# Supplementary material for: Microbial cohorts: bringing ecological meaning to the modularity concept of co-occurrence networks
Source: ISME Commun. 2026 Feb 21;6(1):ycag037. doi: 10.1093/ismeco/ycag037 (PMC12981664; doi:10.1093/ismeco/ycag037)
Supplement: ycag037_Supplemental_Files [file ycag037_supplemental_files.zip]

Archive with 5 entries (5 files):
- Source_Data.xlsx
- Supplementary_Material_ycag037.docx
- Supplementary_Table_S1_ycag037.csv
- Supplementary_Table_S2_ycag037.csv
- Supplementary_Table_S3_ycag037.csv
