# Supplementary material for: Microbial cohorts: bringing ecological meaning to the modularity concept of co-occurrence networks
Source: ISME Commun. 2026 Feb 21;6(1):ycag037. doi: 10.1093/ismeco/ycag037 (PMC12981664; doi:10.1093/ismeco/ycag037)
Supplement: ycag037_Supplemental_Files [file ycag037_supplemental_files.zip › Source_Data.xlsx]

## Sheet: Fig. 1a
Biome	ASV_per_Cohort	r_threshold
Marine (N = 3310)	26	0.25
Marine (N = 3310)	5	0.4
Marine (N = 3310)	380	0.25
Marine (N = 3310)	189	0.4
Marine (N = 3310)	445	0.25
Marine (N = 3310)	223	0.4
Marine (N = 3310)	377	0.25
Marine (N = 3310)	40	0.4
Marine (N = 3310)	16	0.25
Marine (N = 3310)	193	0.4
Marine (N = 3310)	254	0.25
Marine (N = 3310)	113	0.4
Marine (N = 3310)	275	0.25
Marine (N = 3310)	48	0.4
Marine (N = 3310)	144	0.25
Marine (N = 3310)	93	0.4
Marine (N = 3310)	188	0.25
Marine (N = 3310)	83	0.4
Marine (N = 3310)	48	0.25
Marine (N = 3310)	26	0.4
Marine (N = 3310)	66	0.25
Marine (N = 3310)	17	0.4
Marine (N = 3310)	12	0.4
Distalgut (N = 1774)	424	0.25
Distalgut (N = 1774)	102	0.4
Distalgut (N = 1774)	406	0.25
Distalgut (N = 1774)	91	0.4
Distalgut (N = 1774)	242	0.25
Distalgut (N = 1774)	56	0.4
Distalgut (N = 1774)	21	0.25
Distalgut (N = 1774)	10	0.4
Distalgut (N = 1774)	28	0.4
Distalgut (N = 1774)	41	0.4
Distalgut (N = 1774)	46	0.25
Distalgut (N = 1774)	24	0.4
Distalgut (N = 1774)	8	0.25
Distalgut (N = 1774)	22	0.4
Distalgut (N = 1774)	41	0.25
Distalgut (N = 1774)	54	0.25
Distalgut (N = 1774)	14	0.25
Distalgut (N = 1774)	43	0.25
Distalgut (N = 1774)	10	0.25
Distalgut (N = 1774)	471	0.25
Distalgut (N = 1774)	80	0.4
Distalgut (N = 1774)	428	0.25
Distalgut (N = 1774)	138	0.4
Distalgut (N = 1774)	159	0.25
Distalgut (N = 1774)	85	0.4
Distalgut (N = 1774)	470	0.25
Distalgut (N = 1774)	89	0.4
Distalgut (N = 1774)	50	0.25
Distalgut (N = 1774)	13	0.4
Distalgut (N = 1774)	337	0.25
Distalgut (N = 1774)	77	0.4
Distalgut (N = 1774)	43	0.25
Distalgut (N = 1774)	43	0.4
Distalgut (N = 1774)	82	0.4
Distalgut (N = 1774)	60	0.4
Distalgut (N = 1774)	233	0.25
Distalgut (N = 1774)	64	0.4
Distalgut (N = 1774)	105	0.25
Distalgut (N = 1774)	44	0.4
Distalgut (N = 1774)	172	0.25
Distalgut (N = 1774)	108	0.4
Distalgut (N = 1774)	112	0.25
Distalgut (N = 1774)	67	0.4
Distalgut (N = 1774)	54	0.4
Distalgut (N = 1774)	47	0.4
Distalgut (N = 1774)	398	0.25
Distalgut (N = 1774)	48	0.4
Distalgut (N = 1774)	386	0.25
Distalgut (N = 1774)	82	0.4
Distalgut (N = 1774)	331	0.25
Distalgut (N = 1774)	146	0.4
Distalgut (N = 1774)	458	0.25
Distalgut (N = 1774)	44	0.4
Distalgut (N = 1774)	28	0.25
Distalgut (N = 1774)	112	0.4
Distalgut (N = 1774)	12	0.4
Distalgut (N = 1774)	19	0.4
Distalgut (N = 1774)	92	0.4
Freshwater (N = 3828)	184	0.25
Freshwater (N = 3828)	106	0.4
Freshwater (N = 3828)	185	0.25
Freshwater (N = 3828)	152	0.4
Freshwater (N = 3828)	255	0.25
Freshwater (N = 3828)	23	0.4
Freshwater (N = 3828)	151	0.25
Freshwater (N = 3828)	32	0.4
Freshwater (N = 3828)	82	0.25
Freshwater (N = 3828)	90	0.4
Freshwater (N = 3828)	156	0.25
Freshwater (N = 3828)	177	0.25
Freshwater (N = 3828)	132	0.4
Freshwater (N = 3828)	196	0.25
Freshwater (N = 3828)	76	0.4
Freshwater (N = 3828)	116	0.25
Freshwater (N = 3828)	45	0.4
Freshwater (N = 3828)	280	0.25
Freshwater (N = 3828)	83	0.4
Freshwater (N = 3828)	241	0.25
Freshwater (N = 3828)	109	0.4
Freshwater (N = 3828)	242	0.25
Freshwater (N = 3828)	67	0.4
Freshwater (N = 3828)	134	0.25
Freshwater (N = 3828)	47	0.4
Freshwater (N = 3828)	7	0.25
Freshwater (N = 3828)	38	0.4
Freshwater (N = 3828)	112	0.25
Freshwater (N = 3828)	27	0.25
Freshwater (N = 3828)	11	0.25
Indoor surface (N = 670)	169	0.25
Indoor surface (N = 670)	103	0.4
Indoor surface (N = 670)	145	0.25
Indoor surface (N = 670)	68	0.4
Indoor surface (N = 670)	167	0.25
Indoor surface (N = 670)	10	0.4
Indoor surface (N = 670)	233	0.25
Indoor surface (N = 670)	37	0.4
Indoor surface (N = 670)	209	0.25
Indoor surface (N = 670)	51	0.4
Indoor surface (N = 670)	113	0.25
Indoor surface (N = 670)	53	0.4
Indoor surface (N = 670)	17	0.4
Indoor surface (N = 670)	73	0.4
Freshwater (N = 3828)	220	0.25
Freshwater (N = 3828)	89	0.4
Freshwater (N = 3828)	346	0.25
Freshwater (N = 3828)	81	0.4
Freshwater (N = 3828)	140	0.25
Freshwater (N = 3828)	18	0.4
Freshwater (N = 3828)	3	0.4
Freshwater (N = 3828)	14	0.4
Freshwater (N = 3828)	40	0.4
Freshwater (N = 3828)	14	0.4
Freshwater (N = 3828)	30	0.4
Plant-associated (N = 1520)	1261	0.25
Plant-associated (N = 1520)	592	0.4
Plant-associated (N = 1520)	1559	0.25
Plant-associated (N = 1520)	521	0.4
Plant-associated (N = 1520)	1072	0.25
Plant-associated (N = 1520)	833	0.4
Plant-associated (N = 1520)	1650	0.25
Plant-associated (N = 1520)	616	0.4
Plant-associated (N = 1520)	1801	0.25
Plant-associated (N = 1520)	345	0.4
Plant-associated (N = 1520)	379	0.4
Plant-associated (N = 1520)	91	0.4
Plant-associated (N = 1520)	787	0.25
Plant-associated (N = 1520)	250	0.4
Plant-associated (N = 1520)	1168	0.25
Plant-associated (N = 1520)	363	0.4
Plant-associated (N = 1520)	912	0.25
Plant-associated (N = 1520)	137	0.4
Plant-associated (N = 1520)	659	0.25
Plant-associated (N = 1520)	287	0.4
Plant-associated (N = 1520)	171	0.4
Plant-associated (N = 1520)	253	0.4
Plant-associated (N = 1520)	4	0.4
Plant-associated (N = 1520)	13	0.4
Plant-associated (N = 1520)	74	0.25
Plant-associated (N = 1520)	36	0.4
Plant-associated (N = 1520)	82	0.25
Plant-associated (N = 1520)	17	0.4
Plant-associated (N = 1520)	79	0.25
Plant-associated (N = 1520)	21	0.4
Plant-associated (N = 1520)	75	0.25
Plant-associated (N = 1520)	27	0.4
Plant-associated (N = 1520)	63	0.25
Plant-associated (N = 1520)	40	0.4
Plant-associated (N = 1520)	13	0.25
Human Secretion (N = 363)	487	0.25
Human Secretion (N = 363)	81	0.4
Human Secretion (N = 363)	399	0.25
Human Secretion (N = 363)	120	0.4
Human Secretion (N = 363)	93	0.25
Human Secretion (N = 363)	36	0.4
Human Secretion (N = 363)	125	0.25
Human Secretion (N = 363)	153	0.4
Human Secretion (N = 363)	78	0.4
Human Secretion (N = 363)	67	0.25
Human Secretion (N = 363)	19	0.4
Human Secretion (N = 363)	37	0.25
Human Secretion (N = 363)	20	0.4
Human Secretion (N = 363)	34	0.25
Human Secretion (N = 363)	31	0.4
Human Secretion (N = 363)	30	0.25
Human Secretion (N = 363)	9	0.4
Human Secretion (N = 363)	14	0.25
Human Secretion (N = 363)	20	0.4
Human Secretion (N = 363)	66	0.25
Human Secretion (N = 363)	7	0.25
Human skin (N = 557)	127	0.25
Human skin (N = 557)	102	0.4
Human skin (N = 557)	175	0.25
Human skin (N = 557)	76	0.4
Human skin (N = 557)	190	0.25
Human skin (N = 557)	2	0.4
Human skin (N = 557)	119	0.25
Human skin (N = 557)	54	0.4
Human skin (N = 557)	54	0.25
Human skin (N = 557)	46	0.4
Human skin (N = 557)	87	0.25
Human skin (N = 557)	29	0.4
Human skin (N = 557)	197	0.25
Human skin (N = 557)	53	0.4
Human skin (N = 557)	128	0.25
Human skin (N = 557)	78	0.4
Human skin (N = 557)	154	0.25
Human skin (N = 557)	35	0.4
Human skin (N = 557)	105	0.25
Human skin (N = 557)	20	0.4
Human skin (N = 557)	180	0.25
Human skin (N = 557)	69	0.4
Human skin (N = 557)	112	0.25
Human skin (N = 557)	62	0.4
Human skin (N = 557)	157	0.25
Human skin (N = 557)	37	0.4
Human skin (N = 557)	41	0.25
Human skin (N = 557)	60	0.4
Human skin (N = 557)	19	0.25
Human skin (N = 557)	38	0.4
Human skin (N = 557)	114	0.25
Soil (N = 2367)	988	0.25
Soil (N = 2367)	290	0.4
Soil (N = 2367)	517	0.25
Soil (N = 2367)	255	0.4
Soil (N = 2367)	1154	0.25
Soil (N = 2367)	206	0.4
Soil (N = 2367)	990	0.25
Soil (N = 2367)	86	0.4
Soil (N = 2367)	512	0.25
Soil (N = 2367)	112	0.4
Soil (N = 2367)	608	0.25
Soil (N = 2367)	149	0.4
Soil (N = 2367)	83	0.4
Soil (N = 2367)	65	0.4
Soil (N = 2367)	294	0.25
Soil (N = 2367)	118	0.4
Soil (N = 2367)	331	0.25
Soil (N = 2367)	135	0.4
Soil (N = 2367)	22	0.25
Soil (N = 2367)	879	0.25
Soil (N = 2367)	438	0.4
Soil (N = 2367)	944	0.25
Soil (N = 2367)	323	0.4
Soil (N = 2367)	902	0.25
Soil (N = 2367)	527	0.4
Soil (N = 2367)	733	0.25
Soil (N = 2367)	370	0.4
Soil (N = 2367)	696	0.25
Soil (N = 2367)	11	0.4
Soil (N = 2367)	504	0.25
Soil (N = 2367)	128	0.4
Soil (N = 2367)	610	0.25
Soil (N = 2367)	110	0.4
Soil (N = 2367)	561	0.25
Soil (N = 2367)	101	0.4
Soil (N = 2367)	122	0.4
Soil (N = 2367)	718	0.25
Soil (N = 2367)	397	0.4
Soil (N = 2367)	526	0.25
Soil (N = 2367)	454	0.4
Soil (N = 2367)	577	0.25
Soil (N = 2367)	228	0.4
Soil (N = 2367)	20	0.25
Soil (N = 2367)	76	0.4
Soil (N = 2367)	148	0.25
Soil (N = 2367)	64	0.4
Soil (N = 2367)	545	0.25
Soil (N = 2367)	171	0.25
Marine (N = 3310)	439	0.25
Marine (N = 3310)	122	0.4
Marine (N = 3310)	269	0.25
Marine (N = 3310)	128	0.4
Marine (N = 3310)	214	0.25
Marine (N = 3310)	185	0.4
Marine (N = 3310)	706	0.25
Marine (N = 3310)	341	0.4
Marine (N = 3310)	252	0.25
Marine (N = 3310)	108	0.4

## Sheet: Fig. 1b,d,e
Biome	ESN	Mapped_Counts	Richness	r_threshold
Distalgut (N = 1774)	1.9323741327129347	0.8570417551309277	3	0.25
Distalgut (N = 1774)	1.0133773278899387	0.35691699604743043	2	0.25
Distalgut (N = 1774)	1.1458565410029176	0.761572	2	0.25
Distalgut (N = 1774)	1.000968522775294	0.6825239511067064	2	0.25
Distalgut (N = 1774)	1.3143914062830357	0.594248	3	0.25
Distalgut (N = 1774)	1.0057507511752852	0.524916	2	0.25
Distalgut (N = 1774)	1.005330926140859	0.42536750848096494	2	0.25
Distalgut (N = 1774)	1.0087592340578866	0.898322	2	0.25
Distalgut (N = 1774)	1.0180021419632006	0.8940092165898622	2	0.25
Distalgut (N = 1774)	1.1766592825216011	0.851876	2	0.25
Distalgut (N = 1774)	1.0604039952665858	0.738743	3	0.25
Distalgut (N = 1774)	1.905585785259613	0.8968604782953644	3	0.25
Distalgut (N = 1774)	1.001211416131403	0.6367840900331455	3	0.25
Distalgut (N = 1774)	1.0185312273241396	0.5328169588259274	2	0.25
Distalgut (N = 1774)	1.365055832810108	0.7584430131615799	3	0.25
Distalgut (N = 1774)	1.075163409555512	0.7635450304987447	3	0.25
Distalgut (N = 1774)	1.0569763529875618	0.6769727734194746	2	0.25
Distalgut (N = 1774)	1.7044843605797635	0.8474424485065576	3	0.25
Distalgut (N = 1774)	1.8347405555575338	0.7781960193854988	3	0.25
Distalgut (N = 1774)	1.0614618532193418	0.29863931039395886	4	0.25
Distalgut (N = 1774)	1.1004319598021446	0.8985790969371648	2	0.25
Distalgut (N = 1774)	1.1415021304774653	0.7518733381677538	2	0.25
Distalgut (N = 1774)	1.463726319400178	0.8266711174163401	2	0.25
Distalgut (N = 1774)	1.0238629503491166	0.7185222843585825	2	0.25
Distalgut (N = 1774)	1.0353316935276626	0.7208246642708536	3	0.25
Distalgut (N = 1774)	1.3270948946522707	0.8556266583424357	3	0.25
Distalgut (N = 1774)	1.105364822819667	0.7945038167938937	3	0.25
Distalgut (N = 1774)	1.0013404819715503	0.6262583892617449	2	0.25
Distalgut (N = 1774)	1.9603226854899871	0.9369511766772036	2	0.25
Distalgut (N = 1774)	1.0406744092849065	0.7822567184109498	3	0.25
Distalgut (N = 1774)	1.057790396328882	0.0621528	3	0.25
Distalgut (N = 1774)	1.2092987455703905	0.6878449320231529	2	0.25
Distalgut (N = 1774)	1.1825365169842108	0.3285002836790013	4	0.25
Distalgut (N = 1774)	1.0792210658479116	0.5382599580712786	3	0.25
Distalgut (N = 1774)	1.5181255391713673	0.7623533758197101	3	0.25
Distalgut (N = 1774)	1.0024301300695377	0.37963602856484685	2	0.25
Distalgut (N = 1774)	1.0292550948839492	0.8020636180474999	3	0.25
Distalgut (N = 1774)	2.9574281676238003	0.8234697328373357	3	0.25
Distalgut (N = 1774)	1.10163	0.8456458935204293	2	0.25
Distalgut (N = 1774)	1.0042470080933361	0.9362259062425634	3	0.25
Distalgut (N = 1774)	1.1524901175272793	0.8193482457136371	2	0.25
Distalgut (N = 1774)	1.2118604855538997	0.8222788496541678	2	0.25
Distalgut (N = 1774)	1.4760141535070377	0.7568733153638816	3	0.25
Distalgut (N = 1774)	1.1582529686149616	0.8333774133827035	3	0.25
Distalgut (N = 1774)	1.130898599919738	0.725711	2	0.25
Distalgut (N = 1774)	1.2642095663082467	0.876569	3	0.25
Distalgut (N = 1774)	2.380448286795149	0.7124406590337898	3	0.25
Distalgut (N = 1774)	1.8418012217026816	0.7824736802241922	3	0.25
Distalgut (N = 1774)	1.9108353112679257	0.8070015220700176	3	0.25
Distalgut (N = 1774)	1.0007220737018214	0.8076721273246665	2	0.25
Distalgut (N = 1774)	1.7907850034393245	0.8054835924006908	3	0.25
Distalgut (N = 1774)	1.003182533428073	0.5935605550316582	2	0.25
Distalgut (N = 1774)	1.0466764064416865	0.8015293118096849	3	0.25
Distalgut (N = 1774)	1.3401055987518617	0.6387364312721067	3	0.25
Distalgut (N = 1774)	1.2290063759446543	0.8035682741565098	2	0.25
Distalgut (N = 1774)	1.7162156317401136	0.8768178993163445	3	0.25
Distalgut (N = 1774)	2.6205754095869436	0.8904718137254903	3	0.25
Distalgut (N = 1774)	2.6905082801466453	0.788355	3	0.25
Distalgut (N = 1774)	1.2611	0.7749573378839596	3	0.25
Distalgut (N = 1774)	1	0.6979542719614923	1	0.25
Distalgut (N = 1774)	1.3162308753295384	0.7315692872438059	3	0.25
Distalgut (N = 1774)	1.1017072075325922	0.7873660462492944	3	0.25
Distalgut (N = 1774)	1.8746656963522241	0.15295425667090218	2	0.25
Distalgut (N = 1774)	1.148011444350578	0.5419365553894706	2	0.25
Distalgut (N = 1774)	2.2783532027869517	0.875791	3	0.25
Distalgut (N = 1774)	1.976065326507909	0.8461849555136159	3	0.25
Distalgut (N = 1774)	1.0060240417328195	0.5552523874488403	2	0.25
Distalgut (N = 1774)	1.8894696656092163	0.8500554323725058	3	0.25
Distalgut (N = 1774)	1.0758400000000001	0.48916797488226027	2	0.25
Distalgut (N = 1774)	1.9140939102827095	0.802548	3	0.25
Distalgut (N = 1774)	1.5843179764739688	0.7514347202295573	3	0.25
Distalgut (N = 1774)	1.034652260565373	0.8782837562695545	3	0.25
Distalgut (N = 1774)	1.3684939851194575	0.9267721148213238	2	0.25
Distalgut (N = 1774)	1.0878990390553078	0.33742059388388246	2	0.25
Distalgut (N = 1774)	1.1053379556285023	0.8785879629629635	3	0.25
Distalgut (N = 1774)	2.4104611307116803	0.8274140799816401	3	0.25
Distalgut (N = 1774)	1.5839299499009944	0.8222605694564287	3	0.25
Distalgut (N = 1774)	1.5709765558707485	0.6237071311921609	2	0.25
Distalgut (N = 1774)	1.969906282686591	0.7363530778164928	3	0.25
Distalgut (N = 1774)	1.9525714491351358	0.8308366308648952	3	0.25
Distalgut (N = 1774)	1.013955169272218	0.9498563906175201	2	0.25
Distalgut (N = 1774)	1.1243343055584696	0.46055115137787855	2	0.25
Distalgut (N = 1774)	1.555739192038173	0.9483282674772033	3	0.25
Distalgut (N = 1774)	2.022704177414093	0.8175972927241956	3	0.25
Distalgut (N = 1774)	1	0.94887	1	0.25
Distalgut (N = 1774)	1.011295479290375	0.9071847055195802	3	0.25
Distalgut (N = 1774)	1.0411583774896966	0.7618343195266271	2	0.25
Distalgut (N = 1774)	1.0087001789151255	0.9168321043675554	3	0.25
Distalgut (N = 1774)	1.0515291403734561	0.7177773135575519	3	0.25
Distalgut (N = 1774)	2.0001461026907292	0.7086675291073741	3	0.25
Distalgut (N = 1774)	1.933731219053686	0.6321293728490748	3	0.25
Distalgut (N = 1774)	1.201150349298988	0.7818205614815786	2	0.25
Distalgut (N = 1774)	1.0648407543136469	0.6904350828729278	3	0.25
Distalgut (N = 1774)	1.0146343825860593	0.8497354497354495	2	0.25
Distalgut (N = 1774)	1.0649996924581961	0.7613636363636377	2	0.25
Distalgut (N = 1774)	1.0333075566446592	0.6330857319715257	3	0.25
Distalgut (N = 1774)	2.0327301023326587	0.5708253358925144	4	0.25
Distalgut (N = 1774)	1.1581370852366286	0.6170804369414095	2	0.25
Distalgut (N = 1774)	1.9829773539144453	0.7978359908883833	3	0.25
Distalgut (N = 1774)	1.765818263811527	0.6615583575816363	3	0.25
Distalgut (N = 1774)	1.0025910887684197	0.9376706096451318	2	0.25
Distalgut (N = 1774)	1.0771810187800344	0.9310137972405519	2	0.25
Distalgut (N = 1774)	1.004835561674573	0.8443991853360487	2	0.25
Distalgut (N = 1774)	1.2381936967115306	0.8139105457529767	3	0.25
Distalgut (N = 1774)	1.0003506311252681	0.36825458301058595	2	0.25
Distalgut (N = 1774)	2.447365810218284	0.7782209512341963	3	0.25
Distalgut (N = 1774)	1	0.6766446223459796	1	0.25
Distalgut (N = 1774)	1.1980005650225625	0.808654	3	0.25
Distalgut (N = 1774)	1.0116029849758146	0.6592912705272256	2	0.25
Distalgut (N = 1774)	1.6889131821116077	0.7247842170160291	3	0.25
Distalgut (N = 1774)	2.014331493821548	0.8259334758613855	3	0.25
Distalgut (N = 1774)	1.5140985408364624	0.7558969919930759	3	0.25
Distalgut (N = 1774)	1.010914435850102	0.6476397723468359	2	0.25
Distalgut (N = 1774)	1.954124770346637	0.8369314324507814	3	0.25
Distalgut (N = 1774)	1.0088361062791844	0.7823517953379651	2	0.25
Distalgut (N = 1774)	1.959828954207428	0.8507773985589682	3	0.25
Distalgut (N = 1774)	1.2183184344142555	0.8532861664494504	2	0.25
Distalgut (N = 1774)	2.502410880770089	0.8198430827291688	3	0.25
Distalgut (N = 1774)	1.5405103712288903	0.7992797870674804	3	0.25
Distalgut (N = 1774)	1.703387354383985	0.7503142677561276	3	0.25
Distalgut (N = 1774)	1.2015536979042212	0.8582524271844661	2	0.25
Distalgut (N = 1774)	1.0475692121284748	0.7526516758591447	3	0.25
Distalgut (N = 1774)	1.1298377617977298	0.8025833815307503	3	0.25
Distalgut (N = 1774)	2.241898317814668	0.8211512971028214	3	0.25
Distalgut (N = 1774)	1.00128	0.9466019417475726	2	0.25
Distalgut (N = 1774)	1.9025098168754233	0.7633061991233564	3	0.25
Distalgut (N = 1774)	1.0568021783232642	0.785492	3	0.25
Distalgut (N = 1774)	1	0.7873623676274635	1	0.25
Distalgut (N = 1774)	1.464246138751945	0.8608208390125691	3	0.25
Distalgut (N = 1774)	1.1342662889459987	0.8835240487487201	2	0.25
Distalgut (N = 1774)	1.08535	0.701505	2	0.25
Distalgut (N = 1774)	2.4109684143561227	0.7330206704881015	3	0.25
Distalgut (N = 1774)	2.679727424741582	0.8156993590306428	3	0.25
Distalgut (N = 1774)	1.815287641995326	0.8197088465845485	3	0.25
Distalgut (N = 1774)	1.0585196511809252	0.7342285176239409	3	0.25
Distalgut (N = 1774)	1.0345794572584224	0.48183154799411915	2	0.25
Distalgut (N = 1774)	1.0217259772297247	0.7991514569324356	3	0.25
Distalgut (N = 1774)	2.048869364839481	0.7115499700777982	3	0.25
Distalgut (N = 1774)	1.7280927617732664	0.8423028785982469	3	0.25
Distalgut (N = 1774)	1.545796093752208	0.7903204001622292	3	0.25
Distalgut (N = 1774)	1.5332263813525275	0.8206416698879015	3	0.25
Distalgut (N = 1774)	1.2477532886865872	0.8792359827479966	2	0.25
Distalgut (N = 1774)	1.3084032619805213	0.7556736311239199	3	0.25
Distalgut (N = 1774)	1.2241	0.7745410408132306	3	0.25
Distalgut (N = 1774)	2.00577	0.8151358344113859	3	0.25
Distalgut (N = 1774)	1.743222211897974	0.9331253499720019	2	0.25
Distalgut (N = 1774)	1.0156290809112307	0.7935672143627485	2	0.25
Distalgut (N = 1774)	1.0926511244632067	0.5364327223960662	4	0.25
Distalgut (N = 1774)	1.8689525662329958	0.8301767676767705	3	0.25
Distalgut (N = 1774)	1.0936413774758662	0.9794875155645845	3	0.25
Distalgut (N = 1774)	1.4742215416028588	0.025951852484206932	3	0.25
Distalgut (N = 1774)	1.2107115085876732	0.7115859302684359	3	0.25
Distalgut (N = 1774)	1.8064179822277968	0.8444373093594488	3	0.25
Distalgut (N = 1774)	2.88282	0.8295989106214408	3	0.25
Distalgut (N = 1774)	2.4105279555371553	0.7431294531322293	3	0.25
Distalgut (N = 1774)	1.8730276733375446	0.8890060638017395	3	0.25
Distalgut (N = 1774)	1.709747227683991	0.9387912318789811	3	0.25
Distalgut (N = 1774)	1.2210892632359898	0.7932190025625874	3	0.25
Distalgut (N = 1774)	1.4740677835372986	0.8435175732827765	3	0.25
Distalgut (N = 1774)	1.0399772928971829	0.8406037944882983	2	0.25
Distalgut (N = 1774)	1.5927169984057579	0.7932476382220831	3	0.25
Distalgut (N = 1774)	1.0275631454053964	0.745959	2	0.25
Distalgut (N = 1774)	1.4144287683353094	0.8900930943448644	3	0.25
Distalgut (N = 1774)	1.080934897492744	0.7824219034442583	3	0.25
Distalgut (N = 1774)	1.0038095099881723	0.5835367206567563	2	0.25
Distalgut (N = 1774)	1.0771460345247101	0.7151959222682381	2	0.25
Distalgut (N = 1774)	1.8718169085315477	0.7382491700157253	3	0.25
Distalgut (N = 1774)	1	0.8996150429375186	1	0.25
Distalgut (N = 1774)	1.0023582555401138	0.7089479543556911	2	0.25
Distalgut (N = 1774)	1.0064394288167322	0.5531065088757394	2	0.25
Distalgut (N = 1774)	1.7520010313458265	0.8325778180719258	3	0.25
Distalgut (N = 1774)	1.0340241813501088	0.5330535152151104	2	0.25
Distalgut (N = 1774)	1.0947683384537739	0.8918558077436589	2	0.25
Distalgut (N = 1774)	2.2449072564676413	0.8419604245839344	3	0.25
Distalgut (N = 1774)	1.1727017857376065	0.6995372018511923	3	0.25
Distalgut (N = 1774)	1.2559618636997925	0.847943	3	0.25
Distalgut (N = 1774)	1.6403643645406534	0.7581548107785342	3	0.25
Distalgut (N = 1774)	1.307287493042136	0.8089356511131447	3	0.25
Distalgut (N = 1774)	2.6744053770800527	0.8434156902699939	3	0.25
Distalgut (N = 1774)	1.919466346912108	0.8666764447051913	3	0.25
Distalgut (N = 1774)	1.2031617310117517	0.6842187744867568	3	0.25
Distalgut (N = 1774)	1.7485798528668517	0.7343301778542746	3	0.25
Distalgut (N = 1774)	1.0154530124570178	0.7363575268817205	3	0.25
Distalgut (N = 1774)	2.3607239347157716	0.9132103503776162	3	0.25
Distalgut (N = 1774)	1.0883027619598094	0.7660594439117937	3	0.25
Distalgut (N = 1774)	1.0735650247756978	0.6877200546094704	2	0.25
Distalgut (N = 1774)	1.9848450824526833	0.7895128854461485	3	0.25
Distalgut (N = 1774)	1.0065435917407988	0.4583929793987675	3	0.25
Distalgut (N = 1774)	1.0055905691108995	0.46130319148936166	3	0.25
Distalgut (N = 1774)	1.1679549535100724	0.8233822548365577	2	0.25
Distalgut (N = 1774)	1	0.7569739952718667	1	0.25
Distalgut (N = 1774)	1.0725245977321038	0.5342327150084316	2	0.25
Distalgut (N = 1774)	1.0233239236050444	0.8176032896025063	3	0.25
Distalgut (N = 1774)	1.259758642303451	0.8712516297262051	2	0.25
Distalgut (N = 1774)	1	0.7528399599064485	1	0.25
Distalgut (N = 1774)	1.1038572713600532	0.19893966170159053	2	0.25
Distalgut (N = 1774)	1.9612189976383458	0.8126185958254274	3	0.25
Distalgut (N = 1774)	1.4362156466095088	0.8837411501676805	3	0.25
Distalgut (N = 1774)	1.4254723506937836	0.8819154488517748	2	0.25
Distalgut (N = 1774)	1.1391928772413566	0.5403754806604838	3	0.25
Distalgut (N = 1774)	1.0798573255543071	0.9519329456038319	2	0.25
Distalgut (N = 1774)	1.7450133676657453	0.8870240480961921	3	0.25
Distalgut (N = 1774)	2.4948616314690786	0.8056042745849826	3	0.25
Distalgut (N = 1774)	2.561705668501055	0.7212220017011631	3	0.25
Distalgut (N = 1774)	1.0568088514685288	0.8484192291035076	3	0.25
Distalgut (N = 1774)	2.754718742070847	0.8801959141586654	3	0.25
Distalgut (N = 1774)	1.2917053680800923	0.877134	3	0.25
Distalgut (N = 1774)	1.0164462561774898	0.6112883925009972	2	0.25
Distalgut (N = 1774)	1.0600830892521327	0.7216846501914372	3	0.25
Distalgut (N = 1774)	1.0947927159368689	0.76992	3	0.25
Distalgut (N = 1774)	1.119585295301457	0.827256	3	0.25
Distalgut (N = 1774)	1.0456703608804372	0.6977371497077776	2	0.25
Distalgut (N = 1774)	1.6986503014090115	0.6479190101237358	3	0.25
Distalgut (N = 1774)	1.1891419216684733	0.7272983246515541	3	0.25
Distalgut (N = 1774)	1.1441038312199625	0.8246919917864486	2	0.25
Distalgut (N = 1774)	1.0727705163183483	0.6965791940018751	3	0.25
Distalgut (N = 1774)	1.1725211121053554	0.6986548556430445	3	0.25
Distalgut (N = 1774)	1.3962165489956047	0.7973024316109418	3	0.25
Distalgut (N = 1774)	1.279786664299391	0.7675193337299233	4	0.25
Distalgut (N = 1774)	1.1763647396393468	0.9125959198951895	2	0.25
Distalgut (N = 1774)	1.0545164222365226	0.7127347417840377	2	0.25
Distalgut (N = 1774)	1.6298304804095176	0.7740848133381657	4	0.25
Distalgut (N = 1774)	1.0542950624631713	0.7340166782487838	3	0.25
Distalgut (N = 1774)	1.178923580920753	0.8942951836964954	3	0.25
Distalgut (N = 1774)	1.9383691245909196	0.8620353443022546	3	0.25
Distalgut (N = 1774)	1.9331812730972902	0.8133574941755104	3	0.25
Distalgut (N = 1774)	1.4094859142926341	0.5371994910600686	4	0.25
Distalgut (N = 1774)	1.0322022100420203	0.8580280806337787	3	0.25
Distalgut (N = 1774)	1.1185027977391495	0.7718521370812474	2	0.25
Distalgut (N = 1774)	1.2389538967972973	0.720334	3	0.25
Distalgut (N = 1774)	1.876362384330708	0.6939013894012058	3	0.25
Distalgut (N = 1774)	1.0398996411111245	0.8927522794004022	3	0.25
Distalgut (N = 1774)	1.3283899943912918	0.6910967290536997	3	0.25
Distalgut (N = 1774)	2.01439	0.7691141798585368	3	0.25
Distalgut (N = 1774)	1.528317370944425	0.8917687268584442	3	0.25
Distalgut (N = 1774)	1.7998190302552128	0.8026798532461321	3	0.25
Distalgut (N = 1774)	1.4807770336628647	0.8667368051902512	2	0.25
Distalgut (N = 1774)	1.752560117415801	0.8366547436552544	3	0.25
Distalgut (N = 1774)	1.0448367501322533	0.8703533964762191	3	0.25
Distalgut (N = 1774)	1.0004378762789559	0.5929651502368746	2	0.25
Distalgut (N = 1774)	1.4437381700719478	0.8319766653099984	3	0.25
Distalgut (N = 1774)	1.1951879244787196	0.9254733046178507	3	0.25
Distalgut (N = 1774)	1.0035963919673634	0.6976970708968193	2	0.25
Distalgut (N = 1774)	1.8044879843774357	0.880473	3	0.25
Distalgut (N = 1774)	1.061316133200988	0.6468197879858656	2	0.25
Distalgut (N = 1774)	2.0910930128961494	0.7661745229803306	3	0.25
Distalgut (N = 1774)	2.138976136753614	0.8186135971110073	3	0.25
Distalgut (N = 1774)	1.685658464624935	0.8360609875507063	3	0.25
Distalgut (N = 1774)	1.4064055564507096	0.8583665632845948	3	0.25
Distalgut (N = 1774)	1.2844879858593106	0.7488290126605738	3	0.25
Distalgut (N = 1774)	1.9972549330955394	0.8126614987080125	3	0.25
Distalgut (N = 1774)	1.543460245747973	0.8587835651892592	3	0.25
Distalgut (N = 1774)	1.9230769230769227	0.00489117	2	0.25
Distalgut (N = 1774)	1.9046106231641038	0.8121767400620655	3	0.25
Distalgut (N = 1774)	1.795427693512282	0.8789869952087599	3	0.25
Distalgut (N = 1774)	1.0021281099548536	0.4320749517773488	2	0.25
Distalgut (N = 1774)	1.0048839757590213	0.3764328289775333	2	0.25
Distalgut (N = 1774)	1.0220465070781137	0.9124686891177286	2	0.25
Distalgut (N = 1774)	1.0558287280259915	0.6902993472878685	3	0.25
Distalgut (N = 1774)	1.1623973996341506	0.6355783308931174	3	0.25
Distalgut (N = 1774)	1.00412	0.4656590778649319	2	0.25
Distalgut (N = 1774)	1.0406814235134987	0.9487942840130992	3	0.25
Distalgut (N = 1774)	1.1661619196892805	0.909447	2	0.25
Distalgut (N = 1774)	2.0076279992892148	0.8170016005690905	3	0.25
Distalgut (N = 1774)	1.7043694604880102	0.8023709700737334	3	0.25
Distalgut (N = 1774)	2.3803111284615293	0.7081158898686334	3	0.25
Distalgut (N = 1774)	1.708813624691183	0.7920279933059512	3	0.25
Distalgut (N = 1774)	2.014534886713064	0.7093121514280886	4	0.25
Distalgut (N = 1774)	2.010810415217476	0.8370642610535698	3	0.25
Distalgut (N = 1774)	1.501436860678976	0.7732700801570404	3	0.25
Distalgut (N = 1774)	2.7731433818836875	0.7425873778366733	3	0.25
Distalgut (N = 1774)	1.2053173310344192	0.8697892808062301	2	0.25
Distalgut (N = 1774)	1	0.9253797189134682	1	0.25
Distalgut (N = 1774)	1.1453357702600202	0.7733791632096706	3	0.25
Distalgut (N = 1774)	1.0076627227621033	0.8216385731085849	2	0.25
Distalgut (N = 1774)	1.0280795692800457	0.9168911119661413	2	0.25
Distalgut (N = 1774)	1.0822226888501894	0.7848543689320405	3	0.25
Distalgut (N = 1774)	1.07218	0.7030726924916311	3	0.25
Distalgut (N = 1774)	1.1972166124456383	0.8253373313343327	2	0.25
Distalgut (N = 1774)	1.2080504720341056	0.7672373900971774	4	0.25
Distalgut (N = 1774)	1.0514968065664823	0.41779467680608334	2	0.25
Distalgut (N = 1774)	1.2523246529858272	0.5923165137614678	3	0.25
Distalgut (N = 1774)	1	0.6325119659634819	1	0.25
Distalgut (N = 1774)	1.2769059937015346	0.7909275381292142	3	0.25
Distalgut (N = 1774)	1.9264849533396917	0.7399407768681413	3	0.25
Distalgut (N = 1774)	1.4287208534987126	0.7244528192491667	3	0.25
Distalgut (N = 1774)	1.050405294063961	0.6903541650730508	2	0.25
Distalgut (N = 1774)	1.2647097653942112	0.7142622051563351	3	0.25
Distalgut (N = 1774)	1.436963162070618	0.7612609505414886	3	0.25
Distalgut (N = 1774)	1	0.9142111724984656	1	0.25
Distalgut (N = 1774)	1.8061784870148772	0.7283099252626642	3	0.25
Distalgut (N = 1774)	1.8703733175072914	0.7546714888487043	3	0.25
Distalgut (N = 1774)	1.9747631560620467	0.8386075949367084	3	0.25
Distalgut (N = 1774)	1.0555419688317165	0.7701191567369371	3	0.25
Distalgut (N = 1774)	1.9850064384670534	0.8207470233240909	3	0.25
Distalgut (N = 1774)	1.737333637464164	0.76424	3	0.25
Distalgut (N = 1774)	1.8971383459404374	0.7436222468705417	3	0.25
Distalgut (N = 1774)	1.3232202551852152	0.7783047924109878	3	0.25
Distalgut (N = 1774)	1.0678374904736017	0.8474874592977232	3	0.25
Distalgut (N = 1774)	1.0568937691550877	0.6827586206896552	3	0.25
Distalgut (N = 1774)	1.1132949203282176	0.7806324110671947	3	0.25
Distalgut (N = 1774)	1.7943191288784446	0.6841791044776117	2	0.25
Distalgut (N = 1774)	2.1826482977516064	0.925755	3	0.25
Distalgut (N = 1774)	2.193088438860143	0.7453240014480508	3	0.25
Distalgut (N = 1774)	1.3395423176542012	0.9749328558639212	2	0.25
Distalgut (N = 1774)	1.2351870212432636	0.8052878238571071	3	0.25
Distalgut (N = 1774)	1.0261603971956725	0.7819892101258828	2	0.25
Distalgut (N = 1774)	1.0179045583734603	0.6789958158995816	2	0.25
Distalgut (N = 1774)	2.907491905428927	0.8590000000000001	3	0.25
Distalgut (N = 1774)	1.1171923030924897	0.6982626824183457	2	0.25
Distalgut (N = 1774)	1.080576111014616	0.8506024096385534	2	0.25
Distalgut (N = 1774)	1.0746700137095484	0.6866733039396957	2	0.25
Distalgut (N = 1774)	2.148942370615018	0.7916479568926813	3	0.25
Distalgut (N = 1774)	1.0009920632479687	0.8224819899415519	2	0.25
Distalgut (N = 1774)	1.322804367850127	0.8467385402931805	3	0.25
Distalgut (N = 1774)	1.970607504706449	0.6008093311116401	4	0.25
Distalgut (N = 1774)	1.2677199007060866	0.8155973876296577	3	0.25
Distalgut (N = 1774)	2.787770315990898	0.7577960459270339	3	0.25
Distalgut (N = 1774)	2.9950762365949455	0.8454210741628191	3	0.25
Distalgut (N = 1774)	1.7845073262262237	0.837027	3	0.25
Distalgut (N = 1774)	1.8231	0.7882026370575979	3	0.25
Distalgut (N = 1774)	1.632624067323769	0.6925373134328358	3	0.25
Distalgut (N = 1774)	1.1313713672895316	0.87736	2	0.25
Distalgut (N = 1774)	1.0110975576230514	0.8152313624678663	2	0.25
Distalgut (N = 1774)	1.9674046630286395	0.8031898420563621	3	0.25
Distalgut (N = 1774)	1.0488157680460715	0.5477324863243336	2	0.25
Distalgut (N = 1774)	2.00661	0.8226729716276773	3	0.25
Distalgut (N = 1774)	1.4123924992013137	0.8547540583424874	2	0.25
Distalgut (N = 1774)	2.008101860263136	0.805957	3	0.25
Distalgut (N = 1774)	1	0.28840700583819834	1	0.25
Distalgut (N = 1774)	1.3817414309655718	0.8384742495180401	3	0.25
Distalgut (N = 1774)	1.022428580748705	0.7119189319607524	3	0.25
Distalgut (N = 1774)	1.003975408940791	0.9277229379287268	2	0.25
Distalgut (N = 1774)	1.5324230395908804	0.8899710450118442	3	0.25
Distalgut (N = 1774)	1.9531125985314026	0.7242182802164764	3	0.25
Distalgut (N = 1774)	1.1298060445399463	0.8598533163265311	2	0.25
Distalgut (N = 1774)	1.9845522058616167	0.7739554501120337	3	0.25
Distalgut (N = 1774)	1.0064039225541428	0.818351	3	0.25
Distalgut (N = 1774)	1.0630052264162035	0.8429174552336592	2	0.25
Distalgut (N = 1774)	1.4784272350841414	0.8948175929082856	3	0.25
Distalgut (N = 1774)	1.0039266864343008	0.6509353741496601	2	0.25
Distalgut (N = 1774)	1.218124463427296	0.8541172751699064	3	0.25
Distalgut (N = 1774)	1.0397842646237654	0.7837878559590166	2	0.25
Distalgut (N = 1774)	1.0010360007580166	0.9436912177842922	2	0.25
Distalgut (N = 1774)	1.0087153356371787	0.8738039357284715	2	0.25
Distalgut (N = 1774)	1.2897064332350126	0.8834080717488779	3	0.25
Distalgut (N = 1774)	1.1885884604718309	0.6842653699201103	3	0.25
Distalgut (N = 1774)	1.9339392851974762	0.798492	3	0.25
Distalgut (N = 1774)	1.7092251489085584	0.7725936674480064	3	0.25
Distalgut (N = 1774)	1.0448626556886218	0.8154601980502048	3	0.25
Distalgut (N = 1774)	1.0357084907295755	0.848283	2	0.25
Distalgut (N = 1774)	1.3105885781899742	0.8772996807054885	3	0.25
Distalgut (N = 1774)	1.050749325177265	0.8421755088421754	2	0.25
Distalgut (N = 1774)	1.7131359197743363	0.8471831928275111	3	0.25
Distalgut (N = 1774)	1.6681641356185999	0.84806	3	0.25
Distalgut (N = 1774)	1.3287542732220659	0.807823	3	0.25
Distalgut (N = 1774)	1.9499933005055425	0.7530203395014538	3	0.25
Distalgut (N = 1774)	1.0008149957896866	0.8668785310734465	2	0.25
Distalgut (N = 1774)	1.077225904362221	0.9004714510214772	2	0.25
Distalgut (N = 1774)	1.682392475003378	0.724893	3	0.25
Distalgut (N = 1774)	1.9800241775563838	0.7445941155618575	3	0.25
Distalgut (N = 1774)	1.8909382292390058	0.7201139943002853	2	0.25
Distalgut (N = 1774)	1.0658045153098272	0.0850556	3	0.25
Distalgut (N = 1774)	1.003354757125166	0.713224	2	0.25
Distalgut (N = 1774)	1.3476744269423686	0.7322703200552624	3	0.25
Distalgut (N = 1774)	1.9890890309366043	0.8350951374207192	3	0.25
Distalgut (N = 1774)	2.092486495835598	0.8486967187979145	3	0.25
Distalgut (N = 1774)	1.9251083428379319	0.8402515723270425	3	0.25
Distalgut (N = 1774)	1.0029244454125432	0.7523495667032832	2	0.25
Distalgut (N = 1774)	1.0008096345196826	0.7120218972844485	2	0.25
Distalgut (N = 1774)	1.0318221044538964	0.7975437962795748	3	0.25
Distalgut (N = 1774)	1	0.7076384599547045	1	0.25
Distalgut (N = 1774)	1.2401053578853216	0.7739312378144465	3	0.25
Distalgut (N = 1774)	1.0062001175613837	0.48636461241142354	2	0.25
Distalgut (N = 1774)	1.7046406195715187	0.717551	3	0.25
Distalgut (N = 1774)	1.2759786692361639	0.778023	3	0.25
Distalgut (N = 1774)	1.041021802094362	0.7448815521492126	3	0.25
Distalgut (N = 1774)	2.6868079127657074	0.7985785168298238	3	0.25
Distalgut (N = 1774)	2.3641354980450986	0.8946203445289213	3	0.25
Distalgut (N = 1774)	1.9433037228532393	0.8946461701563726	3	0.25
Distalgut (N = 1774)	1.902970297029703	0.00310248	2	0.25
Distalgut (N = 1774)	1.2597326213824793	0.7436175150858728	3	0.25
Distalgut (N = 1774)	1	0.68624	1	0.25
Distalgut (N = 1774)	1.062683402725499	0.0717208	2	0.25
Distalgut (N = 1774)	1.1822555012202396	0.7537957725513539	3	0.25
Distalgut (N = 1774)	1.04792	0.6925303995367686	2	0.25
Distalgut (N = 1774)	1.4424883608459913	0.8021978021978013	3	0.25
Distalgut (N = 1774)	1.6766711950051432	0.7614912824753639	3	0.25
Distalgut (N = 1774)	1.0100753110466776	0.4349247874427737	2	0.25
Distalgut (N = 1774)	1.2961629923710578	0.7450743868114189	3	0.25
Distalgut (N = 1774)	1.0016383359884717	0.8060366155368621	2	0.25
Distalgut (N = 1774)	1.6510798495766859	0.7525330058335883	3	0.25
Distalgut (N = 1774)	1.0201905768603472	0.42662843097091363	3	0.25
Distalgut (N = 1774)	1.9904147546614697	0.8424774723394568	3	0.25
Distalgut (N = 1774)	1.121711357628343	0.7458357265939116	2	0.25
Distalgut (N = 1774)	1.2521311030200868	0.832943	4	0.25
Distalgut (N = 1774)	1.9856825574071384	0.8974605617545213	3	0.25
Distalgut (N = 1774)	1.8664156467371271	0.8226196230062834	3	0.25
Distalgut (N = 1774)	1.0387418789413692	0.7178077889447241	3	0.25
Distalgut (N = 1774)	1.5142970527228696	0.8818481848184822	3	0.25
Distalgut (N = 1774)	1.9383096094401948	0.7729482413497254	3	0.25
Distalgut (N = 1774)	2.7105035558035797	0.8396062536189913	3	0.25
Distalgut (N = 1774)	1.2829801669604053	0.7788418708240544	3	0.25
Distalgut (N = 1774)	1.3954386900199827	0.7936950146627564	3	0.25
Distalgut (N = 1774)	1.34468	0.639872	2	0.25
Distalgut (N = 1774)	1.2102993714447807	0.7622273047149886	3	0.25
Distalgut (N = 1774)	1.3762655627669627	0.8539394870219617	3	0.25
Distalgut (N = 1774)	1.0041569197975015	0.8231186966640808	3	0.25
Distalgut (N = 1774)	1.027886468269178	0.7577765209663079	2	0.25
Distalgut (N = 1774)	2.1880854676960317	0.7364859148972168	3	0.25
Distalgut (N = 1774)	1	0.8362242332830564	1	0.25
Distalgut (N = 1774)	1.3790841778215273	0.7523122805692917	3	0.25
Distalgut (N = 1774)	1.5754224104990506	0.7673696374404172	3	0.25
Distalgut (N = 1774)	1.521208046999431	0.8058673851219872	3	0.25
Distalgut (N = 1774)	1.0232892554091266	0.4734826163818502	2	0.25
Distalgut (N = 1774)	1.8188183450124527	0.8260084286574358	3	0.25
Distalgut (N = 1774)	1.648713769795492	0.9282764317180613	3	0.25
Distalgut (N = 1774)	1	0.764424	1	0.25
Distalgut (N = 1774)	1.327281174295781	0.7817633976612348	3	0.25
Distalgut (N = 1774)	1.517962541823561	0.7875058860461462	3	0.25
Distalgut (N = 1774)	1.6014856326940337	0.8659140117537901	2	0.25
Distalgut (N = 1774)	1.007214349599008	0.5985929255423098	3	0.25
Distalgut (N = 1774)	1.1417966743213948	0.7222043701799488	2	0.25
Distalgut (N = 1774)	1.0143729742549212	0.29222520107238603	2	0.25
Distalgut (N = 1774)	1.822848146256005	0.7617181376391288	3	0.25
Distalgut (N = 1774)	1.770291892292961	0.6984254498714656	3	0.25
Distalgut (N = 1774)	1.2230212409605246	0.8058391831525209	3	0.25
Distalgut (N = 1774)	1.1684238616239297	0.6853644084534862	3	0.25
Distalgut (N = 1774)	1.3716762044328707	0.7632771205638098	3	0.25
Distalgut (N = 1774)	1.0874780787577405	0.6640998406797665	2	0.25
Distalgut (N = 1774)	1	0.5887744709743129	1	0.25
Distalgut (N = 1774)	1.049390691213427	0.8590386793979609	2	0.25
Distalgut (N = 1774)	1.143328540494451	0.6172329354147537	2	0.25
Distalgut (N = 1774)	1.0430977134406147	0.42911877394636033	2	0.25
Distalgut (N = 1774)	1.034383235968625	0.7305024530536288	2	0.25
Distalgut (N = 1774)	1.246559190884823	0.9070698556527245	2	0.25
Distalgut (N = 1774)	2.1742266191750437	0.7623322761649187	3	0.25
Distalgut (N = 1774)	2.695345697220108	0.8610335593413463	3	0.25
Distalgut (N = 1774)	1.4230816280642862	0.7879221522610186	3	0.25
Distalgut (N = 1774)	1.0317964946858547	0.8680781758957656	3	0.25
Distalgut (N = 1774)	1.9411480899673799	0.8423801720606303	3	0.25
Distalgut (N = 1774)	2.02451	0.7325572123435132	3	0.25
Distalgut (N = 1774)	1.0010180704921183	0.6464928870981005	2	0.25
Distalgut (N = 1774)	1.0951065012576888	0.8349823321554772	2	0.25
Distalgut (N = 1774)	1.115030756810026	0.845267	2	0.25
Distalgut (N = 1774)	1.5861463019715774	0.7598864711447494	3	0.25
Distalgut (N = 1774)	1.1348705656579778	0.781502	4	0.25
Distalgut (N = 1774)	1.0432498391784166	0.8215915573302911	2	0.25
Distalgut (N = 1774)	1.2282433370347605	0.9655399473222118	2	0.25
Distalgut (N = 1774)	1.1520936898061025	0.965292	3	0.25
Distalgut (N = 1774)	1.114106735337389	0.8207629332868867	3	0.25
Distalgut (N = 1774)	1.0034530475617498	0.8455810942052444	3	0.25
Distalgut (N = 1774)	1.3486587718549872	0.9589306470360324	2	0.25
Distalgut (N = 1774)	1.9245555208394127	0.8808652246256241	3	0.25
Distalgut (N = 1774)	1.7678310226567786	0.7856465611552788	3	0.25
Distalgut (N = 1774)	1.0414661008917827	0.7623277737490926	3	0.25
Distalgut (N = 1774)	2.5552846745688194	0.842317	3	0.25
Distalgut (N = 1774)	2.907360750400655	0.854468	3	0.25
Distalgut (N = 1774)	1.5681265719173256	0.8677744526697108	3	0.25
Distalgut (N = 1774)	1.9178142688535411	0.8363583563235075	3	0.25
Distalgut (N = 1774)	2.577418596595813	0.7074892830125243	3	0.25
Distalgut (N = 1774)	1.3979066060982757	0.8176553451244332	3	0.25
Distalgut (N = 1774)	1.0011702746139428	0.9123243820024898	2	0.25
Distalgut (N = 1774)	1.0077861032795692	0.748254	3	0.25
Distalgut (N = 1774)	1.197029352063666	0.605028	2	0.25
Distalgut (N = 1774)	1.9978726820124881	0.4337932270202472	2	0.25
Distalgut (N = 1774)	1.029065538692798	0.8672985781990525	3	0.25
Distalgut (N = 1774)	2.7998117394989577	0.8582917566460639	3	0.25
Distalgut (N = 1774)	1.109755644608954	0.7274700386901942	3	0.25
Distalgut (N = 1774)	1.0382634963498638	0.664457	2	0.25
Distalgut (N = 1774)	2.8993547292828596	0.9050209753539585	3	0.25
Distalgut (N = 1774)	1	0.5630299604296214	1	0.25
Distalgut (N = 1774)	1.3842478140570176	0.7518650664936749	2	0.25
Distalgut (N = 1774)	1.0911471356694327	0.5949654892407634	2	0.25
Distalgut (N = 1774)	1.1973428818657965	0.8319327731092437	3	0.25
Distalgut (N = 1774)	1.2859796192236552	0.7209332469215814	3	0.25
Distalgut (N = 1774)	1.3460992025814267	0.9059426746238548	2	0.25
Distalgut (N = 1774)	1.1283045771075748	0.7796073464217864	2	0.25
Distalgut (N = 1774)	1.0504773313233795	0.7120000000000006	2	0.25
Distalgut (N = 1774)	1.5293754007349685	0.8289137165163554	3	0.25
Distalgut (N = 1774)	1.409756097560976	0.23636088862022056	2	0.25
Distalgut (N = 1774)	1.4312811079018115	0.8779415567623482	3	0.25
Distalgut (N = 1774)	1.0347894746131752	0.7603179455823902	3	0.25
Distalgut (N = 1774)	2.791964532934786	0.8548972188633615	3	0.25
Distalgut (N = 1774)	1.0464938275065598	0.764558	3	0.25
Distalgut (N = 1774)	1.97812	0.774232	3	0.25
Distalgut (N = 1774)	1.0650274706801999	0.798477	2	0.25
Distalgut (N = 1774)	1.0091266733391369	0.7116379310344827	2	0.25
Distalgut (N = 1774)	1.0027387829503962	0.5662020905923343	2	0.25
Distalgut (N = 1774)	1.1188580856285246	0.7025915261209374	3	0.25
Distalgut (N = 1774)	1.4929662110204407	0.8005253173792487	3	0.25
Distalgut (N = 1774)	1.147969050824923	0.9252988736092873	3	0.25
Distalgut (N = 1774)	1.5255676730903263	0.8103753541076502	3	0.25
Distalgut (N = 1774)	1.2852007266487597	0.7419966801043405	3	0.25
Distalgut (N = 1774)	1.443751331730896	0.7004470938897167	4	0.25
Distalgut (N = 1774)	2.0318402568912006	0.5643800850936778	4	0.25
Distalgut (N = 1774)	1.1883194684587932	0.9122518822724159	3	0.25
Distalgut (N = 1774)	1.0194681412634379	0.7697253068381074	3	0.25
Distalgut (N = 1774)	1.121665362946032	0.7806035153212006	3	0.25
Distalgut (N = 1774)	2.011211370939159	0.9005670311867158	3	0.25
Distalgut (N = 1774)	1.1573107874766915	0.6044151682392738	2	0.25
Distalgut (N = 1774)	1.908512026367414	0.7102798016286043	3	0.25
Distalgut (N = 1774)	1.1150140954768448	0.7860400555225064	3	0.25
Distalgut (N = 1774)	1.0064579555174966	0.7826002712652597	2	0.25
Distalgut (N = 1774)	1.0817363407913467	0.4379784519421604	2	0.25
Distalgut (N = 1774)	1.0047477594487308	0.6569484936831871	3	0.25
Distalgut (N = 1774)	1.0315166012153363	0.7586612848974094	2	0.25
Distalgut (N = 1774)	1.945945945945946	0.011009174311926606	2	0.25
Distalgut (N = 1774)	2.6729319115085888	0.7498455836936374	3	0.25
Distalgut (N = 1774)	1.384932255523786	0.8864666258420089	3	0.25
Distalgut (N = 1774)	1.0407354414016203	0.7025009331840252	3	0.25
Distalgut (N = 1774)	1.6290884753452874	0.8465064811887458	4	0.25
Distalgut (N = 1774)	1.8061946844561096	0.7138604768992084	3	0.25
Distalgut (N = 1774)	2.8194809492240847	0.6180445848692298	3	0.25
Distalgut (N = 1774)	1	0.42425277540563605	1	0.25
Distalgut (N = 1774)	2.233924152576053	0.357871	4	0.25
Distalgut (N = 1774)	1.9571005153185195	0.7385673169171725	3	0.25
Distalgut (N = 1774)	1.5678474852347917	0.7432456295249844	3	0.25
Distalgut (N = 1774)	1.1338064363667535	0.7407214706902521	3	0.25
Distalgut (N = 1774)	1.0148311561657872	0.803721	3	0.25
Distalgut (N = 1774)	1.6152869594754904	0.810157	3	0.25
Distalgut (N = 1774)	1.7152825857557146	0.8586028373562834	3	0.25
Distalgut (N = 1774)	1.0899735203084426	0.8677149704799201	3	0.25
Distalgut (N = 1774)	1.0489162621155048	0.6889763779527568	3	0.25
Distalgut (N = 1774)	1.0163743391297846	0.7366309185087921	2	0.25
Distalgut (N = 1774)	1.1943575138035631	0.6553580166367642	2	0.25
Distalgut (N = 1774)	1.7111526651201299	0.7657485683119707	3	0.25
Distalgut (N = 1774)	1.2644387940428623	0.012356020942408378	2	0.25
Distalgut (N = 1774)	2.0000000000000004	0.00560433	2	0.25
Distalgut (N = 1774)	1.9941257655358016	0.8636733035351482	3	0.25
Distalgut (N = 1774)	1.0340684447129307	0.8476576908889705	2	0.25
Distalgut (N = 1774)	1.2600368859923317	0.7344698064143307	2	0.25
Distalgut (N = 1774)	1.003509376806665	0.8741387230133209	2	0.25
Distalgut (N = 1774)	2.0083371368700567	0.7583018722551831	3	0.25
Distalgut (N = 1774)	1.5882751900286025	0.7509894459102905	3	0.25
Distalgut (N = 1774)	1.6482119152079786	0.8221366424190594	3	0.25
Distalgut (N = 1774)	1.7868760085977315	0.8911656029559966	3	0.25
Distalgut (N = 1774)	1.0004863221596951	0.9354178510517344	2	0.25
Distalgut (N = 1774)	1.0719349800560616	0.6717765042979945	2	0.25
Distalgut (N = 1774)	1.6847525740839675	0.7459068231325972	3	0.25
Distalgut (N = 1774)	1.0274245739801111	0.9300916576044741	2	0.25
Distalgut (N = 1774)	1.265878544673503	0.7395814860790935	3	0.25
Distalgut (N = 1774)	2.2797603673093656	0.8534751512928672	3	0.25
Distalgut (N = 1774)	1.5578957659469874	0.7892928714571998	3	0.25
Distalgut (N = 1774)	1	0.29782608695652174	1	0.25
Distalgut (N = 1774)	1.240223531613639	0.8068872383524646	3	0.25
Distalgut (N = 1774)	1.3090713224548338	0.9547703180212016	2	0.25
Distalgut (N = 1774)	1.2402264311167883	0.7587382103511133	3	0.25
Distalgut (N = 1774)	1.323041282768322	0.9192887730404026	3	0.25
Distalgut (N = 1774)	1.6239169207943167	0.8441995142910532	3	0.25
Distalgut (N = 1774)	1	0.9129562043795624	1	0.25
Distalgut (N = 1774)	2.006646559758013	0.7778185151237389	3	0.25
Distalgut (N = 1774)	1.670714133469756	0.7742085044376732	3	0.25
Distalgut (N = 1774)	2.217870003038845	0.8205014867797156	3	0.25
Distalgut (N = 1774)	1.094423911023002	0.5241327300150828	2	0.25
Distalgut (N = 1774)	1.4968609893162161	0.9142007645476432	3	0.25
Distalgut (N = 1774)	2.859245352524207	0.7615555555555561	3	0.25
Distalgut (N = 1774)	1.6670823899463694	0.5048685491723465	4	0.25
Distalgut (N = 1774)	1.880484459265138	0.6921959319219598	3	0.25
Distalgut (N = 1774)	1.9856072215412754	0.8226749039906487	3	0.25
Distalgut (N = 1774)	1	0.26421539079766937	1	0.25
Distalgut (N = 1774)	1.445343904855378	0.7763977881155086	3	0.25
Distalgut (N = 1774)	1.0315612364982065	0.6395374209033378	4	0.25
Distalgut (N = 1774)	1.0363581719593276	0.7593328038125505	3	0.25
Distalgut (N = 1774)	1.0449526716562525	0.8146696528555442	2	0.25
Distalgut (N = 1774)	1.6882349730082964	0.7633587786259539	3	0.25
Distalgut (N = 1774)	2.7151076589053793	0.8030068932731158	3	0.25
Distalgut (N = 1774)	1.0420189074655342	0.7389789161874889	3	0.25
Distalgut (N = 1774)	1.3801556983367826	0.9310290404040397	3	0.25
Distalgut (N = 1774)	1.0138253226088547	0.7621797185131729	2	0.25
Distalgut (N = 1774)	1	0.6288848263254113	1	0.25
Distalgut (N = 1774)	1.0699041231991742	0.8509449892836266	2	0.25
Distalgut (N = 1774)	1.007903370754924	0.8028942115768463	2	0.25
Distalgut (N = 1774)	1.0793709616337914	0.7534246575342478	3	0.25
Distalgut (N = 1774)	1.483935832098076	0.7613338328962153	3	0.25
Distalgut (N = 1774)	1.5051896241210063	0.8048780487804894	3	0.25
Distalgut (N = 1774)	1.0947060094758245	0.7162558685446013	2	0.25
Distalgut (N = 1774)	1.9138914322163352	0.7984718888400545	3	0.25
Distalgut (N = 1774)	1.0266619267685744	0.11345165035660967	2	0.25
Distalgut (N = 1774)	1.0776622559216182	0.6055580457194084	4	0.25
Distalgut (N = 1774)	1.013231934951622	0.5616101248022504	2	0.25
Distalgut (N = 1774)	1.722604454295878	0.8415455512229703	3	0.25
Distalgut (N = 1774)	1.0993638641337968	0.7724943964137049	3	0.25
Distalgut (N = 1774)	1.9315418940623852	0.8594812164579604	2	0.25
Distalgut (N = 1774)	1.1903140482000936	0.7733575437438096	2	0.25
Distalgut (N = 1774)	1.2626797874889688	0.8106479156202927	3	0.25
Distalgut (N = 1774)	1.0026105356078265	0.9062315416420557	2	0.25
Distalgut (N = 1774)	1.9397638701614761	0.8440885539331159	3	0.25
Distalgut (N = 1774)	2.057597046619524	0.814444	3	0.25
Distalgut (N = 1774)	1.2326750796785642	0.8145695364238408	3	0.25
Distalgut (N = 1774)	2.7725287268659393	0.8361008242742796	3	0.25
Distalgut (N = 1774)	1.0154696373373506	0.31926480599046975	2	0.25
Distalgut (N = 1774)	1.0131993398834325	0.8060006818956706	2	0.25
Distalgut (N = 1774)	1.1161841453640131	0.8622577304334963	2	0.25
Distalgut (N = 1774)	1.076414689088368	0.643762	2	0.25
Distalgut (N = 1774)	1.3164844571107943	0.8092664092664097	3	0.25
Distalgut (N = 1774)	1.0138486231180257	0.8114229443623823	2	0.25
Distalgut (N = 1774)	1.0116512212188662	0.6570884871550903	2	0.25
Distalgut (N = 1774)	1.0642968445072465	0.8398326609890933	3	0.25
Distalgut (N = 1774)	1.0274944283396656	0.8676132003069846	2	0.25
Distalgut (N = 1774)	1.1901	0.8983419862669575	2	0.25
Distalgut (N = 1774)	1.6678405658193094	0.769219	3	0.25
Distalgut (N = 1774)	1.1478627908384635	0.9364150181671373	2	0.25
Distalgut (N = 1774)	1	0.803482	1	0.25
Distalgut (N = 1774)	1.0319088893953665	0.8360144451739988	2	0.25
Distalgut (N = 1774)	1.0007193381157926	0.7897028203672153	2	0.25
Distalgut (N = 1774)	1.9689046838815545	0.71393	3	0.25
Distalgut (N = 1774)	1.0135637325318696	0.8226941747572817	2	0.25
Distalgut (N = 1774)	1.0666466328407678	0.7616118769883344	3	0.25
Distalgut (N = 1774)	1.4426607168061985	0.7858225290452938	3	0.25
Distalgut (N = 1774)	1.5396041683533523	0.9397321428571432	3	0.25
Distalgut (N = 1774)	1.4925027034749843	0.8173228346456709	3	0.25
Distalgut (N = 1774)	1.084803689277325	0.5609258989663705	2	0.25
Distalgut (N = 1774)	1.8486908850310348	0.7279062401013607	3	0.25
Distalgut (N = 1774)	1.5909057366195254	0.7723378212974287	3	0.25
Distalgut (N = 1774)	2.021125000547038	0.837656	3	0.25
Distalgut (N = 1774)	2.18555	0.8481705560357256	3	0.25
Distalgut (N = 1774)	1.005775291143133	0.565359	2	0.25
Distalgut (N = 1774)	1.9160772084778885	0.8068098787081692	3	0.25
Distalgut (N = 1774)	1.0021299230369662	0.7516563856522737	2	0.25
Distalgut (N = 1774)	1.3224739613903993	0.6695975650997641	4	0.25
Distalgut (N = 1774)	1.107810499894982	0.43552701979668307	2	0.25
Distalgut (N = 1774)	1.5265604872958372	0.7518268248605346	3	0.25
Distalgut (N = 1774)	1.03735	0.7754472115047356	3	0.25
Distalgut (N = 1774)	1.3892668512074544	0.7993008104242821	3	0.25
Distalgut (N = 1774)	2.013698630136987	0.00463269	3	0.25
Distalgut (N = 1774)	1.192630248427157	0.7090739008419078	2	0.25
Distalgut (N = 1774)	1.1724297021703332	0.7045591787439607	2	0.25
Distalgut (N = 1774)	1.971519310755227	0.742127	3	0.25
Distalgut (N = 1774)	1.8146452427431286	0.7855041040730975	3	0.25
Distalgut (N = 1774)	1.0251993229936793	0.8898138694730225	2	0.25
Distalgut (N = 1774)	1.14091	0.719241	2	0.25
Distalgut (N = 1774)	1.0362536230123178	0.7510447761194016	3	0.25
Distalgut (N = 1774)	1.0601753581297888	0.5682455943427993	2	0.25
Distalgut (N = 1774)	1.7425230738994273	0.6821646821646816	3	0.25
Distalgut (N = 1774)	1.0921059014721348	0.8086576424139874	2	0.25
Distalgut (N = 1774)	1.0056848004018948	0.917439	2	0.25
Distalgut (N = 1774)	1.4204676323265186	0.9036144578313249	3	0.25
Distalgut (N = 1774)	1.4613678940842707	0.8138408304498276	3	0.25
Distalgut (N = 1774)	1.0588152510688595	0.7248413138596177	3	0.25
Distalgut (N = 1774)	1.404705569048671	0.7991284216260397	2	0.25
Distalgut (N = 1774)	1.004595329326721	0.7418745275888127	2	0.25
Distalgut (N = 1774)	1.400617392067229	0.7519915029208704	3	0.25
Distalgut (N = 1774)	1.0209389824353303	0.8091451292246523	2	0.25
Distalgut (N = 1774)	1.850166050688642	0.8806688624271619	3	0.25
Distalgut (N = 1774)	1.1328451033229978	0.8166183924692257	3	0.25
Distalgut (N = 1774)	1.986334212646686	0.8260993717875503	3	0.25
Distalgut (N = 1774)	1.0040221054023155	0.4517225747960109	2	0.25
Distalgut (N = 1774)	1.8641584626748664	0.7384046974995058	3	0.25
Distalgut (N = 1774)	1.8344036062155038	0.8337150127226455	3	0.25
Distalgut (N = 1774)	1.0906929403274346	0.508344	2	0.25
Distalgut (N = 1774)	1.298484208143283	0.7854841544139175	3	0.25
Distalgut (N = 1774)	1.0113238996141085	0.7958269243630043	2	0.25
Distalgut (N = 1774)	1.1769612037623578	0.7853875633576458	3	0.25
Distalgut (N = 1774)	1	0.7685331230283917	1	0.25
Distalgut (N = 1774)	1.2029652978236303	0.6561108362196927	2	0.25
Distalgut (N = 1774)	1.379107812529254	0.7174058497419226	3	0.25
Distalgut (N = 1774)	1.37002	0.7976336816226192	3	0.25
Distalgut (N = 1774)	1.2891386037389772	0.746062	3	0.25
Distalgut (N = 1774)	1.6230757167598708	0.6814993765586017	3	0.25
Distalgut (N = 1774)	1.0196558507915783	0.7947655548649956	3	0.25
Distalgut (N = 1774)	1.9727589443063756	0.6908732565191011	3	0.25
Distalgut (N = 1774)	1.3192689939968347	0.33454611606330714	2	0.25
Distalgut (N = 1774)	1.4173597238248872	0.9540841790051576	2	0.25
Distalgut (N = 1774)	1.010728464850693	0.7387878279822286	3	0.25
Distalgut (N = 1774)	1.2510092033650495	0.7763474387527836	3	0.25
Distalgut (N = 1774)	1.362637091693666	0.887196	3	0.25
Distalgut (N = 1774)	1.0335246737941377	0.7729610580455567	3	0.25
Distalgut (N = 1774)	1.7076948834761538	0.6711925404874849	3	0.25
Distalgut (N = 1774)	1.1312630626401188	0.7745554035567714	3	0.25
Distalgut (N = 1774)	1.4322400431029605	0.8100865578435661	3	0.25
Distalgut (N = 1774)	1.9754381910698515	0.7857335127860003	3	0.25
Distalgut (N = 1774)	1.0228229091059988	0.9571543336606264	2	0.25
Distalgut (N = 1774)	1.4111059948146494	0.9268787028375426	3	0.25
Distalgut (N = 1774)	1	0.9134541249036241	1	0.25
Distalgut (N = 1774)	1.0128143214545184	0.8254802464661101	2	0.25
Distalgut (N = 1774)	1.0237735032595436	0.7648176948332471	2	0.25
Distalgut (N = 1774)	1.1814290795433016	0.7052985702270821	3	0.25
Distalgut (N = 1774)	1.4900961278582732	0.8742925741725266	3	0.25
Distalgut (N = 1774)	1.785929419693009	0.8520108648032967	3	0.25
Distalgut (N = 1774)	1.2835970556376441	0.3220308575529243	2	0.25
Distalgut (N = 1774)	2.8766014619999716	0.8296980341057166	3	0.25
Distalgut (N = 1774)	1.083685303171308	0.75353	2	0.25
Distalgut (N = 1774)	1.8568324908127467	0.8459571119417671	2	0.25
Distalgut (N = 1774)	1.2489669053927999	0.8419346473029041	2	0.25
Distalgut (N = 1774)	1.200831600831601	0.19292837715321842	2	0.25
Distalgut (N = 1774)	1.1911546653808314	0.7561718499519078	2	0.25
Distalgut (N = 1774)	1.0748060872616445	0.809007	3	0.25
Distalgut (N = 1774)	1.9808151828265566	0.772045	3	0.25
Distalgut (N = 1774)	1	0.8249403717204443	1	0.25
Distalgut (N = 1774)	1.9688178386412698	0.7153657994218366	3	0.25
Distalgut (N = 1774)	1.0099127101912209	0.7465112712774118	3	0.25
Distalgut (N = 1774)	1.5045215207809257	0.7637780311668563	4	0.25
Distalgut (N = 1774)	1.0332179981074234	0.780483	3	0.25
Distalgut (N = 1774)	2.0058967179950122	0.8186608803471827	3	0.25
Distalgut (N = 1774)	1.11586	0.7420199705352765	2	0.25
Distalgut (N = 1774)	1.5145377633382395	0.7788064696040141	3	0.25
Distalgut (N = 1774)	1.5600196161156892	0.8637432563286762	2	0.25
Distalgut (N = 1774)	1.641128004756646	0.8025630192930581	2	0.25
Distalgut (N = 1774)	1.8262083579322417	0.7717661691542302	3	0.25
Distalgut (N = 1774)	1.3867786314096835	0.0360674	2	0.25
Distalgut (N = 1774)	1.0072512076488491	0.725709	2	0.25
Distalgut (N = 1774)	1.0071478715283775	0.3476968796433874	2	0.25
Distalgut (N = 1774)	1.886335635150087	0.7360751295336796	3	0.25
Distalgut (N = 1774)	1.3979765960519184	0.6528680155930957	3	0.25
Distalgut (N = 1774)	1.0237381616282626	0.7552748777104468	3	0.25
Distalgut (N = 1774)	1.4467419889271518	0.750187	3	0.25
Distalgut (N = 1774)	1.102132799368524	0.846445	2	0.25
Distalgut (N = 1774)	1.937407953208358	0.7249190938511333	3	0.25
Distalgut (N = 1774)	1.0245932055595346	0.8005589832832356	3	0.25
Distalgut (N = 1774)	1.0071544464668554	0.681686	2	0.25
Distalgut (N = 1774)	1.6358067662751445	0.8908637355784227	3	0.25
Distalgut (N = 1774)	2.614821481539446	0.8288054607508544	3	0.25
Distalgut (N = 1774)	1.008198263552665	0.8016691212567496	2	0.25
Distalgut (N = 1774)	1.0220163648101086	0.7748855835240274	2	0.25
Distalgut (N = 1774)	1	4.6446818392940084e-4	1	0.25
Distalgut (N = 1774)	1.006872771072955	0.39432815665091125	2	0.25
Distalgut (N = 1774)	1.0263587280662192	0.8841790104002528	2	0.25
Distalgut (N = 1774)	1.5688314612465355	0.7675038305242827	3	0.25
Distalgut (N = 1774)	1.8657047724750282	0.17232062443710597	2	0.25
Distalgut (N = 1774)	2.4134486878669907	0.7428640076886108	3	0.25
Distalgut (N = 1774)	1.7226868763866734	0.7430275390282415	3	0.25
Distalgut (N = 1774)	1.2021613342527961	0.9420490928495195	2	0.25
Distalgut (N = 1774)	1.4061533627653617	0.9047619047619058	2	0.25
Distalgut (N = 1774)	1.0789319118064435	0.8040192926045006	3	0.25
Distalgut (N = 1774)	2.0118049309018717	0.8197827518104026	3	0.25
Distalgut (N = 1774)	1.882193201020458	0.7665409667466575	3	0.25
Distalgut (N = 1774)	1.0799174027724932	0.7532894736842107	2	0.25
Distalgut (N = 1774)	1.09541	0.6464988364713357	3	0.25
Distalgut (N = 1774)	1.0504438824714057	0.8083106267029966	3	0.25
Distalgut (N = 1774)	1.00721	0.49925306244397966	3	0.25
Distalgut (N = 1774)	2.0020890816363277	0.8029998453687955	3	0.25
Distalgut (N = 1774)	1.0463218451411078	0.7922671076462715	3	0.25
Distalgut (N = 1774)	1.1002006571263014	0.8132343011478718	2	0.25
Distalgut (N = 1774)	1.0303973099421437	0.7621716287215413	3	0.25
Distalgut (N = 1774)	2.847311958041931	0.8936099914095035	3	0.25
Distalgut (N = 1774)	1.2692490813423998	0.6714110429447845	2	0.25
Distalgut (N = 1774)	1.9877035505774028	0.8433132010353754	3	0.25
Distalgut (N = 1774)	1.0451976401138554	0.8789694427801071	3	0.25
Distalgut (N = 1774)	1.067785244909986	0.6010577472841618	2	0.25
Distalgut (N = 1774)	1.8407430544350996	0.5690729941685099	3	0.25
Distalgut (N = 1774)	1.0465290416200743	0.8365298172010787	2	0.25
Distalgut (N = 1774)	1.9566383481140932	0.8734879749537496	3	0.25
Distalgut (N = 1774)	1.9923118549392442	0.8243877019280857	3	0.25
Distalgut (N = 1774)	2.0114877987674733	0.8416615760537572	3	0.25
Distalgut (N = 1774)	2.683867759503036	0.927141	3	0.25
Distalgut (N = 1774)	1.0454545333209115	0.48374480567098543	2	0.25
Distalgut (N = 1774)	2.0043470951170774	0.7963336958210349	3	0.25
Distalgut (N = 1774)	1.1794029424551138	0.8821818181818174	2	0.25
Distalgut (N = 1774)	1.3196778296035432	0.7713110667996017	3	0.25
Distalgut (N = 1774)	1.0233626744350028	0.6729341909945563	3	0.25
Distalgut (N = 1774)	2.0930478812361932	0.7497324295397783	3	0.25
Distalgut (N = 1774)	1.0215890939211205	0.5771398379711165	2	0.25
Distalgut (N = 1774)	1.7232049389492614	0.8770838517044036	3	0.25
Distalgut (N = 1774)	1.6876233164756451	0.8736225895316797	3	0.25
Distalgut (N = 1774)	1.0267182019271883	0.7992256637168141	3	0.25
Distalgut (N = 1774)	1.0077461921967688	0.6292867981790593	2	0.25
Distalgut (N = 1774)	1.9137236279447154	0.8303823835738733	2	0.25
Distalgut (N = 1774)	1.1349036626578433	0.7016591516000521	3	0.25
Distalgut (N = 1774)	2.003070152995958	0.8176140912730187	3	0.25
Distalgut (N = 1774)	1.0624553934851226	0.48361665434836154	2	0.25
Distalgut (N = 1774)	1.4550371674827194	0.7106687898089195	3	0.25
Distalgut (N = 1774)	1.058636769579897	0.8114618662492384	2	0.25
Distalgut (N = 1774)	1.0032745080648378	0.675745	3	0.25
Distalgut (N = 1774)	1.011482875040863	0.7465018822359544	2	0.25
Distalgut (N = 1774)	1.2581325400449053	0.3183987682832947	2	0.25
Distalgut (N = 1774)	1.6824071422365856	0.7944538682793715	3	0.25
Distalgut (N = 1774)	1	0.8249117498739287	1	0.25
Distalgut (N = 1774)	1.0849590086638612	0.5692986839913381	2	0.25
Distalgut (N = 1774)	1.0013807909957326	0.7251250694830458	2	0.25
Distalgut (N = 1774)	2.6216161808018343	0.763835	3	0.25
Distalgut (N = 1774)	1.5921074797474533	0.8342141319240552	3	0.25
Distalgut (N = 1774)	1.0040915370995829	0.5638665132336018	3	0.25
Distalgut (N = 1774)	1.14708	0.8231218584431463	3	0.25
Distalgut (N = 1774)	1.0313086719847226	0.7286285460430281	2	0.25
Distalgut (N = 1774)	1.0144223268714068	0.8322928490351871	2	0.25
Distalgut (N = 1774)	1.030812551406785	0.9099074943021854	2	0.25
Distalgut (N = 1774)	1.0408665367877827	0.6655913978494628	2	0.25
Distalgut (N = 1774)	1.0431338874168854	0.6796030480241014	2	0.25
Distalgut (N = 1774)	1.0802555688790907	0.8098307816277199	3	0.25
Distalgut (N = 1774)	2.778614050452442	0.7805272774732448	3	0.25
Distalgut (N = 1774)	2.0065038133562036	0.8385579937304065	3	0.25
Distalgut (N = 1774)	1.9755584299925246	0.8596201486374886	3	0.25
Distalgut (N = 1774)	1.0033014679802479	0.9132242861103406	2	0.25
Distalgut (N = 1774)	1.2056724092138615	0.31669428334714156	4	0.25
Distalgut (N = 1774)	1.7990958970288835	0.689119	3	0.25
Distalgut (N = 1774)	1.1630684203477597	0.8599574014909479	3	0.25
Distalgut (N = 1774)	1.8762020993437656	0.8111640781177921	2	0.25
Distalgut (N = 1774)	2.07946	0.6762308998302208	3	0.25
Distalgut (N = 1774)	1.1730297111646253	0.7482024733966057	3	0.25
Distalgut (N = 1774)	1.3618340098161483	0.8160103292446735	3	0.25
Distalgut (N = 1774)	1.1983989368127304	0.7756082537727128	3	0.25
Distalgut (N = 1774)	1.1834963391974427	0.7174557107443004	3	0.25
Distalgut (N = 1774)	1.738694551879264	0.75822	3	0.25
Distalgut (N = 1774)	1.5552151298963688	0.7193469387755103	3	0.25
Distalgut (N = 1774)	1.0080976047265884	0.6366402053524742	3	0.25
Distalgut (N = 1774)	1.3726157911117147	0.5975898542335414	3	0.25
Distalgut (N = 1774)	2.927544775340655	0.8633787101093511	3	0.25
Distalgut (N = 1774)	1.1883810265175232	0.3666974169741698	2	0.25
Distalgut (N = 1774)	1.5983025184310655	0.8193064287162869	3	0.25
Distalgut (N = 1774)	2.006521740621111	0.850437	3	0.25
Distalgut (N = 1774)	1.4903321170547421	0.7049720953830545	3	0.25
Distalgut (N = 1774)	1.5689209302226863	0.744831	3	0.25
Distalgut (N = 1774)	1.9872869892223375	0.8678105104132933	3	0.25
Distalgut (N = 1774)	1.708325820026029	0.7063136962465828	3	0.25
Distalgut (N = 1774)	1.445835191964635	0.7998949579831941	3	0.25
Distalgut (N = 1774)	1.3035611174675932	0.7893254831690772	3	0.25
Distalgut (N = 1774)	1.7097305613312133	0.8127292736610415	3	0.25
Distalgut (N = 1774)	1.0171857832728817	0.6786815728604477	2	0.25
Distalgut (N = 1774)	1.3725385584320509	0.766673	3	0.25
Distalgut (N = 1774)	1.975612738801575	0.8825695581014741	3	0.25
Distalgut (N = 1774)	1.0479032534640689	0.7027604630454138	3	0.25
Distalgut (N = 1774)	1.9342566515199646	0.864463	3	0.25
Distalgut (N = 1774)	1	0.9489030023094689	1	0.25
Distalgut (N = 1774)	1.9031310808420305	0.11508771929824564	2	0.25
Distalgut (N = 1774)	1.0116614110987394	0.824701	2	0.25
Distalgut (N = 1774)	1.171110249608916	0.7923590885728966	2	0.25
Distalgut (N = 1774)	1.0149171213343273	0.8351195383347078	2	0.25
Distalgut (N = 1774)	2.410542464211019	0.7748166948674557	3	0.25
Distalgut (N = 1774)	1.3229653560283183	0.618309	3	0.25
Distalgut (N = 1774)	1.062194939739611	0.8001743299193715	3	0.25
Distalgut (N = 1774)	1.0425565526248066	0.8010017739747469	2	0.25
Distalgut (N = 1774)	1.6305469223269922	0.8355286578853679	3	0.25
Distalgut (N = 1774)	1	0.6925863991081385	1	0.25
Distalgut (N = 1774)	1.7343822230656907	0.7961210001028896	3	0.25
Distalgut (N = 1774)	1.352986872099707	0.8128849675378729	3	0.25
Distalgut (N = 1774)	1.628501202538971	0.7974341661039832	3	0.25
Distalgut (N = 1774)	1.0202813401143755	0.7681877047307075	3	0.25
Distalgut (N = 1774)	2.1365724273862554	0.8271117627156878	3	0.25
Distalgut (N = 1774)	1.0281223398979948	0.4357220226896984	2	0.25
Distalgut (N = 1774)	1	0.41418247515808476	1	0.25
Distalgut (N = 1774)	1.2569331775624044	0.4393063583815029	2	0.25
Distalgut (N = 1774)	2.140649063518047	0.8292067497240188	3	0.25
Distalgut (N = 1774)	1.0119698848357808	0.6440833844267317	2	0.25
Distalgut (N = 1774)	2.9285273388096154	0.8009406556923504	3	0.25
Distalgut (N = 1774)	2.0045285182000576	0.48146240988671496	4	0.25
Distalgut (N = 1774)	1.6715047832459502	0.9243052356824827	3	0.25
Distalgut (N = 1774)	2.001601803911825	0.7803906694481284	3	0.25
Distalgut (N = 1774)	1.6329157969268682	0.6583346352132476	2	0.25
Distalgut (N = 1774)	1.0220291505010708	0.9063643013899051	2	0.25
Distalgut (N = 1774)	1.0816940990412058	0.8358998289002955	3	0.25
Distalgut (N = 1774)	1.0030214454155855	0.6786323619736571	2	0.25
Distalgut (N = 1774)	1.866662803024981	0.7403547266410686	3	0.25
Distalgut (N = 1774)	1.1225878475260118	0.6704192546583848	3	0.25
Distalgut (N = 1774)	1.9237779555654904	0.8172055984555999	3	0.25
Distalgut (N = 1774)	1.8214866495421045	0.887738	3	0.25
Distalgut (N = 1774)	1.7665352390992288	0.8557528957528963	3	0.25
Distalgut (N = 1774)	1.004304912790285	0.8779069767441859	2	0.25
Distalgut (N = 1774)	1.966145601237804	0.8287329564349855	2	0.25
Distalgut (N = 1774)	1.1508658514666679	0.7343780607247811	3	0.25
Distalgut (N = 1774)	1.3297129124829987	0.7011331444759189	2	0.25
Distalgut (N = 1774)	2.977177337851961	0.83546	3	0.25
Distalgut (N = 1774)	1.5415399584147935	0.8123568129750175	3	0.25
Distalgut (N = 1774)	2.275567834710712	0.8175055322755316	3	0.25
Distalgut (N = 1774)	2.007903587868971	0.8144717411733121	3	0.25
Distalgut (N = 1774)	1.5743102933966424	0.8022167928013849	3	0.25
Distalgut (N = 1774)	1.5508200295779866	0.6755670399081248	3	0.25
Distalgut (N = 1774)	1.2035664332547942	0.8162958790950894	3	0.25
Distalgut (N = 1774)	2.2654293864437824	0.8663037864039103	3	0.25
Distalgut (N = 1774)	2.6999513231036327	0.8726093871059827	3	0.25
Distalgut (N = 1774)	2.0150762458515423	0.8699341494674507	3	0.25
Distalgut (N = 1774)	2.5561567735268254	0.8297730898776802	3	0.25
Distalgut (N = 1774)	1	0.5561520063778899	1	0.25
Distalgut (N = 1774)	2.9579700698138103	0.698337	6	0.4
Distalgut (N = 1774)	1.0714020909023505	0.23517786561264814	3	0.4
Distalgut (N = 1774)	1.683888324150906	0.6162468679941975	3	0.4
Distalgut (N = 1774)	1.035392784175402	0.5226296663363065	3	0.4
Distalgut (N = 1774)	1.1273084747516957	0.2530586303691542	4	0.4
Distalgut (N = 1774)	1.0251532529167489	0.35	2	0.4
Distalgut (N = 1774)	1.0357089911862947	0.31228797587636636	3	0.4
Distalgut (N = 1774)	1.9808710877653761	0.7184705782168097	5	0.4
Distalgut (N = 1774)	1.241349419879461	0.7341368309110249	5	0.4
Distalgut (N = 1774)	1.8875089487332835	0.681975	5	0.4
Distalgut (N = 1774)	2.125281740141375	0.5405699369153798	4	0.4
Distalgut (N = 1774)	2.7834657642789264	0.7371642298537912	5	0.4
Distalgut (N = 1774)	1.0278537092332385	0.44931781392122083	4	0.4
Distalgut (N = 1774)	1.0247008498451222	0.3842233999184671	2	0.4
Distalgut (N = 1774)	2.827003727136249	0.5997199663959675	6	0.4
Distalgut (N = 1774)	2.120202707206223	0.621277	5	0.4
Distalgut (N = 1774)	1.207347710305433	0.49253960929087814	5	0.4
Distalgut (N = 1774)	2.420872897522517	0.5389559079176105	6	0.4
Distalgut (N = 1774)	1.1082417088588634	0.20477109114007447	5	0.4
Distalgut (N = 1774)	2.193787981093856	0.0040607	4	0.4
Distalgut (N = 1774)	1.309635723423421	0.7236501420903063	5	0.4
Distalgut (N = 1774)	1.3916552779276197	0.5228426395939085	5	0.4
Distalgut (N = 1774)	1.2318907242383128	0.44329466744554796	5	0.4
Distalgut (N = 1774)	1.0814221639656927	0.5134722928317235	5	0.4
Distalgut (N = 1774)	2.4824201296221506	0.5687535464346515	4	0.4
Distalgut (N = 1774)	2.7634347028148456	0.6222881223661618	5	0.4
Distalgut (N = 1774)	1.160579733513763	0.4993384223918576	6	0.4
Distalgut (N = 1774)	1.1294857548237198	0.3842281879194631	3	0.4
Distalgut (N = 1774)	2.5286342615679875	0.49473129610115896	5	0.4
Distalgut (N = 1774)	1.9562941622750414	0.5373059589384075	6	0.4
Distalgut (N = 1774)	2.095011876484561	0.00729167	3	0.4
Distalgut (N = 1774)	1.3780200535377867	0.4459550410553239	5	0.4
Distalgut (N = 1774)	1.708770741618693	0.010968921389396709	4	0.4
Distalgut (N = 1774)	1.5094700314937188	0.2665809033733562	5	0.4
Distalgut (N = 1774)	2.925818758992083	0.5606354484159967	6	0.4
Distalgut (N = 1774)	1.237913858775271	0.014973508408200874	2	0.4
Distalgut (N = 1774)	2.2931392161228725	0.6405152939739909	6	0.4
Distalgut (N = 1774)	2.906407214442651	0.5292526208995603	6	0.4
Distalgut (N = 1774)	1.5483722559446886	0.5940294400880451	4	0.4
Distalgut (N = 1774)	1.0999503221934526	0.6249702546204489	4	0.4
Distalgut (N = 1774)	1.9300134108048264	0.6351765640967411	5	0.4
Distalgut (N = 1774)	1.1887169602148993	0.6008736803785946	5	0.4
Distalgut (N = 1774)	2.580181932658604	0.595508	6	0.4
Distalgut (N = 1774)	3.0266043114252725	0.7021951864586088	5	0.4
Distalgut (N = 1774)	1.2167746576438518	0.5024041861122898	5	0.4
Distalgut (N = 1774)	2.3942157936078856	0.11479828181588475	6	0.4
Distalgut (N = 1774)	2.7478831231580143	0.29118961184026815	6	0.4
Distalgut (N = 1774)	3.4696338118056538	0.6892372945542684	6	0.4
Distalgut (N = 1774)	3.7007274009321693	0.6799086757990879	5	0.4
Distalgut (N = 1774)	1.2338566982486965	0.5994869702092931	3	0.4
Distalgut (N = 1774)	3.1511293804280105	0.6690414507772021	4	0.4
Distalgut (N = 1774)	1.0314261795847113	0.3661592348107233	3	0.4
Distalgut (N = 1774)	2.7410345570388275	0.5904842820730669	5	0.4
Distalgut (N = 1774)	1.5492620745635193	0.37833882180753753	6	0.4
Distalgut (N = 1774)	1.3981394598985237	0.5446034269563684	3	0.4
Distalgut (N = 1774)	2.8644416376458097	0.7482908638906154	4	0.4
Distalgut (N = 1774)	2.268279786927645	0.6578584558823531	6	0.4
Distalgut (N = 1774)	2.7135813170732863	0.5735428467019914	6	0.4
Distalgut (N = 1774)	2.273637978287719	0.5341296928327642	5	0.4
Distalgut (N = 1774)	1.0045024884623734	0.6030385078219014	3	0.4
Distalgut (N = 1774)	1.6692681731704329	0.39522789843988987	4	0.4
Distalgut (N = 1774)	3.0833293063676606	0.6264335401391236	5	0.4
Distalgut (N = 1774)	2.528433342903627	0.0816391	5	0.4
Distalgut (N = 1774)	1.962631514328453	0.32868294303271867	4	0.4
Distalgut (N = 1774)	1.9732866258689232	0.5860978244098128	6	0.4
Distalgut (N = 1774)	3.446260243186467	0.6952008627662444	5	0.4
Distalgut (N = 1774)	1.1173483369272061	0.3907836895558587	5	0.4
Distalgut (N = 1774)	2.1428822662031086	0.4853658536585368	6	0.4
Distalgut (N = 1774)	1.218885952663951	0.30612244897959184	3	0.4
Distalgut (N = 1774)	3.7596943782885304	0.624381	5	0.4
Distalgut (N = 1774)	3.0279338271346212	0.571975	5	0.4
Distalgut (N = 1774)	1.5719898425413872	0.666634	6	0.4
Distalgut (N = 1774)	1.623400027767303	0.5825034173013083	5	0.4
Distalgut (N = 1774)	1.141400397811106	0.14719062392278526	3	0.4
Distalgut (N = 1774)	1.3364188985290728	0.6280671296296297	6	0.4
Distalgut (N = 1774)	3.446748473193652	0.4276206322795341	6	0.4
Distalgut (N = 1774)	3.3111358603964582	0.6837791199309753	6	0.4
Distalgut (N = 1774)	2.078860681498622	0.34880239520958073	3	0.4
Distalgut (N = 1774)	2.0478974087525894	0.5284552845528456	5	0.4
Distalgut (N = 1774)	4.162208182279654	0.6660542679479929	5	0.4
Distalgut (N = 1774)	1.0033490250723593	0.5728418701132917	4	0.4
Distalgut (N = 1774)	1.9185997506744727	0.33144582861457156	5	0.4
Distalgut (N = 1774)	1.5770398945665964	0.7600231581994499	5	0.4
Distalgut (N = 1774)	3.6660431400897786	0.5813874788494078	5	0.4
Distalgut (N = 1774)	1	0.7535247154747748	1	0.4
Distalgut (N = 1774)	1.9761926834029357	0.7061362935553498	5	0.4
Distalgut (N = 1774)	1.0369339929261898	0.514464	4	0.4
Distalgut (N = 1774)	1.526665264005335	0.38676971072036287	4	0.4
Distalgut (N = 1774)	2.277196722932472	0.5247545435554625	3	0.4
Distalgut (N = 1774)	4.402685449396919	0.4934023285899095	5	0.4
Distalgut (N = 1774)	3.8507829664772633	0.3383006448595006	5	0.4
Distalgut (N = 1774)	1.3058906103359327	0.5550683855768603	5	0.4
Distalgut (N = 1774)	1.4420033382415482	0.41816298342541436	3	0.4
Distalgut (N = 1774)	1.0587426925000631	0.7102292768959434	2	0.4
Distalgut (N = 1774)	1.0278985961909681	0.5869633838383843	5	0.4
Distalgut (N = 1774)	1.22456	0.34834416589291245	5	0.4
Distalgut (N = 1774)	1.262515549088178	0.017987386893336985	3	0.4
Distalgut (N = 1774)	1.8901000112372168	0.3455809334657398	5	0.4
Distalgut (N = 1774)	3.950950939771954	0.5049354593773729	5	0.4
Distalgut (N = 1774)	3.0155198354267685	0.4519883608147428	6	0.4
Distalgut (N = 1774)	1	0.7083712465878069	1	0.4
Distalgut (N = 1774)	1	0.6360227954409118	1	0.4
Distalgut (N = 1774)	1.0129360693761569	0.47535641547861496	2	0.4
Distalgut (N = 1774)	2.4548627403396415	0.5880180549856387	5	0.4
Distalgut (N = 1774)	1.4318019460115732	0.24715982442550985	3	0.4
Distalgut (N = 1774)	3.0568935410429523	0.2655027092113186	6	0.4
Distalgut (N = 1774)	1.3022842664980143	0.0905674	3	0.4
Distalgut (N = 1774)	1.6896857069710711	0.5946804287415643	5	0.4
Distalgut (N = 1774)	1.0867862023513326	0.4354364736387208	4	0.4
Distalgut (N = 1774)	3.086273811478109	0.5029593094944513	5	0.4
Distalgut (N = 1774)	3.8749257949131506	0.6199472977676133	6	0.4
Distalgut (N = 1774)	2.809076880217428	0.5498809781432592	6	0.4
Distalgut (N = 1774)	1.2134987489300402	0.4432541011047874	3	0.4
Distalgut (N = 1774)	3.9663743343035702	0.6215885947046847	5	0.4
Distalgut (N = 1774)	1.8079055782358082	0.484449	3	0.4
Distalgut (N = 1774)	3.6669637979768543	0.6860068259385665	6	0.4
Distalgut (N = 1774)	2.1239849232372143	0.6792031279091413	5	0.4
Distalgut (N = 1774)	2.336475703480382	0.608551	5	0.4
Distalgut (N = 1774)	3.0191817922867514	0.5630186315954278	5	0.4
Distalgut (N = 1774)	3.9345556791195424	0.5575109993714644	4	0.4
Distalgut (N = 1774)	2.4478148806330884	0.670052	5	0.4
Distalgut (N = 1774)	2.162405672793936	0.5579126007636833	4	0.4
Distalgut (N = 1774)	2.334037126207644	0.5868517447464813	6	0.4
Distalgut (N = 1774)	2.7434552688326534	0.503503	5	0.4
Distalgut (N = 1774)	1	0.8331310679611651	1	0.4
Distalgut (N = 1774)	3.66098	0.575767	5	0.4
Distalgut (N = 1774)	2.0643152601902344	0.4984411364334956	6	0.4
Distalgut (N = 1774)	1.0159560900346538	0.5059260817729154	3	0.4
Distalgut (N = 1774)	3.276700378984972	0.6992276238073599	6	0.4
Distalgut (N = 1774)	1.033388855135057	0.7255558656619218	3	0.4
Distalgut (N = 1774)	1.1933573045377825	0.48628762541806025	5	0.4
Distalgut (N = 1774)	2.291936572030072	0.3844884488448843	5	0.4
Distalgut (N = 1774)	3.052108297937972	0.32267977873386616	6	0.4
Distalgut (N = 1774)	3.909905635954905	0.672639	6	0.4
Distalgut (N = 1774)	2.538783833359048	0.5820198960167028	6	0.4
Distalgut (N = 1774)	1.101189792281385	0.34530560806553257	5	0.4
Distalgut (N = 1774)	2.825559159611022	0.6598623118796029	6	0.4
Distalgut (N = 1774)	2.088018469842211	0.5160582485537605	4	0.4
Distalgut (N = 1774)	2.698617564389377	0.6677096370463076	4	0.4
Distalgut (N = 1774)	2.819866217033433	0.6184263890766529	6	0.4
Distalgut (N = 1774)	3.5404234335046634	0.678392	5	0.4
Distalgut (N = 1774)	1.8430918786729105	0.7048675292667897	5	0.4
Distalgut (N = 1774)	2.2709015427345145	0.5491714697406344	6	0.4
Distalgut (N = 1774)	3.2828732062754202	0.6087088453952357	5	0.4
Distalgut (N = 1774)	3.7289759954856674	0.6372574385510997	6	0.4
Distalgut (N = 1774)	1.6731121142608893	0.7868970482361409	5	0.4
Distalgut (N = 1774)	1.0333404952682006	0.5398718518048596	3	0.4
Distalgut (N = 1774)	2.66465	0.00938757	3	0.4
Distalgut (N = 1774)	3.271800003254775	0.6250000000000011	5	0.4
Distalgut (N = 1774)	1.6069845966952183	0.603054	6	0.4
Distalgut (N = 1774)	Inf	0	0	0.4
Distalgut (N = 1774)	2.12459	0.5074822585621719	6	0.4
Distalgut (N = 1774)	3.5750202737721417	0.6733022957135977	5	0.4
Distalgut (N = 1774)	3.7308482258354623	0.5984773458776925	6	0.4
Distalgut (N = 1774)	3.234428643112253	0.3424632182844454	5	0.4
Distalgut (N = 1774)	3.0545423207323066	0.7330609016609545	5	0.4
Distalgut (N = 1774)	2.870676542172601	0.5688773723650117	6	0.4
Distalgut (N = 1774)	2.4375579595683146	0.5689598528155597	5	0.4
Distalgut (N = 1774)	2.4493281306271335	0.0627826	5	0.4
Distalgut (N = 1774)	1.975647590103273	0.5344827586206897	5	0.4
Distalgut (N = 1774)	2.8693073052803655	0.5891280780548239	5	0.4
Distalgut (N = 1774)	1.090344820751266	0.5894611727416799	4	0.4
Distalgut (N = 1774)	2.9800203748510437	0.6581909128803668	5	0.4
Distalgut (N = 1774)	1.5443359935685401	0.5853782858807254	6	0.4
Distalgut (N = 1774)	1.0055339919406456	0.40204126913689814	2	0.4
Distalgut (N = 1774)	1.1319999796389386	0.4690984389933099	3	0.4
Distalgut (N = 1774)	3.3582461743461747	0.6227503057836796	6	0.4
Distalgut (N = 1774)	1	0.6402132069884512	1	0.4
Distalgut (N = 1774)	1.0050288844734234	0.5548288338435846	2	0.4
Distalgut (N = 1774)	1.0220114176646613	0.4486686390532544	3	0.4
Distalgut (N = 1774)	2.6815967176556104	0.6453611362949534	5	0.4
Distalgut (N = 1774)	1.0695435020120654	0.3124344176285414	3	0.4
Distalgut (N = 1774)	1.6444214335895848	0.7339309555597943	4	0.4
Distalgut (N = 1774)	2.237316092743485	0.5741929847551654	6	0.4
Distalgut (N = 1774)	1.3400786495506503	0.5655037379850478	5	0.4
Distalgut (N = 1774)	1.8905619644543254	0.6577221228384017	5	0.4
Distalgut (N = 1774)	3.0286424389943343	0.5663208180936036	6	0.4
Distalgut (N = 1774)	3.1459577354756676	0.6355596218359254	5	0.4
Distalgut (N = 1774)	3.8738324079845436	0.37633723892002036	6	0.4
Distalgut (N = 1774)	3.7843800393536977	0.6865649750660013	5	0.4
Distalgut (N = 1774)	1.44701	0.47766807710390197	6	0.4
Distalgut (N = 1774)	3.176804717515342	0.5274311531841656	5	0.4
Distalgut (N = 1774)	1.26572	0.5506048387096774	5	0.4
Distalgut (N = 1774)	2.5011447332884367	0.6943171969790765	6	0.4
Distalgut (N = 1774)	1.5453004189423738	0.5693512304250566	5	0.4
Distalgut (N = 1774)	1.0569691105749206	0.4278939426600559	3	0.4
Distalgut (N = 1774)	3.611189198289346	0.6375688961716072	5	0.4
Distalgut (N = 1774)	1.3760215045517032	0.3040393352835003	3	0.4
Distalgut (N = 1774)	1.998907818599097	0.2551861702127659	3	0.4
Distalgut (N = 1774)	1.5865981071264728	0.6399266177451634	5	0.4
Distalgut (N = 1774)	1.0084578838675948	0.4865248226950356	2	0.4
Distalgut (N = 1774)	1.1909653713095405	0.3583473861720068	5	0.4
Distalgut (N = 1774)	2.861960485006301	0.6540043078128062	5	0.4
Distalgut (N = 1774)	1.9195600059147573	0.7669491525423727	5	0.4
Distalgut (N = 1774)	1.0232929956032695	0.5519545606414968	3	0.4
Distalgut (N = 1774)	1	7.573844988639232e-4	1	0.4
Distalgut (N = 1774)	3.282226120168855	0.5687855787476283	6	0.4
Distalgut (N = 1774)	2.967644425547281	0.592846	5	0.4
Distalgut (N = 1774)	3.125907199238838	0.6782359081419627	5	0.4
Distalgut (N = 1774)	1.7252253265660118	0.31870617507351273	6	0.4
Distalgut (N = 1774)	1	0.29336298323640086	1	0.4
Distalgut (N = 1774)	2.6976464671094726	0.630949	5	0.4
Distalgut (N = 1774)	3.2188073565137447	0.5828608720479673	6	0.4
Distalgut (N = 1774)	2.7969675296810195	0.3149985823646159	5	0.4
Distalgut (N = 1774)	2.310571211996495	0.7424209614551751	5	0.4
Distalgut (N = 1774)	2.682637720168174	0.6157117999613325	6	0.4
Distalgut (N = 1774)	2.3617497302583383	0.5706023416560866	6	0.4
Distalgut (N = 1774)	1.064203631486722	0.3853211009174311	3	0.4
Distalgut (N = 1774)	2.124636502636943	0.531987	6	0.4
Distalgut (N = 1774)	2.257158971735919	0.5926425116942836	6	0.4
Distalgut (N = 1774)	2.986661484032146	0.6771159874608147	6	0.4
Distalgut (N = 1774)	1.4395356696340502	0.5018732204405816	4	0.4
Distalgut (N = 1774)	1.6163656243108833	0.34614991307904713	3	0.4
Distalgut (N = 1774)	2.2472534337443046	0.5402646768970858	6	0.4
Distalgut (N = 1774)	1.3109603172824733	0.5154645790554416	5	0.4
Distalgut (N = 1774)	3.05113	0.5508434864104969	5	0.4
Distalgut (N = 1774)	1.8362073778790053	0.5729986876640419	5	0.4
Distalgut (N = 1774)	2.6042443883977304	0.6381079027355622	5	0.4
Distalgut (N = 1774)	1.084666625409768	0.40154669839381335	4	0.4
Distalgut (N = 1774)	1.2016149807986658	0.8074115665356539	3	0.4
Distalgut (N = 1774)	1.1546192519046958	0.5356514084507044	5	0.4
Distalgut (N = 1774)	1.1602740386276678	0.35056179775280905	4	0.4
Distalgut (N = 1774)	2.3203926747172097	0.5582001389854068	6	0.4
Distalgut (N = 1774)	1.1541379267534095	0.6588392920104365	5	0.4
Distalgut (N = 1774)	2.012864913962292	0.6221815965874465	6	0.4
Distalgut (N = 1774)	3.4022182945000146	0.6449650530675638	5	0.4
Distalgut (N = 1774)	2.306044270566783	0.14772651175249452	6	0.4
Distalgut (N = 1774)	2.1573302455719556	0.7515883598713635	5	0.4
Distalgut (N = 1774)	1.2292104285025567	0.5666153253754332	3	0.4
Distalgut (N = 1774)	2.41997	0.5099350046425261	6	0.4
Distalgut (N = 1774)	2.13208	0.28476576908889706	6	0.4
Distalgut (N = 1774)	1.1680839176297309	0.7508885798176482	6	0.4
Distalgut (N = 1774)	2.612846219814558	0.5488892775931432	6	0.4
Distalgut (N = 1774)	3.2584599488350956	0.3853149208487708	5	0.4
Distalgut (N = 1774)	2.8866528216740326	0.7221114592233928	5	0.4
Distalgut (N = 1774)	3.535277083462274	0.6525761684479189	6	0.4
Distalgut (N = 1774)	2.418019417269537	0.6899877257583727	5	0.4
Distalgut (N = 1774)	3.760682113941995	0.7249190938511327	6	0.4
Distalgut (N = 1774)	1.0564889351766065	0.6534270292290454	5	0.4
Distalgut (N = 1774)	1.6051780375501834	0.5294308520994225	3	0.4
Distalgut (N = 1774)	3.2828035658305104	0.5978157644824313	6	0.4
Distalgut (N = 1774)	2.1044562365708313	0.5882500250425726	6	0.4
Distalgut (N = 1774)	1.020758038311748	0.5011479858067208	2	0.4
Distalgut (N = 1774)	4.133521115402451	0.39886798734809387	5	0.4
Distalgut (N = 1774)	2.3107679381084725	0.482155	3	0.4
Distalgut (N = 1774)	2.781839037740961	0.5409329474665228	6	0.4
Distalgut (N = 1774)	2.627467721711302	0.5815669649866545	6	0.4
Distalgut (N = 1774)	3.3783628937365626	0.6040005595188137	5	0.4
Distalgut (N = 1774)	2.7205404779690805	0.606262	6	0.4
Distalgut (N = 1774)	2.181492156573682	0.5461670454018454	6	0.4
Distalgut (N = 1774)	4.256536793130054	0.5476861639652343	6	0.4
Distalgut (N = 1774)	2.958587178635186	0.7575218375930124	6	0.4
Distalgut (N = 1774)	1	0.00195647	1	0.4
Distalgut (N = 1774)	4.055994800839864	0.6070636914437717	5	0.4
Distalgut (N = 1774)	2.2776231164221676	0.7598904859685144	6	0.4
Distalgut (N = 1774)	1.0199274673703307	0.20519886102691282	4	0.4
Distalgut (N = 1774)	1.049896025272035	0.255387	3	0.4
Distalgut (N = 1774)	1.4929613862123456	0.4989563039242974	3	0.4
Distalgut (N = 1774)	2.0820586376721466	0.49178483006977203	5	0.4
Distalgut (N = 1774)	2.935065317403972	0.47144948755490496	6	0.4
Distalgut (N = 1774)	1.0567726940993631	0.27740577769274927	3	0.4
Distalgut (N = 1774)	1.0835329397282145	0.37927954748437026	4	0.4
Distalgut (N = 1774)	1.9377885739783995	0.7316558686153377	5	0.4
Distalgut (N = 1774)	4.514946738313685	0.47554686110617084	6	0.4
Distalgut (N = 1774)	3.609530250606802	0.5337574092814803	5	0.4
Distalgut (N = 1774)	2.1698073648992664	0.27793773618859097	5	0.4
Distalgut (N = 1774)	3.369059250496574	0.5774380039555764	6	0.4
Distalgut (N = 1774)	1.366011795559621	0.15092107486902148	5	0.4
Distalgut (N = 1774)	2.5571365279685034	0.6784719901993542	5	0.4
Distalgut (N = 1774)	2.450238726261128	0.6173728120399146	6	0.4
Distalgut (N = 1774)	3.6190515716193925	0.35945005797581586	5	0.4
Distalgut (N = 1774)	1.8802278258637226	0.7407237746220797	4	0.4
Distalgut (N = 1774)	1.0043550882270111	0.7541438205079726	2	0.4
Distalgut (N = 1774)	1.6006487262901323	0.5952352732013745	5	0.4
Distalgut (N = 1774)	1.0045454310669883	0.5186201489611917	2	0.4
Distalgut (N = 1774)	1.000604047060575	0.6371681415929206	2	0.4
Distalgut (N = 1774)	2.2207225926066525	0.5790291262135928	6	0.4
Distalgut (N = 1774)	1.3341278586925829	0.38372788139646125	6	0.4
Distalgut (N = 1774)	1.915532283601037	0.6033411865495826	5	0.4
Distalgut (N = 1774)	1.2456881699353146	0.044944470152707076	4	0.4
Distalgut (N = 1774)	1.6246118166925008	0.26433460076045623	3	0.4
Distalgut (N = 1774)	3.662991697291411	0.0443425	5	0.4
Distalgut (N = 1774)	1	0.49565679843999294	1	0.4
Distalgut (N = 1774)	2.5778463869899175	0.6022779341493754	6	0.4
Distalgut (N = 1774)	3.368283273476549	0.5262149451315101	5	0.4
Distalgut (N = 1774)	1.230864602686912	0.3874474561530656	4	0.4
Distalgut (N = 1774)	1.1394768124999277	0.46814044213263994	4	0.4
Distalgut (N = 1774)	1.7174346759380277	0.4968732857926495	5	0.4
Distalgut (N = 1774)	2.885097976265261	0.5986755880527002	6	0.4
Distalgut (N = 1774)	1.0051479710401785	0.7173112338858196	2	0.4
Distalgut (N = 1774)	3.0383722887896925	0.4999819475033396	6	0.4
Distalgut (N = 1774)	3.0208584182061298	0.5744424352019287	5	0.4
Distalgut (N = 1774)	1.7597107978127204	0.6932357594936709	6	0.4
Distalgut (N = 1774)	2.0795384657930236	0.5343721356553617	6	0.4
Distalgut (N = 1774)	4.4796537733363415	0.4415266677540368	5	0.4
Distalgut (N = 1774)	3.4484263372086104	0.5883613690978763	6	0.4
Distalgut (N = 1774)	3.599350474924817	0.5181429250514971	5	0.4
Distalgut (N = 1774)	2.836638667400633	0.5444129604533696	6	0.4
Distalgut (N = 1774)	2.9588034677017645	0.7224324562175489	6	0.4
Distalgut (N = 1774)	2.1195682549077732	0.5020689655172416	5	0.4
Distalgut (N = 1774)	2.5271755791699846	0.6101072840203274	5	0.4
Distalgut (N = 1774)	2.3494849694513524	0.5393034825870646	5	0.4
Distalgut (N = 1774)	2.2808597341134647	0.7092738645635025	6	0.4
Distalgut (N = 1774)	2.370599558452125	0.49698322674067824	5	0.4
Distalgut (N = 1774)	2.06061	0.7062071023575053	4	0.4
Distalgut (N = 1774)	2.4417680941665396	0.6181802104518532	6	0.4
Distalgut (N = 1774)	1.3574782345592036	0.5952413888504635	4	0.4
Distalgut (N = 1774)	1.0630287606000657	0.49255230125523003	2	0.4
Distalgut (N = 1774)	3.297565254745937	0.5394827586206894	6	0.4
Distalgut (N = 1774)	1.3905467482566005	0.498124	5	0.4
Distalgut (N = 1774)	1.1998951180386146	0.6322520852641333	5	0.4
Distalgut (N = 1774)	1.5860483260461333	0.518276	3	0.4
Distalgut (N = 1774)	1.9378944872685928	0.5480466995958689	5	0.4
Distalgut (N = 1774)	1	0.47125186896832955	1	0.4
Distalgut (N = 1774)	2.6949362622880937	0.6102536259986031	5	0.4
Distalgut (N = 1774)	2.4809124767225335	0.034753630088074264	5	0.4
Distalgut (N = 1774)	2.91148	0.6772954283519015	4	0.4
Distalgut (N = 1774)	3.5067517166955593	0.3572932943814118	6	0.4
Distalgut (N = 1774)	3.151907089824654	0.6270819940389222	6	0.4
Distalgut (N = 1774)	2.5710740800580667	0.713168	5	0.4
Distalgut (N = 1774)	4.3244724439479425	0.5353226925746007	5	0.4
Distalgut (N = 1774)	2.2512796501517616	0.4693590869183491	5	0.4
Distalgut (N = 1774)	1.170457418334351	0.651974	4	0.4
Distalgut (N = 1774)	1.0721602602176148	0.6670951156812337	3	0.4
Distalgut (N = 1774)	4.726179543968528	0.6353360173428299	5	0.4
Distalgut (N = 1774)	1.09803	0.29786483148050114	3	0.4
Distalgut (N = 1774)	2.334357180440816	0.7200099552015932	6	0.4
Distalgut (N = 1774)	1.7966460577136023	0.6344440375930672	5	0.4
Distalgut (N = 1774)	3.385401511521748	0.6281459419210722	5	0.4
Distalgut (N = 1774)	1.1214632727951896	0.1714762301918265	3	0.4
Distalgut (N = 1774)	1.7044848946962063	0.7014596529881576	5	0.4
Distalgut (N = 1774)	1.3286671768832825	0.4765964291458902	5	0.4
Distalgut (N = 1774)	1.001713794799874	0.5862472812447717	2	0.4
Distalgut (N = 1774)	1.4055470380332116	0.49730192155830494	6	0.4
Distalgut (N = 1774)	2.1782042278664377	0.2521797955502105	6	0.4
Distalgut (N = 1774)	1.2107707465224375	0.6047512755102044	5	0.4
Distalgut (N = 1774)	3.378080394575953	0.5471200738104651	6	0.4
Distalgut (N = 1774)	1.1538833092857765	0.6678478179783665	6	0.4
Distalgut (N = 1774)	1.0917274920368985	0.6768088513611883	4	0.4
Distalgut (N = 1774)	2.803930460291202	0.7937265598363449	4	0.4
Distalgut (N = 1774)	1.0181882891765468	0.3425807823129252	3	0.4
Distalgut (N = 1774)	1.568534878601191	0.712344	5	0.4
Distalgut (N = 1774)	1.0962399876052222	0.5691577519963837	4	0.4
Distalgut (N = 1774)	1	0.7094173689996337	1	0.4
Distalgut (N = 1774)	1.0748184272454313	0.7373172052717101	4	0.4
Distalgut (N = 1774)	1.6510952613599446	0.36322869955156933	5	0.4
Distalgut (N = 1774)	1.694817922801219	0.49409517193469943	5	0.4
Distalgut (N = 1774)	3.7512539591879115	0.6539971729228842	5	0.4
Distalgut (N = 1774)	3.240746072660404	0.59177	6	0.4
Distalgut (N = 1774)	2.0267903908867666	0.5715820987180474	6	0.4
Distalgut (N = 1774)	1.374832488029411	0.5866301083692389	4	0.4
Distalgut (N = 1774)	2.736850304975835	0.7296639805382396	5	0.4
Distalgut (N = 1774)	1.2981090337608014	0.7005338672005339	5	0.4
Distalgut (N = 1774)	3.444368639913452	0.6040412150408132	5	0.4
Distalgut (N = 1774)	3.8372936583297093	0.6415519399249062	5	0.4
Distalgut (N = 1774)	2.4282	0.5528276329156788	6	0.4
Distalgut (N = 1774)	3.2674082797268276	0.5058877504205535	5	0.4
Distalgut (N = 1774)	1.790599657067451	0.6735522598870057	4	0.4
Distalgut (N = 1774)	1.0976239945524782	0.6925091671031952	2	0.4
Distalgut (N = 1774)	3.667918270989812	0.5467239527389901	5	0.4
Distalgut (N = 1774)	1.8966831577929408	0.5288904643743354	5	0.4
Distalgut (N = 1774)	2.7201487270847506	0.3742312884355781	5	0.4
Distalgut (N = 1774)	2.24031	0.0027027	3	0.4
Distalgut (N = 1774)	1.0192816690817184	0.5075310198394268	3	0.4
Distalgut (N = 1774)	2.3540336344883346	0.36230716094865306	6	0.4
Distalgut (N = 1774)	3.583425768466948	0.6895701198026782	5	0.4
Distalgut (N = 1774)	2.1697649912844232	0.049862	5	0.4
Distalgut (N = 1774)	3.515592071676792	0.7182389937106914	6	0.4
Distalgut (N = 1774)	1.131139752522308	0.5974612474063224	4	0.4
Distalgut (N = 1774)	1.0631364884231234	0.4986674349924368	4	0.4
Distalgut (N = 1774)	3.019744797801335	0.6335560772981759	5	0.4
Distalgut (N = 1774)	1.0025188876921882	0.4910438542310068	2	0.4
Distalgut (N = 1774)	1.353668013500611	0.6139141185981262	6	0.4
Distalgut (N = 1774)	1.0273542486113836	0.22353446424736956	3	0.4
Distalgut (N = 1774)	2.6299204350488994	0.5378836317135552	6	0.4
Distalgut (N = 1774)	2.253404416399136	0.5770357587189472	6	0.4
Distalgut (N = 1774)	2.567432581828878	0.5632972451495337	5	0.4
Distalgut (N = 1774)	2.7003478950531017	0.47364892047740365	6	0.4
Distalgut (N = 1774)	3.0957888461596537	0.5990761235684727	6	0.4
Distalgut (N = 1774)	3.5006146107110623	0.7655711635303467	5	0.4
Distalgut (N = 1774)	1.2320819112627985	0.00190152	2	0.4
Distalgut (N = 1774)	3.4045194271174926	0.5919851462169269	6	0.4
Distalgut (N = 1774)	1.0055108651620681	0.483825	2	0.4
Distalgut (N = 1774)	1.6	0.00872648	2	0.4
Distalgut (N = 1774)	1.6296817854035797	0.5641559988091691	5	0.4
Distalgut (N = 1774)	1.9840148246215799	0.543138	5	0.4
Distalgut (N = 1774)	2.2587645266014014	0.6920024420024415	6	0.4
Distalgut (N = 1774)	3.0699664828363957	0.5331817242092207	6	0.4
Distalgut (N = 1774)	1.0556413221806835	0.28973185088293024	2	0.4
Distalgut (N = 1774)	3.2912402304302315	0.573583	4	0.4
Distalgut (N = 1774)	1.096217323363512	0.6064654461487712	4	0.4
Distalgut (N = 1774)	3.4088613085337816	0.5754989253914645	6	0.4
Distalgut (N = 1774)	1.3192799454546729	0.22449815649324045	4	0.4
Distalgut (N = 1774)	3.348927642045003	0.6851830728869627	6	0.4
Distalgut (N = 1774)	1	0.59506	1	0.4
Distalgut (N = 1774)	1.3773304477067092	0.6307782328847276	5	0.4
Distalgut (N = 1774)	3.7053039391323215	0.7641400538668719	5	0.4
Distalgut (N = 1774)	3.7084358338478145	0.6445948123086838	6	0.4
Distalgut (N = 1774)	1.9950485488933292	0.527795	5	0.4
Distalgut (N = 1774)	2.845894423785938	0.671815	5	0.4
Distalgut (N = 1774)	3.336762363500858	0.6231055190162988	6	0.4
Distalgut (N = 1774)	3.191001727010814	0.574696	6	0.4
Distalgut (N = 1774)	2.555206694917389	0.5966592427616925	6	0.4
Distalgut (N = 1774)	2.569888086218654	0.6331378299120234	5	0.4
Distalgut (N = 1774)	1.9073800554726283	0.25756929637526643	3	0.4
Distalgut (N = 1774)	2.3605684739048747	0.5675580577058412	6	0.4
Distalgut (N = 1774)	2.626206617611098	0.7180156657963445	5	0.4
Distalgut (N = 1774)	1.8272624101438029	0.47866563227308007	3	0.4
Distalgut (N = 1774)	1.502526162062636	0.5185424577846004	5	0.4
Distalgut (N = 1774)	2.837009461229259	0.274258	5	0.4
Distalgut (N = 1774)	1	0.4825289089994972	1	0.4
Distalgut (N = 1774)	2.4895128821799797	0.5606100645550979	6	0.4
Distalgut (N = 1774)	3.254477005623223	0.586162	6	0.4
Distalgut (N = 1774)	3.4350377850956355	0.6162251160005985	6	0.4
Distalgut (N = 1774)	1.0739184310805507	0.3613730111962288	3	0.4
Distalgut (N = 1774)	4.050671534232869	0.6732390126429865	6	0.4
Distalgut (N = 1774)	2.2906484842613652	0.6359673274596179	6	0.4
Distalgut (N = 1774)	1.0031438978708915	0.5519858126778571	3	0.4
Distalgut (N = 1774)	2.52781	0.5595810316378492	5	0.4
Distalgut (N = 1774)	2.861159103598705	0.577523	6	0.4
Distalgut (N = 1774)	2.5234329693472652	0.593721	5	0.4
Distalgut (N = 1774)	1.2207306801993352	0.362126	3	0.4
Distalgut (N = 1774)	1.5378166941722005	0.49116323907455023	5	0.4
Distalgut (N = 1774)	1.4118662109922124	0.14953827822460533	2	0.4
Distalgut (N = 1774)	3.08613	0.5298636149866752	6	0.4
Distalgut (N = 1774)	2.5417701967006927	0.5634640102827763	5	0.4
Distalgut (N = 1774)	2.1329313959828258	0.33200382897255926	6	0.4
Distalgut (N = 1774)	2.549053209265577	0.5459213904799525	6	0.4
Distalgut (N = 1774)	2.695541491332672	0.5784042285426647	6	0.4
Distalgut (N = 1774)	1.3072587854044582	0.5298282881926004	4	0.4
Distalgut (N = 1774)	1	0.35826637999321026	1	0.4
Distalgut (N = 1774)	1.4477825615564859	0.6463829098559637	4	0.4
Distalgut (N = 1774)	1.4843858784809707	0.4602081420263239	3	0.4
Distalgut (N = 1774)	1.1701660202892457	0.24381748519679547	4	0.4
Distalgut (N = 1774)	1	0.34275080358653354	1	0.4
Distalgut (N = 1774)	2.5244043348885574	0.733748	5	0.4
Distalgut (N = 1774)	2.050306745317729	0.3489143693583801	6	0.4
Distalgut (N = 1774)	3.3250564466386736	0.6069169847871912	6	0.4
Distalgut (N = 1774)	3.154809176637342	0.6594161419576418	5	0.4
Distalgut (N = 1774)	1.9940264532310967	0.7370611653999277	5	0.4
Distalgut (N = 1774)	2.860526587447399	0.49124334289225746	6	0.4
Distalgut (N = 1774)	3.484765018092187	0.5138346224384017	6	0.4
Distalgut (N = 1774)	1.0729367208587928	0.4603239865142669	3	0.4
Distalgut (N = 1774)	1.5124936313145745	0.7263250883392225	5	0.4
Distalgut (N = 1774)	1.0237662130579028	0.37484830097087374	3	0.4
Distalgut (N = 1774)	4.200915062967688	0.4800378429517503	6	0.4
Distalgut (N = 1774)	1.7579668658172347	0.3891790477156331	3	0.4
Distalgut (N = 1774)	1.4686206831984123	0.6848260125499146	5	0.4
Distalgut (N = 1774)	1.2355627236928186	0.7713637693883523	4	0.4
Distalgut (N = 1774)	2.063464466999891	0.5129644752960392	4	0.4
Distalgut (N = 1774)	2.949933589704074	0.6842884514892885	6	0.4
Distalgut (N = 1774)	1.764827355574316	0.6157332470055034	4	0.4
Distalgut (N = 1774)	1.488074305597557	0.784773	5	0.4
Distalgut (N = 1774)	3.772976097166464	0.7088186356073212	5	0.4
Distalgut (N = 1774)	3.045268811301131	0.5534242578951211	6	0.4
Distalgut (N = 1774)	2.428295799610761	0.5685279187817258	3	0.4
Distalgut (N = 1774)	3.889726067419239	0.6267195378665487	6	0.4
Distalgut (N = 1774)	3.2985235432376943	0.5800245924398082	6	0.4
Distalgut (N = 1774)	2.725068014109441	0.6673491888486369	5	0.4
Distalgut (N = 1774)	3.837578130263422	0.6285755771743865	6	0.4
Distalgut (N = 1774)	2.902527459939852	0.34033790031100286	5	0.4
Distalgut (N = 1774)	2.174486731712603	0.6395367037095007	5	0.4
Distalgut (N = 1774)	1.0009514745705745	0.7479992886359595	2	0.4
Distalgut (N = 1774)	1.3438314708689485	0.5384108578205298	5	0.4
Distalgut (N = 1774)	1.2275459233382102	0.5010209290454315	4	0.4
Distalgut (N = 1774)	1.0225984797215073	0.14459774234008238	3	0.4
Distalgut (N = 1774)	1.5046841768301593	0.4246219814940195	2	0.4
Distalgut (N = 1774)	2.8501782416028827	0.6448730359669369	5	0.4
Distalgut (N = 1774)	2.4835842163451898	0.545437	5	0.4
Distalgut (N = 1774)	1.168546939288733	0.4784558393449016	2	0.4
Distalgut (N = 1774)	3.102531362118269	0.6818956476140535	6	0.4
Distalgut (N = 1774)	1	0.3945732052006783	1	0.4
Distalgut (N = 1774)	1.4515227804948485	0.22056438533895556	2	0.4
Distalgut (N = 1774)	1.1584927825165163	0.38229801055623214	4	0.4
Distalgut (N = 1774)	3.2665435488206724	0.6961608172680838	6	0.4
Distalgut (N = 1774)	2.504867676890093	0.5450421257290994	6	0.4
Distalgut (N = 1774)	2.052522155156051	0.47062284609565436	4	0.4
Distalgut (N = 1774)	1.885715578035393	0.5457568081063969	5	0.4
Distalgut (N = 1774)	1.2505240623268645	0.5570769230769234	5	0.4
Distalgut (N = 1774)	2.5408232506941175	0.7264773186162339	4	0.4
Distalgut (N = 1774)	2.1004558712325814	0.1490101254344869	4	0.4
Distalgut (N = 1774)	2.9652310695544313	0.6569045771916214	5	0.4
Distalgut (N = 1774)	1.1953315360491692	0.5678691531641699	5	0.4
Distalgut (N = 1774)	4.725187673833721	0.5444809120746242	6	0.4
Distalgut (N = 1774)	2.5875646267465666	0.5818090283604627	4	0.4
Distalgut (N = 1774)	3.8171641115146686	0.5443447565818502	6	0.4
Distalgut (N = 1774)	1.8469568403285006	0.5969531379367443	3	0.4
Distalgut (N = 1774)	1.1299353778454668	0.5114224137931035	4	0.4
Distalgut (N = 1774)	1.2744888046587382	0.3035230352303523	3	0.4
Distalgut (N = 1774)	2.2615401652175997	0.5423693953105716	6	0.4
Distalgut (N = 1774)	2.788187937459815	0.5755143732671826	6	0.4
Distalgut (N = 1774)	2.183852789941641	0.6007186787367839	5	0.4
Distalgut (N = 1774)	3.560510089650179	0.6598796033994339	6	0.4
Distalgut (N = 1774)	2.3156532268798626	0.5171132716781282	6	0.4
Distalgut (N = 1774)	1.1673159172376297	0.2968806207924353	4	0.4
Distalgut (N = 1774)	1.2573452630207278	0.1261476449951482	5	0.4
Distalgut (N = 1774)	2.3851651955313127	0.7409993155373034	5	0.4
Distalgut (N = 1774)	2.839762374003707	0.5897136177673881	4	0.4
Distalgut (N = 1774)	1.5134227262661617	0.4022009643801524	4	0.4
Distalgut (N = 1774)	3.205962298279171	0.7290400972053467	5	0.4
Distalgut (N = 1774)	1.2025635391164713	0.45451308527683815	5	0.4
Distalgut (N = 1774)	2.8099859260866946	0.46047878528133224	6	0.4
Distalgut (N = 1774)	2.0060816920529727	0.5611739044219711	5	0.4
Distalgut (N = 1774)	1.0430183392990484	0.5458244526254604	4	0.4
Distalgut (N = 1774)	1.0855972166766519	0.26204990076552315	2	0.4
Distalgut (N = 1774)	1.5688504692874352	0.4013605442176872	3	0.4
Distalgut (N = 1774)	1.093786692994984	0.6752438614194416	3	0.4
Distalgut (N = 1774)	1	0.00122324	1	0.4
Distalgut (N = 1774)	3.115611465694097	0.31933292155651644	6	0.4
Distalgut (N = 1774)	2.524962142022832	0.7284751990202082	5	0.4
Distalgut (N = 1774)	2.747913107238665	0.5673758865248232	3	0.4
Distalgut (N = 1774)	2.4512237869313473	0.5950047423332282	6	0.4
Distalgut (N = 1774)	3.192804490035986	0.5262674562209065	5	0.4
Distalgut (N = 1774)	3.1944294671329323	0.2527646129541864	6	0.4
Distalgut (N = 1774)	1.0179765034693404	0.32621690862510677	3	0.4
Distalgut (N = 1774)	1.7034566403881144	0.00806084	5	0.4
Distalgut (N = 1774)	3.415815622455209	0.5303805564438766	5	0.4
Distalgut (N = 1774)	3.17888	0.5781387956913286	5	0.4
Distalgut (N = 1774)	2.7552467766039346	0.5659035726673601	5	0.4
Distalgut (N = 1774)	2.9434842737579188	0.655576	6	0.4
Distalgut (N = 1774)	4.367618952402376	0.3034107946026987	5	0.4
Distalgut (N = 1774)	1.048046334331244	0.24789887715995432	5	0.4
Distalgut (N = 1774)	1.8865215979299124	0.6274039866721224	6	0.4
Distalgut (N = 1774)	2.322260595128007	0.5149606299212601	3	0.4
Distalgut (N = 1774)	1.0232566571694097	0.5402349164660397	3	0.4
Distalgut (N = 1774)	1.445805937643778	0.45229163268634803	5	0.4
Distalgut (N = 1774)	2.8176929660889902	0.5752658849195521	5	0.4
Distalgut (N = 1774)	1.975609756097561	0.00188482	3	0.4
Distalgut (N = 1774)	1	8.406501027461236e-4	1	0.4
Distalgut (N = 1774)	2.9224255455162975	0.7488825680617636	6	0.4
Distalgut (N = 1774)	1.1216992281961957	0.756179	2	0.4
Distalgut (N = 1774)	1.989039637010643	0.5531638254839638	5	0.4
Distalgut (N = 1774)	1	0.6176695758689326	1	0.4
Distalgut (N = 1774)	2.7108874412004362	0.5965790892980974	6	0.4
Distalgut (N = 1774)	3.6245800665954246	0.4820250659630608	5	0.4
Distalgut (N = 1774)	2.7324205781409194	0.5391812865497086	5	0.4
Distalgut (N = 1774)	2.5818797176028494	0.7683909976486398	6	0.4
Distalgut (N = 1774)	1.0012904554099857	0.8817509948834565	3	0.4
Distalgut (N = 1774)	1.1761446119150267	0.5106017191977077	3	0.4
Distalgut (N = 1774)	3.208704009818573	0.5633476213899234	6	0.4
Distalgut (N = 1774)	1.7401016793717197	0.8562995184091967	5	0.4
Distalgut (N = 1774)	2.578757922800046	0.5558609682567834	6	0.4
Distalgut (N = 1774)	3.2105124531368445	0.5279662571061805	6	0.4
Distalgut (N = 1774)	2.9640374658558564	0.591898	5	0.4
Distalgut (N = 1774)	1.4620357978961938	0.1978260869565217	2	0.4
Distalgut (N = 1774)	3.4591405440511043	0.6655975692099934	6	0.4
Distalgut (N = 1774)	1.425409884584249	0.7682862190812721	4	0.4
Distalgut (N = 1774)	2.556533307828523	0.56170246492827125	6	0.4
Distalgut (N = 1774)	2.3592616739000385	0.524483	6	0.4
Distalgut (N = 1774)	3.7370530349554993	0.5518400896693445	5	0.4
Distalgut (N = 1774)	1.0013647213024686	0.5352189781021899	2	0.4
Distalgut (N = 1774)	4.0078920470324135	0.4304307974335471	6	0.4
Distalgut (N = 1774)	3.208227141998176	0.5562988475294743	6	0.4
Distalgut (N = 1774)	2.3591036895364366	0.5406654343807762	6	0.4
Distalgut (N = 1774)	1.9307934678947252	0.39321266968325785	5	0.4
Distalgut (N = 1774)	2.7241854383331345	0.7788475152201619	5	0.4
Distalgut (N = 1774)	2.779401597295921	0.3586666666666667	6	0.4
Distalgut (N = 1774)	2.768259198242723	0.017283349561830575	4	0.4
Distalgut (N = 1774)	2.1851934846850884	0.4919053549190536	3	0.4
Distalgut (N = 1774)	3.9328273334265273	0.6750709634329608	6	0.4
Distalgut (N = 1774)	1.1881285293323474	0.20212979706650597	3	0.4
Distalgut (N = 1774)	2.523017044029048	0.5663126481172648	6	0.4
Distalgut (N = 1774)	1.739843166700019	0.33569714161029873	3	0.4
Distalgut (N = 1774)	2.1455182163032878	0.5599682287529787	4	0.4
Distalgut (N = 1774)	1.760194934512433	0.6004106009705116	4	0.4
Distalgut (N = 1774)	3.097053959668468	0.5834489937543372	6	0.4
Distalgut (N = 1774)	3.060861477990163	0.37425719039695754	6	0.4
Distalgut (N = 1774)	2.6779921151117767	0.5514898065865134	3	0.4
Distalgut (N = 1774)	1.6440131813402032	0.7157512626262625	6	0.4
Distalgut (N = 1774)	1.3722057708260467	0.6319018404907977	4	0.4
Distalgut (N = 1774)	1.0357393463188553	0.40483445053828965	2	0.4
Distalgut (N = 1774)	1.8157781125355308	0.6865623173345456	5	0.4
Distalgut (N = 1774)	1.1599835136195917	0.5991350632069197	5	0.4
Distalgut (N = 1774)	2.8192745101679684	0.5346270928462707	4	0.4
Distalgut (N = 1774)	2.052972154829307	0.5947920569501685	5	0.4
Distalgut (N = 1774)	3.7987130624422543	0.6560685249709645	5	0.4
Distalgut (N = 1774)	1.3441653376594023	0.5621478873239439	5	0.4
Distalgut (N = 1774)	3.8602169085507008	0.6289597349470908	6	0.4
Distalgut (N = 1774)	1.027759010548268	0.0850887	3	0.4
Distalgut (N = 1774)	3.2123893805309742	0.00739579	5	0.4
Distalgut (N = 1774)	1.0043763466602826	0.48303744067498694	2	0.4
Distalgut (N = 1774)	4.430489393840756	0.38408365827720675	6	0.4
Distalgut (N = 1774)	1.454010159196039	0.543708	4	0.4
Distalgut (N = 1774)	1.2290539271255057	0.3484794275491951	5	0.4
Distalgut (N = 1774)	1.2501036923727469	0.43776824034334755	5	0.4
Distalgut (N = 1774)	2.40556	0.5989452536413865	6	0.4
Distalgut (N = 1774)	1.0034903907653885	0.593325	2	0.4
Distalgut (N = 1774)	3.134498597314528	0.6369916784424565	5	0.4
Distalgut (N = 1774)	2.06698	0.5690740740740741	5	0.4
Distalgut (N = 1774)	3.0174836364836377	0.6606748659728793	6	0.4
Distalgut (N = 1774)	2.767389517881837	0.2956636005256241	6	0.4
Distalgut (N = 1774)	1.684598255239451	0.2589516678012253	4	0.4
Distalgut (N = 1774)	1.7448047493695193	0.6355267644050464	4	0.4
Distalgut (N = 1774)	1.194391921520839	0.6870838881491346	2	0.4
Distalgut (N = 1774)	1.1585058517640907	0.4918254456054088	4	0.4
Distalgut (N = 1774)	2.154813853276038	0.6317889317889319	5	0.4
Distalgut (N = 1774)	1.0821555877768343	0.6473001805350401	4	0.4
Distalgut (N = 1774)	1.0788045154216233	0.48411037107516636	4	0.4
Distalgut (N = 1774)	1.2331104479647426	0.42716270730614064	4	0.4
Distalgut (N = 1774)	1.4865582465915081	0.7290867229470455	5	0.4
Distalgut (N = 1774)	1.2254104761196178	0.7030648132641099	5	0.4
Distalgut (N = 1774)	2.4532374468869023	0.4995581737849774	6	0.4
Distalgut (N = 1774)	1.1564480853942853	0.8161081953976586	2	0.4
Distalgut (N = 1774)	1	0.5976515049264407	1	0.4
Distalgut (N = 1774)	1.1302475179072402	0.5544977019041367	5	0.4
Distalgut (N = 1774)	1.0423935894226517	0.622942	3	0.4
Distalgut (N = 1774)	3.8542458970638678	0.4863594358953752	6	0.4
Distalgut (N = 1774)	1.5336009017409074	0.6695388349514563	3	0.4
Distalgut (N = 1774)	2.2367890429800323	0.5527041357370093	4	0.4
Distalgut (N = 1774)	3.1975458339238956	0.6332715945445363	6	0.4
Distalgut (N = 1774)	2.0064239524698504	0.6918247767857143	5	0.4
Distalgut (N = 1774)	3.057511578475349	0.6139370078740162	6	0.4
Distalgut (N = 1774)	2.5096470083715903	0.42378803319260466	4	0.4
Distalgut (N = 1774)	3.441780552575238	0.5164713335445041	5	0.4
Distalgut (N = 1774)	3.1321515576779455	0.6000611995104043	6	0.4
Distalgut (N = 1774)	4.3568750192286005	0.46697234560825324	5	0.4
Distalgut (N = 1774)	2.0982157637794145	0.5968500912321137	6	0.4
Distalgut (N = 1774)	1.0671194037626681	0.4457105648705842	2	0.4
Distalgut (N = 1774)	1.7968734226532632	0.6196112816016368	4	0.4
Distalgut (N = 1774)	1.032915002708337	0.537126	4	0.4
Distalgut (N = 1774)	2.8147645142679196	0.4452147446736557	5	0.4
Distalgut (N = 1774)	2.1696157600496937	0.32062600321027307	5	0.4
Distalgut (N = 1774)	2.9754199932701844	0.5735444330949955	6	0.4
Distalgut (N = 1774)	2.040564649142033	0.5846369694843915	6	0.4
Distalgut (N = 1774)	2.1670504915871875	0.6098839980931194	5	0.4
Distalgut (N = 1774)	1.6701030927835052	0.00198544	2	0.4
Distalgut (N = 1774)	1.628745555209163	0.5559713127533522	5	0.4
Distalgut (N = 1774)	2.044627323956461	0.49818840579710116	3	0.4
Distalgut (N = 1774)	3.8312246059135977	0.5215026401170563	5	0.4
Distalgut (N = 1774)	2.404819435792116	0.6354344122657576	5	0.4
Distalgut (N = 1774)	1.0232746074414711	0.7577161705803815	2	0.4
Distalgut (N = 1774)	2.1212147110016573	0.5172086720867213	5	0.4
Distalgut (N = 1774)	2.5825098935990343	0.5974129353233827	4	0.4
Distalgut (N = 1774)	1.1322007130967775	0.37815691996857115	3	0.4
Distalgut (N = 1774)	3.159038781402465	0.49521199521199516	6	0.4
Distalgut (N = 1774)	1.4471945303444682	0.5730400451212635	5	0.4
Distalgut (N = 1774)	1.0455651116364917	0.7612546725174713	3	0.4
Distalgut (N = 1774)	1.329218936564247	0.7774147437206451	5	0.4
Distalgut (N = 1774)	2.5966982003507115	0.6251441753171858	6	0.4
Distalgut (N = 1774)	1.243114052295124	0.5605472360880015	6	0.4
Distalgut (N = 1774)	2.6745957947716685	0.6938580961459898	5	0.4
Distalgut (N = 1774)	1.1211534253458573	0.5963718820861678	4	0.4
Distalgut (N = 1774)	2.7412930799499855	0.5482133373795615	6	0.4
Distalgut (N = 1774)	1.0703306023228563	0.6480248941135794	5	0.4
Distalgut (N = 1774)	3.3070725346232765	0.7062325817076265	5	0.4
Distalgut (N = 1774)	2.4702672250286395	0.5872556118754524	5	0.4
Distalgut (N = 1774)	4.429359773764201	0.6493432324386068	5	0.4
Distalgut (N = 1774)	1.0340326931083794	0.32502266545784225	2	0.4
Distalgut (N = 1774)	3.368895167450858	0.511942	6	0.4
Distalgut (N = 1774)	4.546743921588606	0.6164122137404576	5	0.4
Distalgut (N = 1774)	2.128163326260508	0.3499690976514216	5	0.4
Distalgut (N = 1774)	2.6207831566931583	0.6245094019096706	6	0.4
Distalgut (N = 1774)	1.3067655696414628	0.5983414699391427	4	0.4
Distalgut (N = 1774)	1.3260355754839703	0.6408703177154157	5	0.4
Distalgut (N = 1774)	1.0369157487347427	0.38150630914826483	3	0.4
Distalgut (N = 1774)	1.1260577568148171	0.3861124855682004	3	0.4
Distalgut (N = 1774)	2.087432589259354	0.5030586885872681	6	0.4
Distalgut (N = 1774)	1.5862951627410438	0.5921942224953902	5	0.4
Distalgut (N = 1774)	3.6673479178817274	0.6284246575342468	5	0.4
Distalgut (N = 1774)	2.569407502753974	0.36861	6	0.4
Distalgut (N = 1774)	1.0459181875334467	0.5445065948484218	4	0.4
Distalgut (N = 1774)	3.1443487586409726	0.49893875075803457	5	0.4
Distalgut (N = 1774)	2.1250083174830356	0.23667454975441152	4	0.4
Distalgut (N = 1774)	1.3567613804326053	0.6943936117118618	2	0.4
Distalgut (N = 1774)	2.3365949066125853	0.5325676921787242	4	0.4
Distalgut (N = 1774)	1.9155485737597848	0.48423162583518903	6	0.4
Distalgut (N = 1774)	1.9422267661367845	0.7916732128829537	4	0.4
Distalgut (N = 1774)	2.079139109558325	0.5431405479164484	6	0.4
Distalgut (N = 1774)	2.41352	0.23090135776214624	5	0.4
Distalgut (N = 1774)	1.5230457513258528	0.5703146374829002	5	0.4
Distalgut (N = 1774)	2.850903717184744	0.6198173985217983	6	0.4
Distalgut (N = 1774)	4.161114957550192	0.6025572005383575	6	0.4
Distalgut (N = 1774)	1.5691024491600243	0.512273	4	0.4
Distalgut (N = 1774)	1.9699327440870669	0.4594636732148426	5	0.4
Distalgut (N = 1774)	1	0.7108712413261372	1	0.4
Distalgut (N = 1774)	1.1251339639652695	0.6266763320043492	4	0.4
Distalgut (N = 1774)	1.143966425120792	0.6530153792984273	5	0.4
Distalgut (N = 1774)	2.2804743729822743	0.48444070647603005	5	0.4
Distalgut (N = 1774)	2.9348166122098753	0.751501	5	0.4
Distalgut (N = 1774)	4.334196283180146	0.6066765968632265	6	0.4
Distalgut (N = 1774)	2.337236760826161	0.24452816648726233	5	0.4
Distalgut (N = 1774)	3.013349746630303	0.6173021358563257	6	0.4
Distalgut (N = 1774)	1.2122828250267306	0.4887968367539069	5	0.4
Distalgut (N = 1774)	3.9032877960314862	0.5957111941766673	5	0.4
Distalgut (N = 1774)	2.184676119497675	0.6711618257261409	5	0.4
Distalgut (N = 1774)	1.9802843868787838	0.10752493200362645	5	0.4
Distalgut (N = 1774)	1.8877696397024706	0.5979480602757296	5	0.4
Distalgut (N = 1774)	2.5080069694884255	0.6473017092375651	6	0.4
Distalgut (N = 1774)	2.366269780472324	0.26582821209089613	6	0.4
Distalgut (N = 1774)	1.0028952687331394	0.5604158228702579	3	0.4
Distalgut (N = 1774)	1.9512351335639049	0.49477429397376016	4	0.4
Distalgut (N = 1774)	1.237652398680742	0.5545161785002298	4	0.4
Distalgut (N = 1774)	1.7611540930436846	0.27442037248194595	3	0.4
Distalgut (N = 1774)	2.0334360748312896	0.5941595157320559	5	0.4
Distalgut (N = 1774)	3.6488287194315014	0.6306571605703666	5	0.4
Distalgut (N = 1774)	1.2572803726309545	0.5775085938778857	5	0.4
Distalgut (N = 1774)	2.2151062587112804	0.5882877858337975	5	0.4
Distalgut (N = 1774)	2.0335786022887614	0.760271	4	0.4
Distalgut (N = 1774)	3.159702980440821	0.659907	5	0.4
Distalgut (N = 1774)	3.577148320554773	0.5617226368159209	5	0.4
Distalgut (N = 1774)	1.4382022471910112	0.00292933	2	0.4
Distalgut (N = 1774)	1.2372824810877634	0.5561199410126169	3	0.4
Distalgut (N = 1774)	1.1128711450682878	0.2758791480931153	3	0.4
Distalgut (N = 1774)	3.127033479614593	0.4949805699481868	5	0.4
Distalgut (N = 1774)	2.4611490532753497	0.44953901367489574	6	0.4
Distalgut (N = 1774)	2.092795861303814	0.5480032123822731	5	0.4
Distalgut (N = 1774)	3.2294911336096157	0.5209580838323346	5	0.4
Distalgut (N = 1774)	2.194364330318281	0.6481481481481483	5	0.4
Distalgut (N = 1774)	3.4938307336805763	0.5494149863081904	6	0.4
Distalgut (N = 1774)	2.2422340776406187	0.6324421241364766	6	0.4
Distalgut (N = 1774)	1.0643267469364632	0.38343515690086083	4	0.4
Distalgut (N = 1774)	3.0160335802709333	0.40902712815715614	6	0.4
Distalgut (N = 1774)	2.8139180763565848	0.6640273037542663	5	0.4
Distalgut (N = 1774)	1.3148488078368374	0.5987563410243821	5	0.4
Distalgut (N = 1774)	1.1749473651335507	0.5949656750572083	5	0.4
Distalgut (N = 1774)	1	1.8578727357176033e-4	1	0.4
Distalgut (N = 1774)	1.0075311931353021	0.30024758046365063	3	0.4
Distalgut (N = 1774)	1.5143229744889073	0.41049479987393656	5	0.4
Distalgut (N = 1774)	3.3280078988948554	0.5477982812604095	6	0.4
Distalgut (N = 1774)	1.119892549130496	0.0534374	3	0.4
Distalgut (N = 1774)	3.3563113713360795	0.3977414704469002	6	0.4
Distalgut (N = 1774)	2.763094082856124	0.470795	5	0.4
Distalgut (N = 1774)	2.0869542705114235	0.7959445037353254	5	0.4
Distalgut (N = 1774)	1.8805523488866567	0.7497076023391819	5	0.4
Distalgut (N = 1774)	3.029822439770624	0.6475884244372986	5	0.4
Distalgut (N = 1774)	3.698566284226902	0.6222843976300201	6	0.4
Distalgut (N = 1774)	3.388232104100248	0.5524168666438121	6	0.4
Distalgut (N = 1774)	1.0047415570383005	0.43462171052631576	2	0.4
Distalgut (N = 1774)	2.0370869008452424	0.4467950074042732	4	0.4
Distalgut (N = 1774)	1.5037148970078154	0.6551771117166216	5	0.4
Distalgut (N = 1774)	1.363092404582796	0.28966238422467877	3	0.4
Distalgut (N = 1774)	3.9994350567954906	0.578785	5	0.4
Distalgut (N = 1774)	2.6533857440865254	0.6288684148358135	6	0.4
Distalgut (N = 1774)	1.394441481860232	0.6764348413234299	5	0.4
Distalgut (N = 1774)	2.9534646671682334	0.607881	4	0.4
Distalgut (N = 1774)	3.1667259499312177	0.6656314015727222	6	0.4
Distalgut (N = 1774)	1.784834892974442	0.4404907975460122	5	0.4
Distalgut (N = 1774)	1.9685186744991388	0.7009490940465919	5	0.4
Distalgut (N = 1774)	1.5366778929740001	0.7914919113241459	6	0.4
Distalgut (N = 1774)	1.7758348389807859	0.36606632361349356	5	0.4
Distalgut (N = 1774)	2.5737959419452667	0.10737985119646087	6	0.4
Distalgut (N = 1774)	1.3545130840864101	0.6720107881330535	3	0.4
Distalgut (N = 1774)	2.1644494226900877	0.8021915468905647	5	0.4
Distalgut (N = 1774)	3.313907389243655	0.3414973076254994	5	0.4
Distalgut (N = 1774)	2.3653694170761814	0.7222968845448993	6	0.4
Distalgut (N = 1774)	3.4760822545397962	0.5969219494320264	6	0.4
Distalgut (N = 1774)	1.0106474355693946	0.27694940112441946	2	0.4
Distalgut (N = 1774)	4.596136144442582	0.4921547304645023	5	0.4
Distalgut (N = 1774)	2.2642707894841902	0.767564	5	0.4
Distalgut (N = 1774)	2.502402314176591	0.5897308075772684	6	0.4
Distalgut (N = 1774)	1.5990660747377479	0.4281708725053601	6	0.4
Distalgut (N = 1774)	1.956421128906869	0.5230110595790224	5	0.4
Distalgut (N = 1774)	1.0266618659143638	0.4284959492779148	3	0.4
Distalgut (N = 1774)	2.0871147047953134	0.6521522766857427	5	0.4
Distalgut (N = 1774)	2.5784828558107944	0.7598714416896235	4	0.4
Distalgut (N = 1774)	2.9650054671327846	0.6344026548672566	6	0.4
Distalgut (N = 1774)	1.238477648352052	0.3735963581183612	5	0.4
Distalgut (N = 1774)	3.1528452427190286	0.5287903585775926	5	0.4
Distalgut (N = 1774)	1.8394064574162943	0.42047892133257453	6	0.4
Distalgut (N = 1774)	3.8933449748905677	0.5689351481184949	5	0.4
Distalgut (N = 1774)	1.0665256482745569	0.3661616161616161	3	0.4
Distalgut (N = 1774)	2.994022857810006	0.4891719745222938	6	0.4
Distalgut (N = 1774)	1.2408315579758713	0.6368379859118182	5	0.4
Distalgut (N = 1774)	1.0370774672552496	0.40614648509385354	5	0.4
Distalgut (N = 1774)	1.0364758688076805	0.5572838980041197	3	0.4
Distalgut (N = 1774)	2.1938683826252214	0.19291762894534253	4	0.4
Distalgut (N = 1774)	3.227931178854007	0.5967254222287777	6	0.4
Distalgut (N = 1774)	1.6257791129007182	0.6776096822995464	3	0.4
Distalgut (N = 1774)	1.11751	0.4248708978843912	2	0.4
Distalgut (N = 1774)	1.0053283294906055	0.48121178432462464	3	0.4
Distalgut (N = 1774)	2.7555491827592813	0.2918046606852533	5	0.4
Distalgut (N = 1774)	3.6129462478268124	0.7069876688197295	6	0.4
Distalgut (N = 1774)	1.893056803632633	0.1985040276179517	2	0.4
Distalgut (N = 1774)	1.5462990215547427	0.6815650047547891	6	0.4
Distalgut (N = 1774)	1.0230197592309882	0.6022720060925302	2	0.4
Distalgut (N = 1774)	1.6279095439049496	0.6567820658342792	3	0.4
Distalgut (N = 1774)	1.3000321572840512	0.769406	5	0.4
Distalgut (N = 1774)	1.2615740208503161	0.49612903225806465	2	0.4
Distalgut (N = 1774)	1.4083561044812998	0.49175970228601823	5	0.4
Distalgut (N = 1774)	1.3405044042881844	0.5271555197421438	5	0.4
Distalgut (N = 1774)	2.7064931923554223	0.3262333594361786	6	0.4
Distalgut (N = 1774)	4.007517256057026	0.5807210031347962	6	0.4
Distalgut (N = 1774)	2.0399892858515702	0.630636	6	0.4
Distalgut (N = 1774)	1.0016334261503679	0.4368885896471147	3	0.4
Distalgut (N = 1774)	1.6000000000000003	0.011599005799502899	2	0.4
Distalgut (N = 1774)	3.7001593223260563	0.5072168763878608	5	0.4
Distalgut (N = 1774)	1.630223870322267	0.21157259495917638	3	0.4
Distalgut (N = 1774)	3.5067590674157367	0.5225280639704754	5	0.4
Distalgut (N = 1774)	1.8275762710873504	0.3551782682512734	5	0.4
Distalgut (N = 1774)	1.7086963144793645	0.536526	5	0.4
Distalgut (N = 1774)	2.653504336274032	0.5934473854099417	5	0.4
Distalgut (N = 1774)	2.0771267691677346	0.5310748383122879	6	0.4
Distalgut (N = 1774)	1.7762261876138654	0.557349	5	0.4
Distalgut (N = 1774)	3.7799886658133355	0.4887202832574607	5	0.4
Distalgut (N = 1774)	2.807941881246481	0.5493877551020411	5	0.4
Distalgut (N = 1774)	1.0698453294704091	0.45866806103531876	5	0.4
Distalgut (N = 1774)	1.63807	0.39741093511550796	6	0.4
Distalgut (N = 1774)	3.656526838193224	0.5663021646953805	6	0.4
Distalgut (N = 1774)	1.340882265228028	0.2355473554735547	3	0.4
Distalgut (N = 1774)	3.3836556321280384	0.7162847292638421	6	0.4
Distalgut (N = 1774)	3.8066029044888903	0.6837601758868614	6	0.4
Distalgut (N = 1774)	2.6295643058478584	0.5121765601217654	6	0.4
Distalgut (N = 1774)	2.9330657212925426	0.5412607629941552	6	0.4
Distalgut (N = 1774)	3.328431218726958	0.6581957483543754	6	0.4
Distalgut (N = 1774)	3.2829407715379704	0.49645786726323676	6	0.4
Distalgut (N = 1774)	2.4822756067070064	0.6498161764705882	5	0.4
Distalgut (N = 1774)	2.6883869132100844	0.6301036733649044	6	0.4
Distalgut (N = 1774)	2.927053925297249	0.7013939838591342	5	0.4
Distalgut (N = 1774)	1.205012700338255	0.5865458750963763	3	0.4
Distalgut (N = 1774)	3.780082494959537	0.6210694972962147	5	0.4
Distalgut (N = 1774)	2.4956834907309315	0.756819	5	0.4
Distalgut (N = 1774)	2.0531310603093322	0.5221727515583259	3	0.4
Distalgut (N = 1774)	4.6569693860882495	0.7489387507580346	6	0.4
Distalgut (N = 1774)	1	0.7810334872979215	1	0.4
Distalgut (N = 1774)	1.6353312302839118	0.0505263	2	0.4
Distalgut (N = 1774)	1.0998746768991714	0.6285258964143426	4	0.4
Distalgut (N = 1774)	1.2659330519173844	0.5089943464108274	3	0.4
Distalgut (N = 1774)	1.323395573482742	0.6416597966474303	4	0.4
Distalgut (N = 1774)	2.243857871553987	0.3544134235758601	6	0.4
Distalgut (N = 1774)	1.8056407637627563	0.5121514835246758	5	0.4
Distalgut (N = 1774)	2.0826286332248944	0.5566935425292363	6	0.4
Distalgut (N = 1774)	1.0786683759848297	0.3389335281227173	3	0.4
Distalgut (N = 1774)	3.9073023790735957	0.6723033107867566	6	0.4
Distalgut (N = 1774)	1.1542576154797581	0.468878	3	0.4
Distalgut (N = 1774)	3.0288205468118377	0.5708406214631129	6	0.4
Distalgut (N = 1774)	3.4211957260775017	0.6653903778924586	5	0.4
Distalgut (N = 1774)	3.071932741750257	0.6396016205266708	5	0.4
Distalgut (N = 1774)	2.4951597347693015	0.6195627332977833	6	0.4
Distalgut (N = 1774)	2.9185639740730545	0.5077252734859594	5	0.4
Distalgut (N = 1774)	1.09645	0.23368109001767287	2	0.4
Distalgut (N = 1774)	1	0.0977868	1	0.4
Distalgut (N = 1774)	1.6760483293929445	0.2789645639607942	2	0.4
Distalgut (N = 1774)	3.440612348737916	0.30468380381643273	6	0.4
Distalgut (N = 1774)	1.0342856010172428	0.3011955855303494	3	0.4
Distalgut (N = 1774)	3.2470946786638435	0.5512519020611428	6	0.4
Distalgut (N = 1774)	2.1530550099074452	0.0859938	5	0.4
Distalgut (N = 1774)	2.5662275033517035	0.7974819591586065	6	0.4
Distalgut (N = 1774)	3.3100347093991367	0.6019343827043413	5	0.4
Distalgut (N = 1774)	1.9156184822349238	0.4622715200749884	5	0.4
Distalgut (N = 1774)	1.079974168281149	0.7066569129480614	5	0.4
Distalgut (N = 1774)	2.7636429608852535	0.6845543630424638	5	0.4
Distalgut (N = 1774)	1.0684703808636469	0.5194840646966493	3	0.4
Distalgut (N = 1774)	3.4825698418274675	0.4669957944779668	5	0.4
Distalgut (N = 1774)	1.2898366982569727	0.46428571428571414	5	0.4
Distalgut (N = 1774)	3.512492235399825	0.6172176640926644	6	0.4
Distalgut (N = 1774)	2.5026477656961683	0.7283747947973227	5	0.4
Distalgut (N = 1774)	3.3536889206556455	0.6647104247104249	5	0.4
Distalgut (N = 1774)	1	0.6667190446260214	1	0.4
Distalgut (N = 1774)	2.008632966654838	0.7186564682407718	5	0.4
Distalgut (N = 1774)	3.0983882988948435	0.6227228207639576	4	0.4
Distalgut (N = 1774)	2.57737	0.5160528800755426	5	0.4
Distalgut (N = 1774)	3.470789271956938	0.5652054794520552	5	0.4
Distalgut (N = 1774)	2.840483149938118	0.5075457289355977	6	0.4
Distalgut (N = 1774)	2.45493	0.5526154715382079	5	0.4
Distalgut (N = 1774)	3.502967387190967	0.6476037051953282	6	0.4
Distalgut (N = 1774)	2.543103182344456	0.6404266730230626	6	0.4
Distalgut (N = 1774)	3.384922840563328	0.39366207292563865	6	0.4
Distalgut (N = 1774)	2.453305096207451	0.572421	6	0.4
Distalgut (N = 1774)	2.636543532857058	0.6241010767213635	6	0.4
Distalgut (N = 1774)	3.248075453477295	0.6396851934918238	6	0.4
Distalgut (N = 1774)	3.5498285620027454	0.6129402925708224	6	0.4
Distalgut (N = 1774)	2.678402356433434	0.5399751817053712	5	0.4
Distalgut (N = 1774)	1.0268980204421823	0.31272920542120647	3	0.4
Distalgut (N = 1774)	3.3057851239669422	0.00546448	4	0.25
Distalgut (N = 1774)	4.033010227242383	0.1443521594684385	6	0.25
Distalgut (N = 1774)	4.042678377775556	0.10283687943262411	5	0.25
Distalgut (N = 1774)	4.313553113553114	0.289707	6	0.25
Distalgut (N = 1774)	1.9383893857034775	0.9216445234857202	6	0.25
Distalgut (N = 1774)	3.3827398966366786	0.8213689482470784	6	0.25
Distalgut (N = 1774)	3.4568422156093463	0.6801024200875525	6	0.25
Distalgut (N = 1774)	4.476693649047089	0.7675790695425094	6	0.25
Distalgut (N = 1774)	2.0973	0.7981665630826603	7	0.25
Distalgut (N = 1774)	4.9731332071678676	0.705415	6	0.25
Distalgut (N = 1774)	2.2090617838264772	0.7927856766719328	7	0.25
Distalgut (N = 1774)	4.356253422547744	0.6968009608035817	7	0.25
Distalgut (N = 1774)	1.1842267575314964	0.912457	6	0.25
Distalgut (N = 1774)	2.67362	0.5555441898527005	7	0.25
Distalgut (N = 1774)	2.4771176841653357	0.9436795994993742	6	0.25
Distalgut (N = 1774)	1.8486388445905308	0.9079443079443078	5	0.25
Distalgut (N = 1774)	1.3911304030403195	0.723418	7	0.25
Distalgut (N = 1774)	3.82161	0.8740365325731173	7	0.25
Distalgut (N = 1774)	3.033157185595068	0.9157850779510016	6	0.25
Distalgut (N = 1774)	3.3562856658330356	0.8882555872206391	6	0.25
Distalgut (N = 1774)	3.814564428776354	0.9118867114861962	6	0.25
Distalgut (N = 1774)	4.462064348470409	0.8818998716302953	6	0.25
Distalgut (N = 1774)	3.69009	0.8452982810920124	6	0.25
Distalgut (N = 1774)	4.618024695517409	0.8378465853921676	7	0.25
Distalgut (N = 1774)	4.434606248390062	0.92089	7	0.25
Distalgut (N = 1774)	3.464553683434699	0.8061832374691864	7	0.25
Distalgut (N = 1774)	2.0068155047073897	0.9216381418092904	7	0.25
Distalgut (N = 1774)	2.5224216579977634	0.8136526286815308	6	0.25
Distalgut (N = 1774)	2.10617	0.633691	7	0.25
Distalgut (N = 1774)	3.660483323954492	0.8482972136222913	7	0.25
Distalgut (N = 1774)	3.9903163306374894	0.7060272767267924	7	0.25
Distalgut (N = 1774)	2.5384249196178317	0.896038	5	0.25
Distalgut (N = 1774)	3.4085465167208326	0.9096851654215584	6	0.25
Distalgut (N = 1774)	3.1482477443087844	0.8694531600179286	5	0.25
Distalgut (N = 1774)	2.9327579726417716	0.8658912076633596	5	0.25
Distalgut (N = 1774)	2.7502956917102823	0.9423113296765651	6	0.25
Distalgut (N = 1774)	2.356749655180262	0.8200893320868393	7	0.25
Distalgut (N = 1774)	4.045000081562756	0.6651293588301461	7	0.25
Distalgut (N = 1774)	4.46245	0.6434108527131787	7	0.25
Distalgut (N = 1774)	4.046512290214818	0.4732036522429536	6	0.25
Distalgut (N = 1774)	3.4211648374403336	0.8694829014317833	6	0.25
Distalgut (N = 1774)	2.613423477882912	0.9353566009104703	7	0.25
Distalgut (N = 1774)	1.30444	0.9099824220556938	7	0.25
Distalgut (N = 1774)	1.3727787230641013	0.9409923157195711	7	0.25
Distalgut (N = 1774)	2.6372389233998956	0.8877175247310277	6	0.25
Distalgut (N = 1774)	1.5293665924266118	0.9572454680196102	5	0.25
Distalgut (N = 1774)	1.7188605389154958	0.9456745623069001	5	0.25
Distalgut (N = 1774)	1.6164135698622208	0.8666505907885218	6	0.25
Distalgut (N = 1774)	1.6903725725552992	0.9134048257372652	6	0.25
Distalgut (N = 1774)	1.4255736631041014	0.9780339805825241	6	0.25
Distalgut (N = 1774)	1.4586339707358547	0.961121	7	0.25
Distalgut (N = 1774)	2.5733558497324442	0.9599894361547598	7	0.25
Distalgut (N = 1774)	1.8362709929967387	0.9024600776866637	7	0.25
Distalgut (N = 1774)	1.4026907837004632	0.9279317697228142	6	0.25
Distalgut (N = 1774)	1.1010023257119053	0.9234584450402142	6	0.25
Distalgut (N = 1774)	1.3230313877929556	0.9154101712241244	6	0.25
Distalgut (N = 1774)	2.2745955401687725	0.9562715765247404	5	0.25
Distalgut (N = 1774)	1.3461406362393318	0.9413852017347878	6	0.25
Distalgut (N = 1774)	1.0898626654609407	0.8833440514469455	6	0.25
Distalgut (N = 1774)	1.251117112511234	0.7686234560040747	6	0.25
Distalgut (N = 1774)	1.059143946282277	0.9307421625079976	4	0.25
Distalgut (N = 1774)	1.1794728670971242	0.8770857215641316	6	0.25
Distalgut (N = 1774)	1.4816082173977043	0.8714443523888429	7	0.25
Distalgut (N = 1774)	2.2256328184160115	0.8739052189562089	7	0.25
Distalgut (N = 1774)	2.7680658680292654	0.902017	7	0.25
Distalgut (N = 1774)	1.9829926029289204	0.9161204175770808	7	0.25
Distalgut (N = 1774)	3.591392529019109	0.9308302603642865	7	0.25
Distalgut (N = 1774)	3.0746471047323767	0.9197704081632654	7	0.25
Distalgut (N = 1774)	2.6413498803047486	0.8535254760679358	7	0.25
Distalgut (N = 1774)	2.2030764314921307	0.8475226425146509	7	0.25
Distalgut (N = 1774)	2.882523841193749	0.9100926034462552	7	0.25
Distalgut (N = 1774)	2.403121582681137	0.9272135416666664	7	0.25
Distalgut (N = 1774)	1.1844182958080942	0.9072943444730077	7	0.25
Distalgut (N = 1774)	1.1576247584012256	0.9668696021520601	7	0.25
Distalgut (N = 1774)	1.3094464151203509	0.9524192621537753	7	0.25
Distalgut (N = 1774)	2.4933810644714685	0.7563359106529204	7	0.25
Distalgut (N = 1774)	1.1359202878804984	0.9664334005456054	4	0.25
Distalgut (N = 1774)	1.111217926070048	0.9652837489251935	5	0.25
Distalgut (N = 1774)	1.2337376440122145	0.9512069851052901	6	0.25
Distalgut (N = 1774)	1.098296902804588	0.965112	6	0.25
Distalgut (N = 1774)	1.7041274140787324	0.9244625915695933	6	0.25
Distalgut (N = 1774)	2.6589834627268587	0.7740661324906898	6	0.25
Distalgut (N = 1774)	1.2541000175622428	0.9033388067870827	6	0.25
Distalgut (N = 1774)	1.8321794949202044	0.45443181818181816	7	0.25
Distalgut (N = 1774)	1.6370643112614778	0.8874126831940831	7	0.25
Distalgut (N = 1774)	1.5282949611343453	0.9269455368847578	7	0.25
Distalgut (N = 1774)	1	0.00204918	1	0.4
Distalgut (N = 1774)	1.7387806279713705	0.0428571	2	0.4
Distalgut (N = 1774)	1.8516809492419248	0.0150355	2	0.4
Distalgut (N = 1774)	1.7031020204991287	0.0763629	2	0.4
Distalgut (N = 1774)	1.5141145050945655	0.6679568992572442	2	0.4
Distalgut (N = 1774)	1.8817928929956513	0.47197710469830684	2	0.4
Distalgut (N = 1774)	1.896744718048314	0.4085239943834146	2	0.4
Distalgut (N = 1774)	1.910244852043625	0.40158622690782475	2	0.4
Distalgut (N = 1774)	1.419958195942139	0.5812616532007459	2	0.4
Distalgut (N = 1774)	1.7311917523041462	0.19646824932756396	2	0.4
Distalgut (N = 1774)	1.1626941667125859	0.46958925750394953	2	0.4
Distalgut (N = 1774)	1.8745322556672566	0.22240419259744518	2	0.4
Distalgut (N = 1774)	1.0580081865252442	0.7938669041862833	2	0.4
Distalgut (N = 1774)	1.577236397728445	0.3635433715220949	2	0.4
Distalgut (N = 1774)	1.308108108108108	0.30681208653674236	2	0.4
Distalgut (N = 1774)	1.5940650418864881	0.26519246519246514	2	0.4
Distalgut (N = 1774)	1.121073986783689	0.6006659267480577	2	0.4
Distalgut (N = 1774)	1.8585964918841396	0.21053743004962513	2	0.4
Distalgut (N = 1774)	1.9118656401690248	0.378619	2	0.4
Distalgut (N = 1774)	1.9489169383001006	0.4298785060746963	2	0.4
Distalgut (N = 1774)	1.6310631523244155	0.47189243312830786	2	0.4
Distalgut (N = 1774)	1.7210867637725582	0.23796534017971763	2	0.4
Distalgut (N = 1774)	1.9835591559980934	0.1983244258269536	2	0.4
Distalgut (N = 1774)	1.7384470988310305	0.2439313841838386	2	0.4
Distalgut (N = 1774)	1.7132220366053421	0.4027527656290198	2	0.4
Distalgut (N = 1774)	1.5424786600776053	0.32569843878389476	2	0.4
Distalgut (N = 1774)	1.1323062383929845	0.6278728606356967	2	0.4
Distalgut (N = 1774)	1.921294140302139	0.6657032755298651	2	0.4
Distalgut (N = 1774)	1.2800655440166786	0.42933040212512585	2	0.4
Distalgut (N = 1774)	1.7436315644372806	0.45547259151338576	2	0.4
Distalgut (N = 1774)	1.7595731513864363	0.3020677518697757	2	0.4
Distalgut (N = 1774)	1.4733080563513756	0.5687010263767797	2	0.4
Distalgut (N = 1774)	1.9488014679550276	0.5193436499466382	2	0.4
Distalgut (N = 1774)	1.8764940267076693	0.5175930076199013	2	0.4
Distalgut (N = 1774)	1.8552194456492417	0.5380317025886646	2	0.4
Distalgut (N = 1774)	1.5311181380548375	0.5615661055418951	2	0.4
Distalgut (N = 1774)	1.523684514593395	0.5904227692946921	2	0.4
Distalgut (N = 1774)	1.9775184056441388	0.27851518560179983	2	0.4
Distalgut (N = 1774)	1.6575342465753424	0.15097216927182622	2	0.4
Distalgut (N = 1774)	1.892241905925474	0.2445414847161572	2	0.4
Distalgut (N = 1774)	1.7846668843509286	0.4612471896816943	2	0.4
Distalgut (N = 1774)	1.0454212576971715	0.4780981284774911	2	0.4
Distalgut (N = 1774)	1.0062564559797322	0.7119992598760292	2	0.4
Distalgut (N = 1774)	1.0295638012707993	0.6967080922113652	2	0.4
Distalgut (N = 1774)	1.1389436017758392	0.46032204491299017	2	0.4
Distalgut (N = 1774)	1	0.7082430737658191	1	0.4
Distalgut (N = 1774)	1.001735356611078	0.5939752832131824	2	0.4
Distalgut (N = 1774)	1.1011226435077315	0.6597540390643839	2	0.4
Distalgut (N = 1774)	1.022955606177969	0.626005	2	0.4
Distalgut (N = 1774)	1.0138568919614133	0.758374	2	0.4
Distalgut (N = 1774)	1.0347289761045932	0.7145729990615364	2	0.4
Distalgut (N = 1774)	1.0101246139627869	0.39323913904661284	2	0.4
Distalgut (N = 1774)	1.002977069914435	0.4839591425694145	2	0.4
Distalgut (N = 1774)	1.004169544073829	0.6149253731343283	2	0.4
Distalgut (N = 1774)	1.0012841086199242	0.8356568364611262	2	0.4
Distalgut (N = 1774)	1.0082435875419826	0.7159468438538208	2	0.4
Distalgut (N = 1774)	1.7702631516795724	0.6715253803861398	2	0.4
Distalgut (N = 1774)	1.053537281834393	0.5642002891312919	2	0.4
Distalgut (N = 1774)	1.001657549002374	0.7765916398713828	2	0.4
Distalgut (N = 1774)	1.0046169743460418	0.6081752196612759	2	0.4
Distalgut (N = 1774)	1.0016339858374546	0.7837492002559182	2	0.4
Distalgut (N = 1774)	1.0207195854914124	0.7452553814800661	2	0.4
Distalgut (N = 1774)	1.026932536567321	0.6753659210162939	2	0.4
Distalgut (N = 1774)	1.2246662410049782	0.5824835032993402	2	0.4
Distalgut (N = 1774)	1.4507864248945468	0.5488603615404768	2	0.4
Distalgut (N = 1774)	1.0866323967696585	0.6158048069919884	2	0.4
Distalgut (N = 1774)	1.5209970091027558	0.4456363839535144	2	0.4
Distalgut (N = 1774)	1.3392666524579617	0.41058673469387763	2	0.4
Distalgut (N = 1774)	1.1894536767126702	0.3940298507462686	2	0.4
Distalgut (N = 1774)	1.0183230691483438	0.3286094832179009	2	0.4
Distalgut (N = 1774)	1.4450055741633754	0.5320595475325285	2	0.4
Distalgut (N = 1774)	1.2342155791264957	0.577734	2	0.4
Distalgut (N = 1774)	1.0008173272031013	0.7866323907455013	2	0.4
Distalgut (N = 1774)	1.000967429634976	0.8785218745575535	2	0.4
Distalgut (N = 1774)	1.0207752377061672	0.6930237903689231	2	0.4
Distalgut (N = 1774)	1.1894873654653855	0.361791	2	0.4
Distalgut (N = 1774)	1.003758298379363	0.8220851619025027	2	0.4
Distalgut (N = 1774)	1.0025329240022074	0.8497420464316425	2	0.4
Distalgut (N = 1774)	1.0205938528619423	0.8314072932716999	2	0.4
Distalgut (N = 1774)	1.001892742784316	0.8482823151985028	2	0.4
Distalgut (N = 1774)	1.0572731456288627	0.6767143028701812	2	0.4
Distalgut (N = 1774)	1.9974486617980998	0.16104277169619682	2	0.4
Distalgut (N = 1774)	1.0265642538389075	0.7264367816091953	2	0.4
Distalgut (N = 1774)	1.0716275336409138	0.28886363636363643	2	0.4
Distalgut (N = 1774)	1.032079864866298	0.5811532666757979	2	0.4
Distalgut (N = 1774)	1	0.6223334525086403	1	0.4
Distalgut (N = 1774)	1.5903806157794478	0.5029455816275583	7	0.25
Distalgut (N = 1774)	1	0.9658724249193347	1	0.25
Distalgut (N = 1774)	1	0.43213099193165627	1	0.25
Distalgut (N = 1774)	1.0038066536454053	0.8444001555512352	2	0.25
Distalgut (N = 1774)	1.001658220877601	0.5232384530173867	2	0.25
Distalgut (N = 1774)	2.4347792619138175	0.9145196036191298	5	0.25
Distalgut (N = 1774)	1.0498422554153706	0.6848116285968553	3	0.25
Distalgut (N = 1774)	1	0.9110612855007477	1	0.25
Distalgut (N = 1774)	1.0134700481027148	0.9690383588804998	3	0.25
Distalgut (N = 1774)	1.7698070714794185	0.8411852051835869	5	0.25
Distalgut (N = 1774)	2.615797835289911	0.8551469077460466	5	0.25
Distalgut (N = 1774)	1.002172274486539	0.8894391561615649	3	0.25
Distalgut (N = 1774)	2.1835508096045433	0.8403728517331799	5	0.25
Distalgut (N = 1774)	1.033501369412656	0.8316035079250143	4	0.25
Distalgut (N = 1774)	1.0280045441161954	0.7287201469687693	5	0.25
Distalgut (N = 1774)	1.000985086734653	0.9934795011818406	3	0.25
Distalgut (N = 1774)	1.0008429924740492	0.8774491682070238	2	0.25
Distalgut (N = 1774)	3.084273317863478	0.79923	5	0.25
Distalgut (N = 1774)	1.0840255812499333	0.9659137242110396	4	0.25
Distalgut (N = 1774)	1.0157097537948643	0.7865518415803049	2	0.25
Distalgut (N = 1774)	2.4306423796740124	0.8406832839463089	6	0.25
Distalgut (N = 1774)	1.0063592361839528	0.9420923536312258	2	0.25
Distalgut (N = 1774)	1.9557008966498213	0.8402586449254983	5	0.25
Distalgut (N = 1774)	1.217380451152032	0.9509962304792677	4	0.25
Distalgut (N = 1774)	1.066933656551082	0.7474310957457025	5	0.25
Distalgut (N = 1774)	1.3105650435492144	0.7666034889567938	6	0.25
Distalgut (N = 1774)	1.1002580684522199	0.9755906667318884	4	0.25
Distalgut (N = 1774)	1.133703402758216	0.8166106080207012	5	0.25
Distalgut (N = 1774)	1.0030523525992359	0.6247528377883559	2	0.25
Distalgut (N = 1774)	1.0396010782710208	0.8582671531802247	5	0.25
Distalgut (N = 1774)	1.1200464701481856	0.8317577177277663	5	0.25
Distalgut (N = 1774)	1.957436561860384	0.8100987925356761	5	0.25
Distalgut (N = 1774)	1.039743837423026	0.9562444378522686	2	0.25
Distalgut (N = 1774)	1.002951307221854	0.9096000549752611	3	0.25
Distalgut (N = 1774)	1.835869814436193	0.8388994307400381	5	0.25
Distalgut (N = 1774)	1.8969313098024918	0.902176	5	0.25
Distalgut (N = 1774)	1.5634878766823574	0.8211563111380973	5	0.25
Distalgut (N = 1774)	1.1779168686115762	0.826691	5	0.25
Distalgut (N = 1774)	1.0779890149909723	0.3351658591129334	4	0.25
Distalgut (N = 1774)	1.9129359868630074	0.8671841495840119	6	0.25
Distalgut (N = 1774)	1.9899523972432125	0.7953926701570678	5	0.25
Distalgut (N = 1774)	1	0.8802669208770258	1	0.25
Distalgut (N = 1774)	2.6057357392876757	0.9013866403885376	5	0.25
Distalgut (N = 1774)	1.0479448767059703	0.9740294655339282	3	0.25
Distalgut (N = 1774)	1.5078613487321615	0.7065830721003129	6	0.25
Distalgut (N = 1774)	2.77579	0.8618835317369122	6	0.25
Distalgut (N = 1774)	1.962225489888199	0.7988613379279356	4	0.25
Distalgut (N = 1774)	2.0722083360175354	0.8631096506399174	5	0.25
Distalgut (N = 1774)	2.4497223332790985	0.8805161080905585	5	0.25
Distalgut (N = 1774)	1.0013035915666944	0.8961022115571696	2	0.25
Distalgut (N = 1774)	1.5090154255699337	0.5478876935187614	7	0.25
Distalgut (N = 1774)	1.00039	0.7092311969970806	2	0.25
Distalgut (N = 1774)	2.578090095468582	0.840093	5	0.25
Distalgut (N = 1774)	3.1753182355248373	0.8895296680763813	4	0.25
Distalgut (N = 1774)	1.4839160426290727	0.7107454803981321	5	0.25
Distalgut (N = 1774)	1.892934020322557	0.7859259259259241	5	0.25
Distalgut (N = 1774)	1.0001678979168827	0.8140631406314056	2	0.25
Distalgut (N = 1774)	1.0003925802184592	0.8231160649382114	2	0.25
Distalgut (N = 1774)	1.7978434255615297	0.8175094339622642	4	0.25
Distalgut (N = 1774)	1.00127	0.9622082897944966	3	0.25
Distalgut (N = 1774)	2.102961754579048	0.8439639462148474	5	0.25
Distalgut (N = 1774)	1.0129817022200853	0.8884724527493707	3	0.25
Distalgut (N = 1774)	2.2237274236878197	0.8461489415965309	4	0.25
Distalgut (N = 1774)	2.0041462815262454	0.8732005605333545	5	0.25
Distalgut (N = 1774)	1.0002850017754736	0.9749947905813711	2	0.25
Distalgut (N = 1774)	1.059982179429702	0.8125591355012202	6	0.25
Distalgut (N = 1774)	2.3863456821428484	0.8995262089193048	5	0.25
Distalgut (N = 1774)	1.1156560468779473	0.7414396400899782	7	0.25
Distalgut (N = 1774)	2.1928735212855046	0.8136062410871567	5	0.25
Distalgut (N = 1774)	1.001660525423813	0.8038839806634437	3	0.25
Distalgut (N = 1774)	1.5757651663740366	0.7330118098064659	5	0.25
Distalgut (N = 1774)	1.0034804921987015	0.992845	2	0.25
Distalgut (N = 1774)	1.0174428014617025	0.45730473492513146	3	0.25
Distalgut (N = 1774)	1	0.8032619775739045	1	0.25
Distalgut (N = 1774)	1.0014230816759775	0.8592900348261748	2	0.25
Distalgut (N = 1774)	1.4019124586950713	0.7680620656214646	5	0.25
Distalgut (N = 1774)	1.0928001997362846	0.9410813471138283	4	0.25
Distalgut (N = 1774)	1.0014082020830721	0.6180691454664055	2	0.25
Distalgut (N = 1774)	1.022763373428848	0.9406711945665209	2	0.25
Distalgut (N = 1774)	1.0005767012207922	0.8359707607036705	2	0.25
Distalgut (N = 1774)	1.3366861592200874	0.8587040823521118	5	0.25
Distalgut (N = 1774)	1.0479921880134262	0.9161171599447943	3	0.25
Distalgut (N = 1774)	1.0281758030299606	0.9086218017630614	3	0.25
Distalgut (N = 1774)	1	0.880799	1	0.25
Distalgut (N = 1774)	2.164063638666175	0.8429248791372272	6	0.25
Distalgut (N = 1774)	1.8150722921066316	0.7582882882882873	4	0.25
Distalgut (N = 1774)	1.162751092554595	0.10763636363636364	3	0.25
Distalgut (N = 1774)	1.9185923747085936	0.8792892156862734	4	0.25
Distalgut (N = 1774)	1.0035944170257223	0.7914103170847131	2	0.25
Distalgut (N = 1774)	1.0056009901090726	0.883805	2	0.25
Distalgut (N = 1774)	1.9976621614218153	0.8743893031627661	5	0.25
Distalgut (N = 1774)	1.0022506457962315	0.9850136239782022	3	0.25
Distalgut (N = 1774)	2.11158	0.9050359712230204	5	0.25
Distalgut (N = 1774)	1.0014567227147817	0.9426627793974737	3	0.25
Distalgut (N = 1774)	1.1925461240016757	0.8148453835149084	5	0.25
Distalgut (N = 1774)	2.734650696398237	0.9402999705911178	4	0.25
Distalgut (N = 1774)	2.399091048573757	0.9241673783091383	6	0.25
Distalgut (N = 1774)	2.306980820683297	0.870764	5	0.25
Distalgut (N = 1774)	1.4912061476992988	0.8793034541821315	3	0.25
Distalgut (N = 1774)	1.6741687496529285	0.7883744705710575	6	0.25
Distalgut (N = 1774)	1.227319771034009	0.7779039584685268	6	0.25
[truncated: 26,779 more rows]

## Sheet: Fig. 2a
From_Cluster	To_Cluster	BC_Similarity	r_threshold	From_Biome	From_Host	To_Biome	To_Host
1_Distalgut_Deer	1_Distalgut_Deer	1	0.4	Distalgut	Deer	Distalgut	Deer
2_Distalgut_Deer	1_Distalgut_Deer	0	0.4	Distalgut	Deer	Distalgut	Deer
3_Distalgut_Deer	1_Distalgut_Deer	0	0.4	Distalgut	Deer	Distalgut	Deer
4_Distalgut_Deer	1_Distalgut_Deer	0	0.4	Distalgut	Deer	Distalgut	Deer
5_Distalgut_Deer	1_Distalgut_Deer	0	0.4	Distalgut	Deer	Distalgut	Deer
6_Distalgut_Deer	1_Distalgut_Deer	0	0.4	Distalgut	Deer	Distalgut	Deer
1_Distalgut_Human	1_Distalgut_Deer	0	0.4	Distalgut	Human	Distalgut	Deer
2_Distalgut_Human	1_Distalgut_Deer	0	0.4	Distalgut	Human	Distalgut	Deer
1_Distalgut_Kangaroo	1_Distalgut_Deer	0	0.4	Distalgut	Kangaroo	Distalgut	Deer
2_Distalgut_Kangaroo	1_Distalgut_Deer	0.7476109096274101	0.4	Distalgut	Kangaroo	Distalgut	Deer
3_Distalgut_Kangaroo	1_Distalgut_Deer	0.0656716	0.4	Distalgut	Kangaroo	Distalgut	Deer
4_Distalgut_Kangaroo	1_Distalgut_Deer	0	0.4	Distalgut	Kangaroo	Distalgut	Deer
5_Distalgut_Kangaroo	1_Distalgut_Deer	0	0.4	Distalgut	Kangaroo	Distalgut	Deer
6_Distalgut_Kangaroo	1_Distalgut_Deer	0	0.4	Distalgut	Kangaroo	Distalgut	Deer
7_Distalgut_Kangaroo	1_Distalgut_Deer	0	0.4	Distalgut	Kangaroo	Distalgut	Deer
8_Distalgut_Kangaroo	1_Distalgut_Deer	0	0.4	Distalgut	Kangaroo	Distalgut	Deer
9_Distalgut_Kangaroo	1_Distalgut_Deer	0	0.4	Distalgut	Kangaroo	Distalgut	Deer
1_Distalgut_Monkey	1_Distalgut_Deer	0	0.4	Distalgut	Monkey	Distalgut	Deer
2_Distalgut_Monkey	1_Distalgut_Deer	0	0.4	Distalgut	Monkey	Distalgut	Deer
3_Distalgut_Monkey	1_Distalgut_Deer	0	0.4	Distalgut	Monkey	Distalgut	Deer
4_Distalgut_Monkey	1_Distalgut_Deer	0	0.4	Distalgut	Monkey	Distalgut	Deer
5_Distalgut_Monkey	1_Distalgut_Deer	0	0.4	Distalgut	Monkey	Distalgut	Deer
6_Distalgut_Monkey	1_Distalgut_Deer	0	0.4	Distalgut	Monkey	Distalgut	Deer
1_Distalgut_Rabbit	1_Distalgut_Deer	0.017458579782780093	0.4	Distalgut	Rabbit	Distalgut	Deer
2_Distalgut_Rabbit	1_Distalgut_Deer	0	0.4	Distalgut	Rabbit	Distalgut	Deer
3_Distalgut_Rabbit	1_Distalgut_Deer	0	0.4	Distalgut	Rabbit	Distalgut	Deer
4_Distalgut_Rabbit	1_Distalgut_Deer	0	0.4	Distalgut	Rabbit	Distalgut	Deer
5_Distalgut_Rabbit	1_Distalgut_Deer	0.63599	0.4	Distalgut	Rabbit	Distalgut	Deer
6_Distalgut_Rabbit	1_Distalgut_Deer	0	0.4	Distalgut	Rabbit	Distalgut	Deer
7_Distalgut_Rabbit	1_Distalgut_Deer	0	0.4	Distalgut	Rabbit	Distalgut	Deer
8_Distalgut_Rabbit	1_Distalgut_Deer	0.0073519	0.4	Distalgut	Rabbit	Distalgut	Deer
1_Surface_Nonsaline	1_Distalgut_Deer	0	0.4	Indoor surface	Indoor	Distalgut	Deer
2_Surface_Nonsaline	1_Distalgut_Deer	0	0.4	Indoor surface	Indoor	Distalgut	Deer
3_Surface_Nonsaline	1_Distalgut_Deer	0	0.4	Indoor surface	Indoor	Distalgut	Deer
4_Surface_Nonsaline	1_Distalgut_Deer	0	0.4	Indoor surface	Indoor	Distalgut	Deer
5_Surface_Nonsaline	1_Distalgut_Deer	0	0.4	Indoor surface	Indoor	Distalgut	Deer
6_Surface_Nonsaline	1_Distalgut_Deer	0	0.4	Indoor surface	Indoor	Distalgut	Deer
7_Surface_Nonsaline	1_Distalgut_Deer	0	0.4	Indoor surface	Indoor	Distalgut	Deer
8_Surface_Nonsaline	1_Distalgut_Deer	0	0.4	Indoor surface	Indoor	Distalgut	Deer
1_Nose_Secretion	1_Distalgut_Deer	0	0.4	Human Secretion	Human	Distalgut	Deer
2_Nose_Secretion	1_Distalgut_Deer	0	0.4	Human Secretion	Human	Distalgut	Deer
3_Nose_Secretion	1_Distalgut_Deer	0	0.4	Human Secretion	Human	Distalgut	Deer
4_Nose_Secretion	1_Distalgut_Deer	0	0.4	Human Secretion	Human	Distalgut	Deer
5_Nose_Secretion	1_Distalgut_Deer	0	0.4	Human Secretion	Human	Distalgut	Deer
1_Human_Saliva	1_Distalgut_Deer	0	0.4	Human Secretion	Human	Distalgut	Deer
2_Human_Saliva	1_Distalgut_Deer	0	0.4	Human Secretion	Human	Distalgut	Deer
3_Human_Saliva	1_Distalgut_Deer	0	0.4	Human Secretion	Human	Distalgut	Deer
4_Human_Saliva	1_Distalgut_Deer	0	0.4	Human Secretion	Human	Distalgut	Deer
5_Human_Saliva	1_Distalgut_Deer	0	0.4	Human Secretion	Human	Distalgut	Deer
1_Surface_Foot	1_Distalgut_Deer	0	0.4	Human skin	Human	Distalgut	Deer
2_Surface_Foot	1_Distalgut_Deer	0	0.4	Human skin	Human	Distalgut	Deer
3_Surface_Foot	1_Distalgut_Deer	0	0.4	Human skin	Human	Distalgut	Deer
4_Surface_Foot	1_Distalgut_Deer	0	0.4	Human skin	Human	Distalgut	Deer
5_Surface_Foot	1_Distalgut_Deer	0	0.4	Human skin	Human	Distalgut	Deer
6_Surface_Foot	1_Distalgut_Deer	0	0.4	Human skin	Human	Distalgut	Deer
7_Surface_Foot	1_Distalgut_Deer	0	0.4	Human skin	Human	Distalgut	Deer
8_Surface_Foot	1_Distalgut_Deer	0	0.4	Human skin	Human	Distalgut	Deer
1_Surface_Hand	1_Distalgut_Deer	0	0.4	Human skin	Human	Distalgut	Deer
2_Surface_Hand	1_Distalgut_Deer	0	0.4	Human skin	Human	Distalgut	Deer
3_Surface_Hand	1_Distalgut_Deer	0	0.4	Human skin	Human	Distalgut	Deer
4_Surface_Hand	1_Distalgut_Deer	0	0.4	Human skin	Human	Distalgut	Deer
5_Surface_Hand	1_Distalgut_Deer	0	0.4	Human skin	Human	Distalgut	Deer
6_Surface_Hand	1_Distalgut_Deer	0	0.4	Human skin	Human	Distalgut	Deer
7_Surface_Hand	1_Distalgut_Deer	0	0.4	Human skin	Human	Distalgut	Deer
1_Distalgut_Deer	2_Distalgut_Deer	0	0.4	Distalgut	Deer	Distalgut	Deer
2_Distalgut_Deer	2_Distalgut_Deer	1	0.4	Distalgut	Deer	Distalgut	Deer
3_Distalgut_Deer	2_Distalgut_Deer	0	0.4	Distalgut	Deer	Distalgut	Deer
4_Distalgut_Deer	2_Distalgut_Deer	0	0.4	Distalgut	Deer	Distalgut	Deer
5_Distalgut_Deer	2_Distalgut_Deer	0	0.4	Distalgut	Deer	Distalgut	Deer
6_Distalgut_Deer	2_Distalgut_Deer	0	0.4	Distalgut	Deer	Distalgut	Deer
1_Distalgut_Human	2_Distalgut_Deer	0	0.4	Distalgut	Human	Distalgut	Deer
2_Distalgut_Human	2_Distalgut_Deer	0	0.4	Distalgut	Human	Distalgut	Deer
1_Distalgut_Kangaroo	2_Distalgut_Deer	0.33528835145361247	0.4	Distalgut	Kangaroo	Distalgut	Deer
2_Distalgut_Kangaroo	2_Distalgut_Deer	0	0.4	Distalgut	Kangaroo	Distalgut	Deer
3_Distalgut_Kangaroo	2_Distalgut_Deer	0	0.4	Distalgut	Kangaroo	Distalgut	Deer
4_Distalgut_Kangaroo	2_Distalgut_Deer	0.5367599834025626	0.4	Distalgut	Kangaroo	Distalgut	Deer
5_Distalgut_Kangaroo	2_Distalgut_Deer	0	0.4	Distalgut	Kangaroo	Distalgut	Deer
6_Distalgut_Kangaroo	2_Distalgut_Deer	0	0.4	Distalgut	Kangaroo	Distalgut	Deer
7_Distalgut_Kangaroo	2_Distalgut_Deer	0	0.4	Distalgut	Kangaroo	Distalgut	Deer
8_Distalgut_Kangaroo	2_Distalgut_Deer	0	0.4	Distalgut	Kangaroo	Distalgut	Deer
9_Distalgut_Kangaroo	2_Distalgut_Deer	0	0.4	Distalgut	Kangaroo	Distalgut	Deer
1_Distalgut_Monkey	2_Distalgut_Deer	0	0.4	Distalgut	Monkey	Distalgut	Deer
2_Distalgut_Monkey	2_Distalgut_Deer	0	0.4	Distalgut	Monkey	Distalgut	Deer
3_Distalgut_Monkey	2_Distalgut_Deer	0	0.4	Distalgut	Monkey	Distalgut	Deer
4_Distalgut_Monkey	2_Distalgut_Deer	0	0.4	Distalgut	Monkey	Distalgut	Deer
5_Distalgut_Monkey	2_Distalgut_Deer	0	0.4	Distalgut	Monkey	Distalgut	Deer
6_Distalgut_Monkey	2_Distalgut_Deer	0	0.4	Distalgut	Monkey	Distalgut	Deer
1_Distalgut_Rabbit	2_Distalgut_Deer	0	0.4	Distalgut	Rabbit	Distalgut	Deer
2_Distalgut_Rabbit	2_Distalgut_Deer	0.4308007215672376	0.4	Distalgut	Rabbit	Distalgut	Deer
3_Distalgut_Rabbit	2_Distalgut_Deer	0	0.4	Distalgut	Rabbit	Distalgut	Deer
4_Distalgut_Rabbit	2_Distalgut_Deer	0.12083261859246064	0.4	Distalgut	Rabbit	Distalgut	Deer
5_Distalgut_Rabbit	2_Distalgut_Deer	0	0.4	Distalgut	Rabbit	Distalgut	Deer
6_Distalgut_Rabbit	2_Distalgut_Deer	0	0.4	Distalgut	Rabbit	Distalgut	Deer
7_Distalgut_Rabbit	2_Distalgut_Deer	0	0.4	Distalgut	Rabbit	Distalgut	Deer
8_Distalgut_Rabbit	2_Distalgut_Deer	0	0.4	Distalgut	Rabbit	Distalgut	Deer
1_Surface_Nonsaline	2_Distalgut_Deer	0.00833491	0.4	Indoor surface	Indoor	Distalgut	Deer
2_Surface_Nonsaline	2_Distalgut_Deer	0	0.4	Indoor surface	Indoor	Distalgut	Deer
3_Surface_Nonsaline	2_Distalgut_Deer	0	0.4	Indoor surface	Indoor	Distalgut	Deer
4_Surface_Nonsaline	2_Distalgut_Deer	0.0992025	0.4	Indoor surface	Indoor	Distalgut	Deer
5_Surface_Nonsaline	2_Distalgut_Deer	0.0117203	0.4	Indoor surface	Indoor	Distalgut	Deer
6_Surface_Nonsaline	2_Distalgut_Deer	0	0.4	Indoor surface	Indoor	Distalgut	Deer
7_Surface_Nonsaline	2_Distalgut_Deer	0.015126721456506731	0.4	Indoor surface	Indoor	Distalgut	Deer
8_Surface_Nonsaline	2_Distalgut_Deer	0	0.4	Indoor surface	Indoor	Distalgut	Deer
1_Nose_Secretion	2_Distalgut_Deer	0	0.4	Human Secretion	Human	Distalgut	Deer
2_Nose_Secretion	2_Distalgut_Deer	0.00834551	0.4	Human Secretion	Human	Distalgut	Deer
3_Nose_Secretion	2_Distalgut_Deer	0.010283518881777254	0.4	Human Secretion	Human	Distalgut	Deer
4_Nose_Secretion	2_Distalgut_Deer	0.12488853437312109	0.4	Human Secretion	Human	Distalgut	Deer
5_Nose_Secretion	2_Distalgut_Deer	0	0.4	Human Secretion	Human	Distalgut	Deer
1_Human_Saliva	2_Distalgut_Deer	0	0.4	Human Secretion	Human	Distalgut	Deer
2_Human_Saliva	2_Distalgut_Deer	0	0.4	Human Secretion	Human	Distalgut	Deer
3_Human_Saliva	2_Distalgut_Deer	0	0.4	Human Secretion	Human	Distalgut	Deer
4_Human_Saliva	2_Distalgut_Deer	0	0.4	Human Secretion	Human	Distalgut	Deer
5_Human_Saliva	2_Distalgut_Deer	0	0.4	Human Secretion	Human	Distalgut	Deer
1_Surface_Foot	2_Distalgut_Deer	0	0.4	Human skin	Human	Distalgut	Deer
2_Surface_Foot	2_Distalgut_Deer	0	0.4	Human skin	Human	Distalgut	Deer
3_Surface_Foot	2_Distalgut_Deer	0.010283518881777143	0.4	Human skin	Human	Distalgut	Deer
4_Surface_Foot	2_Distalgut_Deer	0.0268064	0.4	Human skin	Human	Distalgut	Deer
5_Surface_Foot	2_Distalgut_Deer	0.021880466378635943	0.4	Human skin	Human	Distalgut	Deer
6_Surface_Foot	2_Distalgut_Deer	0	0.4	Human skin	Human	Distalgut	Deer
7_Surface_Foot	2_Distalgut_Deer	0.0461222	0.4	Human skin	Human	Distalgut	Deer
8_Surface_Foot	2_Distalgut_Deer	0	0.4	Human skin	Human	Distalgut	Deer
1_Surface_Hand	2_Distalgut_Deer	0	0.4	Human skin	Human	Distalgut	Deer
2_Surface_Hand	2_Distalgut_Deer	0.012168213948036688	0.4	Human skin	Human	Distalgut	Deer
3_Surface_Hand	2_Distalgut_Deer	0	0.4	Human skin	Human	Distalgut	Deer
4_Surface_Hand	2_Distalgut_Deer	0	0.4	Human skin	Human	Distalgut	Deer
5_Surface_Hand	2_Distalgut_Deer	0.020157292662506987	0.4	Human skin	Human	Distalgut	Deer
6_Surface_Hand	2_Distalgut_Deer	0	0.4	Human skin	Human	Distalgut	Deer
7_Surface_Hand	2_Distalgut_Deer	0.0437787	0.4	Human skin	Human	Distalgut	Deer
1_Distalgut_Deer	3_Distalgut_Deer	0	0.4	Distalgut	Deer	Distalgut	Deer
2_Distalgut_Deer	3_Distalgut_Deer	0	0.4	Distalgut	Deer	Distalgut	Deer
3_Distalgut_Deer	3_Distalgut_Deer	1	0.4	Distalgut	Deer	Distalgut	Deer
4_Distalgut_Deer	3_Distalgut_Deer	0	0.4	Distalgut	Deer	Distalgut	Deer
5_Distalgut_Deer	3_Distalgut_Deer	0	0.4	Distalgut	Deer	Distalgut	Deer
6_Distalgut_Deer	3_Distalgut_Deer	0	0.4	Distalgut	Deer	Distalgut	Deer
1_Distalgut_Human	3_Distalgut_Deer	0	0.4	Distalgut	Human	Distalgut	Deer
2_Distalgut_Human	3_Distalgut_Deer	0	0.4	Distalgut	Human	Distalgut	Deer
1_Distalgut_Kangaroo	3_Distalgut_Deer	0.00670686	0.4	Distalgut	Kangaroo	Distalgut	Deer
2_Distalgut_Kangaroo	3_Distalgut_Deer	0.011038593809656883	0.4	Distalgut	Kangaroo	Distalgut	Deer
3_Distalgut_Kangaroo	3_Distalgut_Deer	0.7760926320272428	0.4	Distalgut	Kangaroo	Distalgut	Deer
4_Distalgut_Kangaroo	3_Distalgut_Deer	0	0.4	Distalgut	Kangaroo	Distalgut	Deer
5_Distalgut_Kangaroo	3_Distalgut_Deer	0	0.4	Distalgut	Kangaroo	Distalgut	Deer
6_Distalgut_Kangaroo	3_Distalgut_Deer	0	0.4	Distalgut	Kangaroo	Distalgut	Deer
7_Distalgut_Kangaroo	3_Distalgut_Deer	0	0.4	Distalgut	Kangaroo	Distalgut	Deer
8_Distalgut_Kangaroo	3_Distalgut_Deer	0	0.4	Distalgut	Kangaroo	Distalgut	Deer
9_Distalgut_Kangaroo	3_Distalgut_Deer	0	0.4	Distalgut	Kangaroo	Distalgut	Deer
1_Distalgut_Monkey	3_Distalgut_Deer	0	0.4	Distalgut	Monkey	Distalgut	Deer
2_Distalgut_Monkey	3_Distalgut_Deer	0	0.4	Distalgut	Monkey	Distalgut	Deer
3_Distalgut_Monkey	3_Distalgut_Deer	0	0.4	Distalgut	Monkey	Distalgut	Deer
4_Distalgut_Monkey	3_Distalgut_Deer	0	0.4	Distalgut	Monkey	Distalgut	Deer
5_Distalgut_Monkey	3_Distalgut_Deer	0	0.4	Distalgut	Monkey	Distalgut	Deer
6_Distalgut_Monkey	3_Distalgut_Deer	0	0.4	Distalgut	Monkey	Distalgut	Deer
1_Distalgut_Rabbit	3_Distalgut_Deer	0.688256	0.4	Distalgut	Rabbit	Distalgut	Deer
2_Distalgut_Rabbit	3_Distalgut_Deer	0	0.4	Distalgut	Rabbit	Distalgut	Deer
3_Distalgut_Rabbit	3_Distalgut_Deer	0	0.4	Distalgut	Rabbit	Distalgut	Deer
4_Distalgut_Rabbit	3_Distalgut_Deer	0	0.4	Distalgut	Rabbit	Distalgut	Deer
5_Distalgut_Rabbit	3_Distalgut_Deer	0.17477878877130582	0.4	Distalgut	Rabbit	Distalgut	Deer
6_Distalgut_Rabbit	3_Distalgut_Deer	0	0.4	Distalgut	Rabbit	Distalgut	Deer
7_Distalgut_Rabbit	3_Distalgut_Deer	0	0.4	Distalgut	Rabbit	Distalgut	Deer
8_Distalgut_Rabbit	3_Distalgut_Deer	0.018815802849193597	0.4	Distalgut	Rabbit	Distalgut	Deer
1_Surface_Nonsaline	3_Distalgut_Deer	0	0.4	Indoor surface	Indoor	Distalgut	Deer
2_Surface_Nonsaline	3_Distalgut_Deer	0	0.4	Indoor surface	Indoor	Distalgut	Deer
3_Surface_Nonsaline	3_Distalgut_Deer	0	0.4	Indoor surface	Indoor	Distalgut	Deer
4_Surface_Nonsaline	3_Distalgut_Deer	0	0.4	Indoor surface	Indoor	Distalgut	Deer
5_Surface_Nonsaline	3_Distalgut_Deer	0	0.4	Indoor surface	Indoor	Distalgut	Deer
6_Surface_Nonsaline	3_Distalgut_Deer	0	0.4	Indoor surface	Indoor	Distalgut	Deer
7_Surface_Nonsaline	3_Distalgut_Deer	0	0.4	Indoor surface	Indoor	Distalgut	Deer
8_Surface_Nonsaline	3_Distalgut_Deer	0	0.4	Indoor surface	Indoor	Distalgut	Deer
1_Nose_Secretion	3_Distalgut_Deer	0	0.4	Human Secretion	Human	Distalgut	Deer
2_Nose_Secretion	3_Distalgut_Deer	0	0.4	Human Secretion	Human	Distalgut	Deer
3_Nose_Secretion	3_Distalgut_Deer	0	0.4	Human Secretion	Human	Distalgut	Deer
4_Nose_Secretion	3_Distalgut_Deer	0	0.4	Human Secretion	Human	Distalgut	Deer
5_Nose_Secretion	3_Distalgut_Deer	0	0.4	Human Secretion	Human	Distalgut	Deer
1_Human_Saliva	3_Distalgut_Deer	0	0.4	Human Secretion	Human	Distalgut	Deer
2_Human_Saliva	3_Distalgut_Deer	0	0.4	Human Secretion	Human	Distalgut	Deer
3_Human_Saliva	3_Distalgut_Deer	0	0.4	Human Secretion	Human	Distalgut	Deer
4_Human_Saliva	3_Distalgut_Deer	0	0.4	Human Secretion	Human	Distalgut	Deer
5_Human_Saliva	3_Distalgut_Deer	0	0.4	Human Secretion	Human	Distalgut	Deer
1_Surface_Foot	3_Distalgut_Deer	0	0.4	Human skin	Human	Distalgut	Deer
2_Surface_Foot	3_Distalgut_Deer	0	0.4	Human skin	Human	Distalgut	Deer
3_Surface_Foot	3_Distalgut_Deer	0	0.4	Human skin	Human	Distalgut	Deer
4_Surface_Foot	3_Distalgut_Deer	0	0.4	Human skin	Human	Distalgut	Deer
5_Surface_Foot	3_Distalgut_Deer	0	0.4	Human skin	Human	Distalgut	Deer
6_Surface_Foot	3_Distalgut_Deer	0	0.4	Human skin	Human	Distalgut	Deer
7_Surface_Foot	3_Distalgut_Deer	0	0.4	Human skin	Human	Distalgut	Deer
8_Surface_Foot	3_Distalgut_Deer	0	0.4	Human skin	Human	Distalgut	Deer
1_Surface_Hand	3_Distalgut_Deer	0	0.4	Human skin	Human	Distalgut	Deer
2_Surface_Hand	3_Distalgut_Deer	0	0.4	Human skin	Human	Distalgut	Deer
3_Surface_Hand	3_Distalgut_Deer	0	0.4	Human skin	Human	Distalgut	Deer
4_Surface_Hand	3_Distalgut_Deer	0	0.4	Human skin	Human	Distalgut	Deer
5_Surface_Hand	3_Distalgut_Deer	0	0.4	Human skin	Human	Distalgut	Deer
6_Surface_Hand	3_Distalgut_Deer	0	0.4	Human skin	Human	Distalgut	Deer
7_Surface_Hand	3_Distalgut_Deer	0	0.4	Human skin	Human	Distalgut	Deer
1_Distalgut_Deer	4_Distalgut_Deer	0	0.4	Distalgut	Deer	Distalgut	Deer
2_Distalgut_Deer	4_Distalgut_Deer	0	0.4	Distalgut	Deer	Distalgut	Deer
3_Distalgut_Deer	4_Distalgut_Deer	0	0.4	Distalgut	Deer	Distalgut	Deer
4_Distalgut_Deer	4_Distalgut_Deer	1	0.4	Distalgut	Deer	Distalgut	Deer
5_Distalgut_Deer	4_Distalgut_Deer	0	0.4	Distalgut	Deer	Distalgut	Deer
6_Distalgut_Deer	4_Distalgut_Deer	0	0.4	Distalgut	Deer	Distalgut	Deer
1_Distalgut_Human	4_Distalgut_Deer	0.0283126	0.4	Distalgut	Human	Distalgut	Deer
2_Distalgut_Human	4_Distalgut_Deer	0	0.4	Distalgut	Human	Distalgut	Deer
1_Distalgut_Kangaroo	4_Distalgut_Deer	0	0.4	Distalgut	Kangaroo	Distalgut	Deer
2_Distalgut_Kangaroo	4_Distalgut_Deer	0.013736	0.4	Distalgut	Kangaroo	Distalgut	Deer
3_Distalgut_Kangaroo	4_Distalgut_Deer	0	0.4	Distalgut	Kangaroo	Distalgut	Deer
4_Distalgut_Kangaroo	4_Distalgut_Deer	0.012481527965243266	0.4	Distalgut	Kangaroo	Distalgut	Deer
5_Distalgut_Kangaroo	4_Distalgut_Deer	0	0.4	Distalgut	Kangaroo	Distalgut	Deer
6_Distalgut_Kangaroo	4_Distalgut_Deer	0	0.4	Distalgut	Kangaroo	Distalgut	Deer
7_Distalgut_Kangaroo	4_Distalgut_Deer	0	0.4	Distalgut	Kangaroo	Distalgut	Deer
8_Distalgut_Kangaroo	4_Distalgut_Deer	0	0.4	Distalgut	Kangaroo	Distalgut	Deer
9_Distalgut_Kangaroo	4_Distalgut_Deer	0	0.4	Distalgut	Kangaroo	Distalgut	Deer
1_Distalgut_Monkey	4_Distalgut_Deer	0	0.4	Distalgut	Monkey	Distalgut	Deer
2_Distalgut_Monkey	4_Distalgut_Deer	0	0.4	Distalgut	Monkey	Distalgut	Deer
3_Distalgut_Monkey	4_Distalgut_Deer	0	0.4	Distalgut	Monkey	Distalgut	Deer
4_Distalgut_Monkey	4_Distalgut_Deer	0	0.4	Distalgut	Monkey	Distalgut	Deer
5_Distalgut_Monkey	4_Distalgut_Deer	0	0.4	Distalgut	Monkey	Distalgut	Deer
6_Distalgut_Monkey	4_Distalgut_Deer	0	0.4	Distalgut	Monkey	Distalgut	Deer
1_Distalgut_Rabbit	4_Distalgut_Deer	0	0.4	Distalgut	Rabbit	Distalgut	Deer
2_Distalgut_Rabbit	4_Distalgut_Deer	0.12289388984100635	0.4	Distalgut	Rabbit	Distalgut	Deer
3_Distalgut_Rabbit	4_Distalgut_Deer	0	0.4	Distalgut	Rabbit	Distalgut	Deer
4_Distalgut_Rabbit	4_Distalgut_Deer	0	0.4	Distalgut	Rabbit	Distalgut	Deer
5_Distalgut_Rabbit	4_Distalgut_Deer	0.029125851400363945	0.4	Distalgut	Rabbit	Distalgut	Deer
6_Distalgut_Rabbit	4_Distalgut_Deer	0	0.4	Distalgut	Rabbit	Distalgut	Deer
7_Distalgut_Rabbit	4_Distalgut_Deer	0	0.4	Distalgut	Rabbit	Distalgut	Deer
8_Distalgut_Rabbit	4_Distalgut_Deer	0	0.4	Distalgut	Rabbit	Distalgut	Deer
1_Surface_Nonsaline	4_Distalgut_Deer	0	0.4	Indoor surface	Indoor	Distalgut	Deer
2_Surface_Nonsaline	4_Distalgut_Deer	0	0.4	Indoor surface	Indoor	Distalgut	Deer
3_Surface_Nonsaline	4_Distalgut_Deer	0	0.4	Indoor surface	Indoor	Distalgut	Deer
4_Surface_Nonsaline	4_Distalgut_Deer	0	0.4	Indoor surface	Indoor	Distalgut	Deer
5_Surface_Nonsaline	4_Distalgut_Deer	0	0.4	Indoor surface	Indoor	Distalgut	Deer
6_Surface_Nonsaline	4_Distalgut_Deer	0	0.4	Indoor surface	Indoor	Distalgut	Deer
7_Surface_Nonsaline	4_Distalgut_Deer	0	0.4	Indoor surface	Indoor	Distalgut	Deer
8_Surface_Nonsaline	4_Distalgut_Deer	0	0.4	Indoor surface	Indoor	Distalgut	Deer
1_Nose_Secretion	4_Distalgut_Deer	0	0.4	Human Secretion	Human	Distalgut	Deer
2_Nose_Secretion	4_Distalgut_Deer	0	0.4	Human Secretion	Human	Distalgut	Deer
3_Nose_Secretion	4_Distalgut_Deer	0	0.4	Human Secretion	Human	Distalgut	Deer
4_Nose_Secretion	4_Distalgut_Deer	0	0.4	Human Secretion	Human	Distalgut	Deer
5_Nose_Secretion	4_Distalgut_Deer	0	0.4	Human Secretion	Human	Distalgut	Deer
1_Human_Saliva	4_Distalgut_Deer	0	0.4	Human Secretion	Human	Distalgut	Deer
2_Human_Saliva	4_Distalgut_Deer	0	0.4	Human Secretion	Human	Distalgut	Deer
3_Human_Saliva	4_Distalgut_Deer	0	0.4	Human Secretion	Human	Distalgut	Deer
4_Human_Saliva	4_Distalgut_Deer	0	0.4	Human Secretion	Human	Distalgut	Deer
5_Human_Saliva	4_Distalgut_Deer	0	0.4	Human Secretion	Human	Distalgut	Deer
1_Surface_Foot	4_Distalgut_Deer	0	0.4	Human skin	Human	Distalgut	Deer
2_Surface_Foot	4_Distalgut_Deer	0	0.4	Human skin	Human	Distalgut	Deer
3_Surface_Foot	4_Distalgut_Deer	0	0.4	Human skin	Human	Distalgut	Deer
4_Surface_Foot	4_Distalgut_Deer	0	0.4	Human skin	Human	Distalgut	Deer
5_Surface_Foot	4_Distalgut_Deer	0	0.4	Human skin	Human	Distalgut	Deer
6_Surface_Foot	4_Distalgut_Deer	0	0.4	Human skin	Human	Distalgut	Deer
7_Surface_Foot	4_Distalgut_Deer	0	0.4	Human skin	Human	Distalgut	Deer
8_Surface_Foot	4_Distalgut_Deer	0	0.4	Human skin	Human	Distalgut	Deer
1_Surface_Hand	4_Distalgut_Deer	0	0.4	Human skin	Human	Distalgut	Deer
2_Surface_Hand	4_Distalgut_Deer	0	0.4	Human skin	Human	Distalgut	Deer
3_Surface_Hand	4_Distalgut_Deer	0	0.4	Human skin	Human	Distalgut	Deer
4_Surface_Hand	4_Distalgut_Deer	0	0.4	Human skin	Human	Distalgut	Deer
5_Surface_Hand	4_Distalgut_Deer	0	0.4	Human skin	Human	Distalgut	Deer
6_Surface_Hand	4_Distalgut_Deer	0	0.4	Human skin	Human	Distalgut	Deer
7_Surface_Hand	4_Distalgut_Deer	0	0.4	Human skin	Human	Distalgut	Deer
1_Distalgut_Deer	5_Distalgut_Deer	0	0.4	Distalgut	Deer	Distalgut	Deer
2_Distalgut_Deer	5_Distalgut_Deer	0	0.4	Distalgut	Deer	Distalgut	Deer
3_Distalgut_Deer	5_Distalgut_Deer	0	0.4	Distalgut	Deer	Distalgut	Deer
4_Distalgut_Deer	5_Distalgut_Deer	0	0.4	Distalgut	Deer	Distalgut	Deer
5_Distalgut_Deer	5_Distalgut_Deer	1	0.4	Distalgut	Deer	Distalgut	Deer
6_Distalgut_Deer	5_Distalgut_Deer	0	0.4	Distalgut	Deer	Distalgut	Deer
1_Distalgut_Human	5_Distalgut_Deer	0	0.4	Distalgut	Human	Distalgut	Deer
2_Distalgut_Human	5_Distalgut_Deer	0	0.4	Distalgut	Human	Distalgut	Deer
1_Distalgut_Kangaroo	5_Distalgut_Deer	0.3489470859167789	0.4	Distalgut	Kangaroo	Distalgut	Deer
2_Distalgut_Kangaroo	5_Distalgut_Deer	0	0.4	Distalgut	Kangaroo	Distalgut	Deer
3_Distalgut_Kangaroo	5_Distalgut_Deer	0	0.4	Distalgut	Kangaroo	Distalgut	Deer
4_Distalgut_Kangaroo	5_Distalgut_Deer	0	0.4	Distalgut	Kangaroo	Distalgut	Deer
5_Distalgut_Kangaroo	5_Distalgut_Deer	0	0.4	Distalgut	Kangaroo	Distalgut	Deer
6_Distalgut_Kangaroo	5_Distalgut_Deer	0	0.4	Distalgut	Kangaroo	Distalgut	Deer
7_Distalgut_Kangaroo	5_Distalgut_Deer	0	0.4	Distalgut	Kangaroo	Distalgut	Deer
8_Distalgut_Kangaroo	5_Distalgut_Deer	0	0.4	Distalgut	Kangaroo	Distalgut	Deer
9_Distalgut_Kangaroo	5_Distalgut_Deer	0	0.4	Distalgut	Kangaroo	Distalgut	Deer
1_Distalgut_Monkey	5_Distalgut_Deer	0	0.4	Distalgut	Monkey	Distalgut	Deer
2_Distalgut_Monkey	5_Distalgut_Deer	0	0.4	Distalgut	Monkey	Distalgut	Deer
3_Distalgut_Monkey	5_Distalgut_Deer	0	0.4	Distalgut	Monkey	Distalgut	Deer
4_Distalgut_Monkey	5_Distalgut_Deer	0	0.4	Distalgut	Monkey	Distalgut	Deer
5_Distalgut_Monkey	5_Distalgut_Deer	0	0.4	Distalgut	Monkey	Distalgut	Deer
6_Distalgut_Monkey	5_Distalgut_Deer	0	0.4	Distalgut	Monkey	Distalgut	Deer
1_Distalgut_Rabbit	5_Distalgut_Deer	0	0.4	Distalgut	Rabbit	Distalgut	Deer
2_Distalgut_Rabbit	5_Distalgut_Deer	0.00157021	0.4	Distalgut	Rabbit	Distalgut	Deer
3_Distalgut_Rabbit	5_Distalgut_Deer	0	0.4	Distalgut	Rabbit	Distalgut	Deer
4_Distalgut_Rabbit	5_Distalgut_Deer	0	0.4	Distalgut	Rabbit	Distalgut	Deer
5_Distalgut_Rabbit	5_Distalgut_Deer	0	0.4	Distalgut	Rabbit	Distalgut	Deer
6_Distalgut_Rabbit	5_Distalgut_Deer	0.2216285064100718	0.4	Distalgut	Rabbit	Distalgut	Deer
7_Distalgut_Rabbit	5_Distalgut_Deer	0	0.4	Distalgut	Rabbit	Distalgut	Deer
8_Distalgut_Rabbit	5_Distalgut_Deer	0	0.4	Distalgut	Rabbit	Distalgut	Deer
1_Surface_Nonsaline	5_Distalgut_Deer	0	0.4	Indoor surface	Indoor	Distalgut	Deer
2_Surface_Nonsaline	5_Distalgut_Deer	0	0.4	Indoor surface	Indoor	Distalgut	Deer
3_Surface_Nonsaline	5_Distalgut_Deer	0.15123311076983148	0.4	Indoor surface	Indoor	Distalgut	Deer
4_Surface_Nonsaline	5_Distalgut_Deer	0	0.4	Indoor surface	Indoor	Distalgut	Deer
5_Surface_Nonsaline	5_Distalgut_Deer	0	0.4	Indoor surface	Indoor	Distalgut	Deer
6_Surface_Nonsaline	5_Distalgut_Deer	0	0.4	Indoor surface	Indoor	Distalgut	Deer
7_Surface_Nonsaline	5_Distalgut_Deer	0	0.4	Indoor surface	Indoor	Distalgut	Deer
8_Surface_Nonsaline	5_Distalgut_Deer	0	0.4	Indoor surface	Indoor	Distalgut	Deer
1_Nose_Secretion	5_Distalgut_Deer	0	0.4	Human Secretion	Human	Distalgut	Deer
2_Nose_Secretion	5_Distalgut_Deer	0.041933	0.4	Human Secretion	Human	Distalgut	Deer
3_Nose_Secretion	5_Distalgut_Deer	0	0.4	Human Secretion	Human	Distalgut	Deer
4_Nose_Secretion	5_Distalgut_Deer	0	0.4	Human Secretion	Human	Distalgut	Deer
5_Nose_Secretion	5_Distalgut_Deer	0	0.4	Human Secretion	Human	Distalgut	Deer
1_Human_Saliva	5_Distalgut_Deer	0	0.4	Human Secretion	Human	Distalgut	Deer
2_Human_Saliva	5_Distalgut_Deer	0	0.4	Human Secretion	Human	Distalgut	Deer
3_Human_Saliva	5_Distalgut_Deer	0	0.4	Human Secretion	Human	Distalgut	Deer
4_Human_Saliva	5_Distalgut_Deer	0	0.4	Human Secretion	Human	Distalgut	Deer
5_Human_Saliva	5_Distalgut_Deer	0	0.4	Human Secretion	Human	Distalgut	Deer
1_Surface_Foot	5_Distalgut_Deer	0	0.4	Human skin	Human	Distalgut	Deer
2_Surface_Foot	5_Distalgut_Deer	0	0.4	Human skin	Human	Distalgut	Deer
3_Surface_Foot	5_Distalgut_Deer	0	0.4	Human skin	Human	Distalgut	Deer
4_Surface_Foot	5_Distalgut_Deer	0	0.4	Human skin	Human	Distalgut	Deer
5_Surface_Foot	5_Distalgut_Deer	0.0550463	0.4	Human skin	Human	Distalgut	Deer
6_Surface_Foot	5_Distalgut_Deer	0	0.4	Human skin	Human	Distalgut	Deer
7_Surface_Foot	5_Distalgut_Deer	0	0.4	Human skin	Human	Distalgut	Deer
8_Surface_Foot	5_Distalgut_Deer	0	0.4	Human skin	Human	Distalgut	Deer
1_Surface_Hand	5_Distalgut_Deer	0	0.4	Human skin	Human	Distalgut	Deer
2_Surface_Hand	5_Distalgut_Deer	0	0.4	Human skin	Human	Distalgut	Deer
3_Surface_Hand	5_Distalgut_Deer	0	0.4	Human skin	Human	Distalgut	Deer
4_Surface_Hand	5_Distalgut_Deer	0	0.4	Human skin	Human	Distalgut	Deer
5_Surface_Hand	5_Distalgut_Deer	0.035096	0.4	Human skin	Human	Distalgut	Deer
6_Surface_Hand	5_Distalgut_Deer	0	0.4	Human skin	Human	Distalgut	Deer
7_Surface_Hand	5_Distalgut_Deer	0	0.4	Human skin	Human	Distalgut	Deer
1_Distalgut_Deer	6_Distalgut_Deer	0	0.4	Distalgut	Deer	Distalgut	Deer
2_Distalgut_Deer	6_Distalgut_Deer	0	0.4	Distalgut	Deer	Distalgut	Deer
3_Distalgut_Deer	6_Distalgut_Deer	0	0.4	Distalgut	Deer	Distalgut	Deer
4_Distalgut_Deer	6_Distalgut_Deer	0	0.4	Distalgut	Deer	Distalgut	Deer
5_Distalgut_Deer	6_Distalgut_Deer	0	0.4	Distalgut	Deer	Distalgut	Deer
6_Distalgut_Deer	6_Distalgut_Deer	1	0.4	Distalgut	Deer	Distalgut	Deer
1_Distalgut_Human	6_Distalgut_Deer	0	0.4	Distalgut	Human	Distalgut	Deer
2_Distalgut_Human	6_Distalgut_Deer	0	0.4	Distalgut	Human	Distalgut	Deer
1_Distalgut_Kangaroo	6_Distalgut_Deer	0	0.4	Distalgut	Kangaroo	Distalgut	Deer
2_Distalgut_Kangaroo	6_Distalgut_Deer	0	0.4	Distalgut	Kangaroo	Distalgut	Deer
3_Distalgut_Kangaroo	6_Distalgut_Deer	0	0.4	Distalgut	Kangaroo	Distalgut	Deer
4_Distalgut_Kangaroo	6_Distalgut_Deer	0	0.4	Distalgut	Kangaroo	Distalgut	Deer
5_Distalgut_Kangaroo	6_Distalgut_Deer	0	0.4	Distalgut	Kangaroo	Distalgut	Deer
6_Distalgut_Kangaroo	6_Distalgut_Deer	0	0.4	Distalgut	Kangaroo	Distalgut	Deer
7_Distalgut_Kangaroo	6_Distalgut_Deer	0.5625002304593445	0.4	Distalgut	Kangaroo	Distalgut	Deer
8_Distalgut_Kangaroo	6_Distalgut_Deer	0	0.4	Distalgut	Kangaroo	Distalgut	Deer
9_Distalgut_Kangaroo	6_Distalgut_Deer	0.39663009215063105	0.4	Distalgut	Kangaroo	Distalgut	Deer
1_Distalgut_Monkey	6_Distalgut_Deer	0	0.4	Distalgut	Monkey	Distalgut	Deer
2_Distalgut_Monkey	6_Distalgut_Deer	0	0.4	Distalgut	Monkey	Distalgut	Deer
3_Distalgut_Monkey	6_Distalgut_Deer	0	0.4	Distalgut	Monkey	Distalgut	Deer
4_Distalgut_Monkey	6_Distalgut_Deer	0	0.4	Distalgut	Monkey	Distalgut	Deer
5_Distalgut_Monkey	6_Distalgut_Deer	0	0.4	Distalgut	Monkey	Distalgut	Deer
6_Distalgut_Monkey	6_Distalgut_Deer	0	0.4	Distalgut	Monkey	Distalgut	Deer
1_Distalgut_Rabbit	6_Distalgut_Deer	0	0.4	Distalgut	Rabbit	Distalgut	Deer
2_Distalgut_Rabbit	6_Distalgut_Deer	0	0.4	Distalgut	Rabbit	Distalgut	Deer
3_Distalgut_Rabbit	6_Distalgut_Deer	0	0.4	Distalgut	Rabbit	Distalgut	Deer
4_Distalgut_Rabbit	6_Distalgut_Deer	0	0.4	Distalgut	Rabbit	Distalgut	Deer
5_Distalgut_Rabbit	6_Distalgut_Deer	0	0.4	Distalgut	Rabbit	Distalgut	Deer
6_Distalgut_Rabbit	6_Distalgut_Deer	0	0.4	Distalgut	Rabbit	Distalgut	Deer
7_Distalgut_Rabbit	6_Distalgut_Deer	0	0.4	Distalgut	Rabbit	Distalgut	Deer
8_Distalgut_Rabbit	6_Distalgut_Deer	0.15545263472888793	0.4	Distalgut	Rabbit	Distalgut	Deer
1_Surface_Nonsaline	6_Distalgut_Deer	0	0.4	Indoor surface	Indoor	Distalgut	Deer
2_Surface_Nonsaline	6_Distalgut_Deer	0	0.4	Indoor surface	Indoor	Distalgut	Deer
3_Surface_Nonsaline	6_Distalgut_Deer	0	0.4	Indoor surface	Indoor	Distalgut	Deer
4_Surface_Nonsaline	6_Distalgut_Deer	0	0.4	Indoor surface	Indoor	Distalgut	Deer
5_Surface_Nonsaline	6_Distalgut_Deer	0	0.4	Indoor surface	Indoor	Distalgut	Deer
6_Surface_Nonsaline	6_Distalgut_Deer	0	0.4	Indoor surface	Indoor	Distalgut	Deer
7_Surface_Nonsaline	6_Distalgut_Deer	0	0.4	Indoor surface	Indoor	Distalgut	Deer
8_Surface_Nonsaline	6_Distalgut_Deer	0	0.4	Indoor surface	Indoor	Distalgut	Deer
1_Nose_Secretion	6_Distalgut_Deer	0	0.4	Human Secretion	Human	Distalgut	Deer
2_Nose_Secretion	6_Distalgut_Deer	0	0.4	Human Secretion	Human	Distalgut	Deer
3_Nose_Secretion	6_Distalgut_Deer	0	0.4	Human Secretion	Human	Distalgut	Deer
4_Nose_Secretion	6_Distalgut_Deer	0	0.4	Human Secretion	Human	Distalgut	Deer
5_Nose_Secretion	6_Distalgut_Deer	0	0.4	Human Secretion	Human	Distalgut	Deer
1_Human_Saliva	6_Distalgut_Deer	0	0.4	Human Secretion	Human	Distalgut	Deer
2_Human_Saliva	6_Distalgut_Deer	0	0.4	Human Secretion	Human	Distalgut	Deer
3_Human_Saliva	6_Distalgut_Deer	0	0.4	Human Secretion	Human	Distalgut	Deer
4_Human_Saliva	6_Distalgut_Deer	0	0.4	Human Secretion	Human	Distalgut	Deer
5_Human_Saliva	6_Distalgut_Deer	0	0.4	Human Secretion	Human	Distalgut	Deer
1_Surface_Foot	6_Distalgut_Deer	0	0.4	Human skin	Human	Distalgut	Deer
2_Surface_Foot	6_Distalgut_Deer	0	0.4	Human skin	Human	Distalgut	Deer
3_Surface_Foot	6_Distalgut_Deer	0	0.4	Human skin	Human	Distalgut	Deer
4_Surface_Foot	6_Distalgut_Deer	0	0.4	Human skin	Human	Distalgut	Deer
5_Surface_Foot	6_Distalgut_Deer	0	0.4	Human skin	Human	Distalgut	Deer
6_Surface_Foot	6_Distalgut_Deer	0	0.4	Human skin	Human	Distalgut	Deer
7_Surface_Foot	6_Distalgut_Deer	0	0.4	Human skin	Human	Distalgut	Deer
8_Surface_Foot	6_Distalgut_Deer	0	0.4	Human skin	Human	Distalgut	Deer
1_Surface_Hand	6_Distalgut_Deer	0	0.4	Human skin	Human	Distalgut	Deer
2_Surface_Hand	6_Distalgut_Deer	0	0.4	Human skin	Human	Distalgut	Deer
3_Surface_Hand	6_Distalgut_Deer	0	0.4	Human skin	Human	Distalgut	Deer
4_Surface_Hand	6_Distalgut_Deer	0	0.4	Human skin	Human	Distalgut	Deer
5_Surface_Hand	6_Distalgut_Deer	0	0.4	Human skin	Human	Distalgut	Deer
6_Surface_Hand	6_Distalgut_Deer	0	0.4	Human skin	Human	Distalgut	Deer
7_Surface_Hand	6_Distalgut_Deer	0	0.4	Human skin	Human	Distalgut	Deer
1_Distalgut_Deer	1_Distalgut_Human	0	0.4	Distalgut	Deer	Distalgut	Human
2_Distalgut_Deer	1_Distalgut_Human	0	0.4	Distalgut	Deer	Distalgut	Human
3_Distalgut_Deer	1_Distalgut_Human	0	0.4	Distalgut	Deer	Distalgut	Human
4_Distalgut_Deer	1_Distalgut_Human	0.0283126	0.4	Distalgut	Deer	Distalgut	Human
5_Distalgut_Deer	1_Distalgut_Human	0	0.4	Distalgut	Deer	Distalgut	Human
6_Distalgut_Deer	1_Distalgut_Human	0	0.4	Distalgut	Deer	Distalgut	Human
1_Distalgut_Human	1_Distalgut_Human	1	0.4	Distalgut	Human	Distalgut	Human
2_Distalgut_Human	1_Distalgut_Human	0	0.4	Distalgut	Human	Distalgut	Human
1_Distalgut_Kangaroo	1_Distalgut_Human	0	0.4	Distalgut	Kangaroo	Distalgut	Human
2_Distalgut_Kangaroo	1_Distalgut_Human	0	0.4	Distalgut	Kangaroo	Distalgut	Human
3_Distalgut_Kangaroo	1_Distalgut_Human	0	0.4	Distalgut	Kangaroo	Distalgut	Human
4_Distalgut_Kangaroo	1_Distalgut_Human	0	0.4	Distalgut	Kangaroo	Distalgut	Human
5_Distalgut_Kangaroo	1_Distalgut_Human	0	0.4	Distalgut	Kangaroo	Distalgut	Human
6_Distalgut_Kangaroo	1_Distalgut_Human	0	0.4	Distalgut	Kangaroo	Distalgut	Human
7_Distalgut_Kangaroo	1_Distalgut_Human	0	0.4	Distalgut	Kangaroo	Distalgut	Human
8_Distalgut_Kangaroo	1_Distalgut_Human	0	0.4	Distalgut	Kangaroo	Distalgut	Human
9_Distalgut_Kangaroo	1_Distalgut_Human	0	0.4	Distalgut	Kangaroo	Distalgut	Human
1_Distalgut_Monkey	1_Distalgut_Human	0	0.4	Distalgut	Monkey	Distalgut	Human
2_Distalgut_Monkey	1_Distalgut_Human	0	0.4	Distalgut	Monkey	Distalgut	Human
3_Distalgut_Monkey	1_Distalgut_Human	0.024034640385763417	0.4	Distalgut	Monkey	Distalgut	Human
4_Distalgut_Monkey	1_Distalgut_Human	0	0.4	Distalgut	Monkey	Distalgut	Human
5_Distalgut_Monkey	1_Distalgut_Human	0	0.4	Distalgut	Monkey	Distalgut	Human
6_Distalgut_Monkey	1_Distalgut_Human	0	0.4	Distalgut	Monkey	Distalgut	Human
1_Distalgut_Rabbit	1_Distalgut_Human	0	0.4	Distalgut	Rabbit	Distalgut	Human
2_Distalgut_Rabbit	1_Distalgut_Human	0	0.4	Distalgut	Rabbit	Distalgut	Human
3_Distalgut_Rabbit	1_Distalgut_Human	0	0.4	Distalgut	Rabbit	Distalgut	Human
4_Distalgut_Rabbit	1_Distalgut_Human	0	0.4	Distalgut	Rabbit	Distalgut	Human
5_Distalgut_Rabbit	1_Distalgut_Human	0	0.4	Distalgut	Rabbit	Distalgut	Human
6_Distalgut_Rabbit	1_Distalgut_Human	0	0.4	Distalgut	Rabbit	Distalgut	Human
7_Distalgut_Rabbit	1_Distalgut_Human	0	0.4	Distalgut	Rabbit	Distalgut	Human
8_Distalgut_Rabbit	1_Distalgut_Human	0	0.4	Distalgut	Rabbit	Distalgut	Human
1_Surface_Nonsaline	1_Distalgut_Human	0	0.4	Indoor surface	Indoor	Distalgut	Human
2_Surface_Nonsaline	1_Distalgut_Human	0.042891203532348765	0.4	Indoor surface	Indoor	Distalgut	Human
3_Surface_Nonsaline	1_Distalgut_Human	0	0.4	Indoor surface	Indoor	Distalgut	Human
4_Surface_Nonsaline	1_Distalgut_Human	0	0.4	Indoor surface	Indoor	Distalgut	Human
5_Surface_Nonsaline	1_Distalgut_Human	0	0.4	Indoor surface	Indoor	Distalgut	Human
6_Surface_Nonsaline	1_Distalgut_Human	0	0.4	Indoor surface	Indoor	Distalgut	Human
7_Surface_Nonsaline	1_Distalgut_Human	0	0.4	Indoor surface	Indoor	Distalgut	Human
8_Surface_Nonsaline	1_Distalgut_Human	0	0.4	Indoor surface	Indoor	Distalgut	Human
1_Nose_Secretion	1_Distalgut_Human	0.00232595	0.4	Human Secretion	Human	Distalgut	Human
2_Nose_Secretion	1_Distalgut_Human	0.00713221	0.4	Human Secretion	Human	Distalgut	Human
3_Nose_Secretion	1_Distalgut_Human	0	0.4	Human Secretion	Human	Distalgut	Human
4_Nose_Secretion	1_Distalgut_Human	0	0.4	Human Secretion	Human	Distalgut	Human
5_Nose_Secretion	1_Distalgut_Human	0	0.4	Human Secretion	Human	Distalgut	Human
1_Human_Saliva	1_Distalgut_Human	0.045217154493503275	0.4	Human Secretion	Human	Distalgut	Human
2_Human_Saliva	1_Distalgut_Human	0	0.4	Human Secretion	Human	Distalgut	Human
3_Human_Saliva	1_Distalgut_Human	0	0.4	Human Secretion	Human	Distalgut	Human
4_Human_Saliva	1_Distalgut_Human	0	0.4	Human Secretion	Human	Distalgut	Human
5_Human_Saliva	1_Distalgut_Human	0	0.4	Human Secretion	Human	Distalgut	Human
1_Surface_Foot	1_Distalgut_Human	0.030147252899970445	0.4	Human skin	Human	Distalgut	Human
2_Surface_Foot	1_Distalgut_Human	0	0.4	Human skin	Human	Distalgut	Human
3_Surface_Foot	1_Distalgut_Human	0	0.4	Human skin	Human	Distalgut	Human
4_Surface_Foot	1_Distalgut_Human	0	0.4	Human skin	Human	Distalgut	Human
5_Surface_Foot	1_Distalgut_Human	0	0.4	Human skin	Human	Distalgut	Human
6_Surface_Foot	1_Distalgut_Human	0	0.4	Human skin	Human	Distalgut	Human
7_Surface_Foot	1_Distalgut_Human	0	0.4	Human skin	Human	Distalgut	Human
8_Surface_Foot	1_Distalgut_Human	0	0.4	Human skin	Human	Distalgut	Human
1_Surface_Hand	1_Distalgut_Human	0.042891203532348654	0.4	Human skin	Human	Distalgut	Human
2_Surface_Hand	1_Distalgut_Human	0	0.4	Human skin	Human	Distalgut	Human
3_Surface_Hand	1_Distalgut_Human	0	0.4	Human skin	Human	Distalgut	Human
4_Surface_Hand	1_Distalgut_Human	0	0.4	Human skin	Human	Distalgut	Human
5_Surface_Hand	1_Distalgut_Human	0	0.4	Human skin	Human	Distalgut	Human
6_Surface_Hand	1_Distalgut_Human	0	0.4	Human skin	Human	Distalgut	Human
7_Surface_Hand	1_Distalgut_Human	0	0.4	Human skin	Human	Distalgut	Human
1_Distalgut_Deer	2_Distalgut_Human	0	0.4	Distalgut	Deer	Distalgut	Human
2_Distalgut_Deer	2_Distalgut_Human	0	0.4	Distalgut	Deer	Distalgut	Human
3_Distalgut_Deer	2_Distalgut_Human	0	0.4	Distalgut	Deer	Distalgut	Human
4_Distalgut_Deer	2_Distalgut_Human	0	0.4	Distalgut	Deer	Distalgut	Human
5_Distalgut_Deer	2_Distalgut_Human	0	0.4	Distalgut	Deer	Distalgut	Human
6_Distalgut_Deer	2_Distalgut_Human	0	0.4	Distalgut	Deer	Distalgut	Human
1_Distalgut_Human	2_Distalgut_Human	0	0.4	Distalgut	Human	Distalgut	Human
2_Distalgut_Human	2_Distalgut_Human	1	0.4	Distalgut	Human	Distalgut	Human
1_Distalgut_Kangaroo	2_Distalgut_Human	0	0.4	Distalgut	Kangaroo	Distalgut	Human
2_Distalgut_Kangaroo	2_Distalgut_Human	0	0.4	Distalgut	Kangaroo	Distalgut	Human
3_Distalgut_Kangaroo	2_Distalgut_Human	0	0.4	Distalgut	Kangaroo	Distalgut	Human
4_Distalgut_Kangaroo	2_Distalgut_Human	0	0.4	Distalgut	Kangaroo	Distalgut	Human
5_Distalgut_Kangaroo	2_Distalgut_Human	0	0.4	Distalgut	Kangaroo	Distalgut	Human
6_Distalgut_Kangaroo	2_Distalgut_Human	0	0.4	Distalgut	Kangaroo	Distalgut	Human
7_Distalgut_Kangaroo	2_Distalgut_Human	0	0.4	Distalgut	Kangaroo	Distalgut	Human
8_Distalgut_Kangaroo	2_Distalgut_Human	0	0.4	Distalgut	Kangaroo	Distalgut	Human
9_Distalgut_Kangaroo	2_Distalgut_Human	0	0.4	Distalgut	Kangaroo	Distalgut	Human
1_Distalgut_Monkey	2_Distalgut_Human	0	0.4	Distalgut	Monkey	Distalgut	Human
2_Distalgut_Monkey	2_Distalgut_Human	0	0.4	Distalgut	Monkey	Distalgut	Human
3_Distalgut_Monkey	2_Distalgut_Human	0	0.4	Distalgut	Monkey	Distalgut	Human
4_Distalgut_Monkey	2_Distalgut_Human	0.0107809	0.4	Distalgut	Monkey	Distalgut	Human
5_Distalgut_Monkey	2_Distalgut_Human	0	0.4	Distalgut	Monkey	Distalgut	Human
6_Distalgut_Monkey	2_Distalgut_Human	0	0.4	Distalgut	Monkey	Distalgut	Human
1_Distalgut_Rabbit	2_Distalgut_Human	0	0.4	Distalgut	Rabbit	Distalgut	Human
2_Distalgut_Rabbit	2_Distalgut_Human	0	0.4	Distalgut	Rabbit	Distalgut	Human
3_Distalgut_Rabbit	2_Distalgut_Human	0.00172333	0.4	Distalgut	Rabbit	Distalgut	Human
4_Distalgut_Rabbit	2_Distalgut_Human	0	0.4	Distalgut	Rabbit	Distalgut	Human
5_Distalgut_Rabbit	2_Distalgut_Human	0	0.4	Distalgut	Rabbit	Distalgut	Human
6_Distalgut_Rabbit	2_Distalgut_Human	0	0.4	Distalgut	Rabbit	Distalgut	Human
7_Distalgut_Rabbit	2_Distalgut_Human	0.023190358441985914	0.4	Distalgut	Rabbit	Distalgut	Human
8_Distalgut_Rabbit	2_Distalgut_Human	0	0.4	Distalgut	Rabbit	Distalgut	Human
1_Surface_Nonsaline	2_Distalgut_Human	0	0.4	Indoor surface	Indoor	Distalgut	Human
2_Surface_Nonsaline	2_Distalgut_Human	0	0.4	Indoor surface	Indoor	Distalgut	Human
3_Surface_Nonsaline	2_Distalgut_Human	0	0.4	Indoor surface	Indoor	Distalgut	Human
4_Surface_Nonsaline	2_Distalgut_Human	0	0.4	Indoor surface	Indoor	Distalgut	Human
5_Surface_Nonsaline	2_Distalgut_Human	0	0.4	Indoor surface	Indoor	Distalgut	Human
6_Surface_Nonsaline	2_Distalgut_Human	0	0.4	Indoor surface	Indoor	Distalgut	Human
7_Surface_Nonsaline	2_Distalgut_Human	0	0.4	Indoor surface	Indoor	Distalgut	Human
8_Surface_Nonsaline	2_Distalgut_Human	0.027298221609762474	0.4	Indoor surface	Indoor	Distalgut	Human
1_Nose_Secretion	2_Distalgut_Human	0	0.4	Human Secretion	Human	Distalgut	Human
2_Nose_Secretion	2_Distalgut_Human	0	0.4	Human Secretion	Human	Distalgut	Human
3_Nose_Secretion	2_Distalgut_Human	0	0.4	Human Secretion	Human	Distalgut	Human
4_Nose_Secretion	2_Distalgut_Human	0	0.4	Human Secretion	Human	Distalgut	Human
5_Nose_Secretion	2_Distalgut_Human	0	0.4	Human Secretion	Human	Distalgut	Human
1_Human_Saliva	2_Distalgut_Human	0	0.4	Human Secretion	Human	Distalgut	Human
2_Human_Saliva	2_Distalgut_Human	0	0.4	Human Secretion	Human	Distalgut	Human
3_Human_Saliva	2_Distalgut_Human	0	0.4	Human Secretion	Human	Distalgut	Human
4_Human_Saliva	2_Distalgut_Human	0	0.4	Human Secretion	Human	Distalgut	Human
5_Human_Saliva	2_Distalgut_Human	0	0.4	Human Secretion	Human	Distalgut	Human
1_Surface_Foot	2_Distalgut_Human	0	0.4	Human skin	Human	Distalgut	Human
2_Surface_Foot	2_Distalgut_Human	0	0.4	Human skin	Human	Distalgut	Human
3_Surface_Foot	2_Distalgut_Human	0	0.4	Human skin	Human	Distalgut	Human
4_Surface_Foot	2_Distalgut_Human	0	0.4	Human skin	Human	Distalgut	Human
5_Surface_Foot	2_Distalgut_Human	0	0.4	Human skin	Human	Distalgut	Human
6_Surface_Foot	2_Distalgut_Human	0	0.4	Human skin	Human	Distalgut	Human
7_Surface_Foot	2_Distalgut_Human	0	0.4	Human skin	Human	Distalgut	Human
8_Surface_Foot	2_Distalgut_Human	0.0403001	0.4	Human skin	Human	Distalgut	Human
1_Surface_Hand	2_Distalgut_Human	0	0.4	Human skin	Human	Distalgut	Human
2_Surface_Hand	2_Distalgut_Human	0	0.4	Human skin	Human	Distalgut	Human
3_Surface_Hand	2_Distalgut_Human	0	0.4	Human skin	Human	Distalgut	Human
4_Surface_Hand	2_Distalgut_Human	0	0.4	Human skin	Human	Distalgut	Human
5_Surface_Hand	2_Distalgut_Human	0	0.4	Human skin	Human	Distalgut	Human
6_Surface_Hand	2_Distalgut_Human	0.0471601	0.4	Human skin	Human	Distalgut	Human
7_Surface_Hand	2_Distalgut_Human	0	0.4	Human skin	Human	Distalgut	Human
1_Distalgut_Deer	1_Distalgut_Kangaroo	0	0.4	Distalgut	Deer	Distalgut	Kangaroo
2_Distalgut_Deer	1_Distalgut_Kangaroo	0.33528835145361247	0.4	Distalgut	Deer	Distalgut	Kangaroo
3_Distalgut_Deer	1_Distalgut_Kangaroo	0.00670686	0.4	Distalgut	Deer	Distalgut	Kangaroo
4_Distalgut_Deer	1_Distalgut_Kangaroo	0	0.4	Distalgut	Deer	Distalgut	Kangaroo
5_Distalgut_Deer	1_Distalgut_Kangaroo	0.3489470859167789	0.4	Distalgut	Deer	Distalgut	Kangaroo
6_Distalgut_Deer	1_Distalgut_Kangaroo	0	0.4	Distalgut	Deer	Distalgut	Kangaroo
1_Distalgut_Human	1_Distalgut_Kangaroo	0	0.4	Distalgut	Human	Distalgut	Kangaroo
2_Distalgut_Human	1_Distalgut_Kangaroo	0	0.4	Distalgut	Human	Distalgut	Kangaroo
1_Distalgut_Kangaroo	1_Distalgut_Kangaroo	1	0.4	Distalgut	Kangaroo	Distalgut	Kangaroo
2_Distalgut_Kangaroo	1_Distalgut_Kangaroo	0	0.4	Distalgut	Kangaroo	Distalgut	Kangaroo
3_Distalgut_Kangaroo	1_Distalgut_Kangaroo	0	0.4	Distalgut	Kangaroo	Distalgut	Kangaroo
4_Distalgut_Kangaroo	1_Distalgut_Kangaroo	0	0.4	Distalgut	Kangaroo	Distalgut	Kangaroo
5_Distalgut_Kangaroo	1_Distalgut_Kangaroo	0	0.4	Distalgut	Kangaroo	Distalgut	Kangaroo
6_Distalgut_Kangaroo	1_Distalgut_Kangaroo	0	0.4	Distalgut	Kangaroo	Distalgut	Kangaroo
7_Distalgut_Kangaroo	1_Distalgut_Kangaroo	0	0.4	Distalgut	Kangaroo	Distalgut	Kangaroo
8_Distalgut_Kangaroo	1_Distalgut_Kangaroo	0	0.4	Distalgut	Kangaroo	Distalgut	Kangaroo
9_Distalgut_Kangaroo	1_Distalgut_Kangaroo	0	0.4	Distalgut	Kangaroo	Distalgut	Kangaroo
1_Distalgut_Monkey	1_Distalgut_Kangaroo	0	0.4	Distalgut	Monkey	Distalgut	Kangaroo
2_Distalgut_Monkey	1_Distalgut_Kangaroo	0	0.4	Distalgut	Monkey	Distalgut	Kangaroo
3_Distalgut_Monkey	1_Distalgut_Kangaroo	0	0.4	Distalgut	Monkey	Distalgut	Kangaroo
4_Distalgut_Monkey	1_Distalgut_Kangaroo	0	0.4	Distalgut	Monkey	Distalgut	Kangaroo
5_Distalgut_Monkey	1_Distalgut_Kangaroo	0	0.4	Distalgut	Monkey	Distalgut	Kangaroo
6_Distalgut_Monkey	1_Distalgut_Kangaroo	0	0.4	Distalgut	Monkey	Distalgut	Kangaroo
1_Distalgut_Rabbit	1_Distalgut_Kangaroo	0	0.4	Distalgut	Rabbit	Distalgut	Kangaroo
2_Distalgut_Rabbit	1_Distalgut_Kangaroo	0.11331627115231735	0.4	Distalgut	Rabbit	Distalgut	Kangaroo
3_Distalgut_Rabbit	1_Distalgut_Kangaroo	0	0.4	Distalgut	Rabbit	Distalgut	Kangaroo
4_Distalgut_Rabbit	1_Distalgut_Kangaroo	0	0.4	Distalgut	Rabbit	Distalgut	Kangaroo
5_Distalgut_Rabbit	1_Distalgut_Kangaroo	0.00670686	0.4	Distalgut	Rabbit	Distalgut	Kangaroo
6_Distalgut_Rabbit	1_Distalgut_Kangaroo	0.0962748	0.4	Distalgut	Rabbit	Distalgut	Kangaroo
7_Distalgut_Rabbit	1_Distalgut_Kangaroo	0	0.4	Distalgut	Rabbit	Distalgut	Kangaroo
8_Distalgut_Rabbit	1_Distalgut_Kangaroo	0	0.4	Distalgut	Rabbit	Distalgut	Kangaroo
1_Surface_Nonsaline	1_Distalgut_Kangaroo	0.019440386295903833	0.4	Indoor surface	Indoor	Distalgut	Kangaroo
2_Surface_Nonsaline	1_Distalgut_Kangaroo	0	0.4	Indoor surface	Indoor	Distalgut	Kangaroo
3_Surface_Nonsaline	1_Distalgut_Kangaroo	0.09383	0.4	Indoor surface	Indoor	Distalgut	Kangaroo
4_Surface_Nonsaline	1_Distalgut_Kangaroo	0.022650238453938876	0.4	Indoor surface	Indoor	Distalgut	Kangaroo
5_Surface_Nonsaline	1_Distalgut_Kangaroo	0.00394793	0.4	Indoor surface	Indoor	Distalgut	Kangaroo
6_Surface_Nonsaline	1_Distalgut_Kangaroo	0	0.4	Indoor surface	Indoor	Distalgut	Kangaroo
7_Surface_Nonsaline	1_Distalgut_Kangaroo	0.020527494244340083	0.4	Indoor surface	Indoor	Distalgut	Kangaroo
8_Surface_Nonsaline	1_Distalgut_Kangaroo	0	0.4	Indoor surface	Indoor	Distalgut	Kangaroo
1_Nose_Secretion	1_Distalgut_Kangaroo	0	0.4	Human Secretion	Human	Distalgut	Kangaroo
2_Nose_Secretion	1_Distalgut_Kangaroo	0.0674359	0.4	Human Secretion	Human	Distalgut	Kangaroo
3_Nose_Secretion	1_Distalgut_Kangaroo	0	0.4	Human Secretion	Human	Distalgut	Kangaroo
4_Nose_Secretion	1_Distalgut_Kangaroo	0.0490612	0.4	Human Secretion	Human	Distalgut	Kangaroo
5_Nose_Secretion	1_Distalgut_Kangaroo	0	0.4	Human Secretion	Human	Distalgut	Kangaroo
1_Human_Saliva	1_Distalgut_Kangaroo	0	0.4	Human Secretion	Human	Distalgut	Kangaroo
2_Human_Saliva	1_Distalgut_Kangaroo	0	0.4	Human Secretion	Human	Distalgut	Kangaroo
3_Human_Saliva	1_Distalgut_Kangaroo	0	0.4	Human Secretion	Human	Distalgut	Kangaroo
4_Human_Saliva	1_Distalgut_Kangaroo	0	0.4	Human Secretion	Human	Distalgut	Kangaroo
5_Human_Saliva	1_Distalgut_Kangaroo	0	0.4	Human Secretion	Human	Distalgut	Kangaroo
1_Surface_Foot	1_Distalgut_Kangaroo	0	0.4	Human skin	Human	Distalgut	Kangaroo
2_Surface_Foot	1_Distalgut_Kangaroo	0	0.4	Human skin	Human	Distalgut	Kangaroo
3_Surface_Foot	1_Distalgut_Kangaroo	0	0.4	Human skin	Human	Distalgut	Kangaroo
4_Surface_Foot	1_Distalgut_Kangaroo	0.00457154	0.4	Human skin	Human	Distalgut	Kangaroo
5_Surface_Foot	1_Distalgut_Kangaroo	0.0901763	0.4	Human skin	Human	Distalgut	Kangaroo
6_Surface_Foot	1_Distalgut_Kangaroo	0	0.4	Human skin	Human	Distalgut	Kangaroo
7_Surface_Foot	1_Distalgut_Kangaroo	0.012605750917187852	0.4	Human skin	Human	Distalgut	Kangaroo
8_Surface_Foot	1_Distalgut_Kangaroo	0	0.4	Human skin	Human	Distalgut	Kangaroo
1_Surface_Hand	1_Distalgut_Kangaroo	0	0.4	Human skin	Human	Distalgut	Kangaroo
2_Surface_Hand	1_Distalgut_Kangaroo	0	0.4	Human skin	Human	Distalgut	Kangaroo
3_Surface_Hand	1_Distalgut_Kangaroo	0	0.4	Human skin	Human	Distalgut	Kangaroo
4_Surface_Hand	1_Distalgut_Kangaroo	0	0.4	Human skin	Human	Distalgut	Kangaroo
5_Surface_Hand	1_Distalgut_Kangaroo	0.0618242	0.4	Human skin	Human	Distalgut	Kangaroo
6_Surface_Hand	1_Distalgut_Kangaroo	0	0.4	Human skin	Human	Distalgut	Kangaroo
7_Surface_Hand	1_Distalgut_Kangaroo	0	0.4	Human skin	Human	Distalgut	Kangaroo
1_Distalgut_Deer	2_Distalgut_Kangaroo	0.7476109096274101	0.4	Distalgut	Deer	Distalgut	Kangaroo
2_Distalgut_Deer	2_Distalgut_Kangaroo	0	0.4	Distalgut	Deer	Distalgut	Kangaroo
3_Distalgut_Deer	2_Distalgut_Kangaroo	0.011038593809656883	0.4	Distalgut	Deer	Distalgut	Kangaroo
4_Distalgut_Deer	2_Distalgut_Kangaroo	0.013736	0.4	Distalgut	Deer	Distalgut	Kangaroo
5_Distalgut_Deer	2_Distalgut_Kangaroo	0	0.4	Distalgut	Deer	Distalgut	Kangaroo
6_Distalgut_Deer	2_Distalgut_Kangaroo	0	0.4	Distalgut	Deer	Distalgut	Kangaroo
1_Distalgut_Human	2_Distalgut_Kangaroo	0	0.4	Distalgut	Human	Distalgut	Kangaroo
2_Distalgut_Human	2_Distalgut_Kangaroo	0	0.4	Distalgut	Human	Distalgut	Kangaroo
1_Distalgut_Kangaroo	2_Distalgut_Kangaroo	0	0.4	Distalgut	Kangaroo	Distalgut	Kangaroo
2_Distalgut_Kangaroo	2_Distalgut_Kangaroo	1	0.4	Distalgut	Kangaroo	Distalgut	Kangaroo
3_Distalgut_Kangaroo	2_Distalgut_Kangaroo	0	0.4	Distalgut	Kangaroo	Distalgut	Kangaroo
4_Distalgut_Kangaroo	2_Distalgut_Kangaroo	0	0.4	Distalgut	Kangaroo	Distalgut	Kangaroo
5_Distalgut_Kangaroo	2_Distalgut_Kangaroo	0	0.4	Distalgut	Kangaroo	Distalgut	Kangaroo
6_Distalgut_Kangaroo	2_Distalgut_Kangaroo	0	0.4	Distalgut	Kangaroo	Distalgut	Kangaroo
7_Distalgut_Kangaroo	2_Distalgut_Kangaroo	0	0.4	Distalgut	Kangaroo	Distalgut	Kangaroo
8_Distalgut_Kangaroo	2_Distalgut_Kangaroo	0	0.4	Distalgut	Kangaroo	Distalgut	Kangaroo
9_Distalgut_Kangaroo	2_Distalgut_Kangaroo	0	0.4	Distalgut	Kangaroo	Distalgut	Kangaroo
1_Distalgut_Monkey	2_Distalgut_Kangaroo	0	0.4	Distalgut	Monkey	Distalgut	Kangaroo
2_Distalgut_Monkey	2_Distalgut_Kangaroo	0	0.4	Distalgut	Monkey	Distalgut	Kangaroo
3_Distalgut_Monkey	2_Distalgut_Kangaroo	0	0.4	Distalgut	Monkey	Distalgut	Kangaroo
4_Distalgut_Monkey	2_Distalgut_Kangaroo	0	0.4	Distalgut	Monkey	Distalgut	Kangaroo
5_Distalgut_Monkey	2_Distalgut_Kangaroo	0	0.4	Distalgut	Monkey	Distalgut	Kangaroo
6_Distalgut_Monkey	2_Distalgut_Kangaroo	0	0.4	Distalgut	Monkey	Distalgut	Kangaroo
1_Distalgut_Rabbit	2_Distalgut_Kangaroo	0.00283347	0.4	Distalgut	Rabbit	Distalgut	Kangaroo
2_Distalgut_Rabbit	2_Distalgut_Kangaroo	0	0.4	Distalgut	Rabbit	Distalgut	Kangaroo
3_Distalgut_Rabbit	2_Distalgut_Kangaroo	0	0.4	Distalgut	Rabbit	Distalgut	Kangaroo
4_Distalgut_Rabbit	2_Distalgut_Kangaroo	0	0.4	Distalgut	Rabbit	Distalgut	Kangaroo
5_Distalgut_Rabbit	2_Distalgut_Kangaroo	0.642448	0.4	Distalgut	Rabbit	Distalgut	Kangaroo
6_Distalgut_Rabbit	2_Distalgut_Kangaroo	0	0.4	Distalgut	Rabbit	Distalgut	Kangaroo
7_Distalgut_Rabbit	2_Distalgut_Kangaroo	0	0.4	Distalgut	Rabbit	Distalgut	Kangaroo
8_Distalgut_Rabbit	2_Distalgut_Kangaroo	0	0.4	Distalgut	Rabbit	Distalgut	Kangaroo
1_Surface_Nonsaline	2_Distalgut_Kangaroo	0	0.4	Indoor surface	Indoor	Distalgut	Kangaroo
2_Surface_Nonsaline	2_Distalgut_Kangaroo	0	0.4	Indoor surface	Indoor	Distalgut	Kangaroo
3_Surface_Nonsaline	2_Distalgut_Kangaroo	0	0.4	Indoor surface	Indoor	Distalgut	Kangaroo
4_Surface_Nonsaline	2_Distalgut_Kangaroo	0	0.4	Indoor surface	Indoor	Distalgut	Kangaroo
5_Surface_Nonsaline	2_Distalgut_Kangaroo	0	0.4	Indoor surface	Indoor	Distalgut	Kangaroo
6_Surface_Nonsaline	2_Distalgut_Kangaroo	0	0.4	Indoor surface	Indoor	Distalgut	Kangaroo
7_Surface_Nonsaline	2_Distalgut_Kangaroo	0	0.4	Indoor surface	Indoor	Distalgut	Kangaroo
8_Surface_Nonsaline	2_Distalgut_Kangaroo	0	0.4	Indoor surface	Indoor	Distalgut	Kangaroo
1_Nose_Secretion	2_Distalgut_Kangaroo	0	0.4	Human Secretion	Human	Distalgut	Kangaroo
2_Nose_Secretion	2_Distalgut_Kangaroo	0	0.4	Human Secretion	Human	Distalgut	Kangaroo
3_Nose_Secretion	2_Distalgut_Kangaroo	0	0.4	Human Secretion	Human	Distalgut	Kangaroo
4_Nose_Secretion	2_Distalgut_Kangaroo	0	0.4	Human Secretion	Human	Distalgut	Kangaroo
5_Nose_Secretion	2_Distalgut_Kangaroo	0	0.4	Human Secretion	Human	Distalgut	Kangaroo
1_Human_Saliva	2_Distalgut_Kangaroo	0	0.4	Human Secretion	Human	Distalgut	Kangaroo
2_Human_Saliva	2_Distalgut_Kangaroo	0	0.4	Human Secretion	Human	Distalgut	Kangaroo
3_Human_Saliva	2_Distalgut_Kangaroo	0	0.4	Human Secretion	Human	Distalgut	Kangaroo
4_Human_Saliva	2_Distalgut_Kangaroo	0	0.4	Human Secretion	Human	Distalgut	Kangaroo
5_Human_Saliva	2_Distalgut_Kangaroo	0	0.4	Human Secretion	Human	Distalgut	Kangaroo
1_Surface_Foot	2_Distalgut_Kangaroo	0	0.4	Human skin	Human	Distalgut	Kangaroo
2_Surface_Foot	2_Distalgut_Kangaroo	0	0.4	Human skin	Human	Distalgut	Kangaroo
3_Surface_Foot	2_Distalgut_Kangaroo	0	0.4	Human skin	Human	Distalgut	Kangaroo
4_Surface_Foot	2_Distalgut_Kangaroo	0	0.4	Human skin	Human	Distalgut	Kangaroo
5_Surface_Foot	2_Distalgut_Kangaroo	0	0.4	Human skin	Human	Distalgut	Kangaroo
6_Surface_Foot	2_Distalgut_Kangaroo	0	0.4	Human skin	Human	Distalgut	Kangaroo
7_Surface_Foot	2_Distalgut_Kangaroo	0	0.4	Human skin	Human	Distalgut	Kangaroo
8_Surface_Foot	2_Distalgut_Kangaroo	0	0.4	Human skin	Human	Distalgut	Kangaroo
1_Surface_Hand	2_Distalgut_Kangaroo	0	0.4	Human skin	Human	Distalgut	Kangaroo
2_Surface_Hand	2_Distalgut_Kangaroo	0	0.4	Human skin	Human	Distalgut	Kangaroo
3_Surface_Hand	2_Distalgut_Kangaroo	0	0.4	Human skin	Human	Distalgut	Kangaroo
4_Surface_Hand	2_Distalgut_Kangaroo	0	0.4	Human skin	Human	Distalgut	Kangaroo
5_Surface_Hand	2_Distalgut_Kangaroo	0	0.4	Human skin	Human	Distalgut	Kangaroo
6_Surface_Hand	2_Distalgut_Kangaroo	0	0.4	Human skin	Human	Distalgut	Kangaroo
7_Surface_Hand	2_Distalgut_Kangaroo	0	0.4	Human skin	Human	Distalgut	Kangaroo
1_Distalgut_Deer	3_Distalgut_Kangaroo	0.0656716	0.4	Distalgut	Deer	Distalgut	Kangaroo
2_Distalgut_Deer	3_Distalgut_Kangaroo	0	0.4	Distalgut	Deer	Distalgut	Kangaroo
3_Distalgut_Deer	3_Distalgut_Kangaroo	0.7760926320272428	0.4	Distalgut	Deer	Distalgut	Kangaroo
4_Distalgut_Deer	3_Distalgut_Kangaroo	0	0.4	Distalgut	Deer	Distalgut	Kangaroo
5_Distalgut_Deer	3_Distalgut_Kangaroo	0	0.4	Distalgut	Deer	Distalgut	Kangaroo
6_Distalgut_Deer	3_Distalgut_Kangaroo	0	0.4	Distalgut	Deer	Distalgut	Kangaroo
1_Distalgut_Human	3_Distalgut_Kangaroo	0	0.4	Distalgut	Human	Distalgut	Kangaroo
2_Distalgut_Human	3_Distalgut_Kangaroo	0	0.4	Distalgut	Human	Distalgut	Kangaroo
1_Distalgut_Kangaroo	3_Distalgut_Kangaroo	0	0.4	Distalgut	Kangaroo	Distalgut	Kangaroo
2_Distalgut_Kangaroo	3_Distalgut_Kangaroo	0	0.4	Distalgut	Kangaroo	Distalgut	Kangaroo
3_Distalgut_Kangaroo	3_Distalgut_Kangaroo	1	0.4	Distalgut	Kangaroo	Distalgut	Kangaroo
4_Distalgut_Kangaroo	3_Distalgut_Kangaroo	0	0.4	Distalgut	Kangaroo	Distalgut	Kangaroo
5_Distalgut_Kangaroo	3_Distalgut_Kangaroo	0	0.4	Distalgut	Kangaroo	Distalgut	Kangaroo
6_Distalgut_Kangaroo	3_Distalgut_Kangaroo	0	0.4	Distalgut	Kangaroo	Distalgut	Kangaroo
7_Distalgut_Kangaroo	3_Distalgut_Kangaroo	0	0.4	Distalgut	Kangaroo	Distalgut	Kangaroo
8_Distalgut_Kangaroo	3_Distalgut_Kangaroo	0	0.4	Distalgut	Kangaroo	Distalgut	Kangaroo
9_Distalgut_Kangaroo	3_Distalgut_Kangaroo	0	0.4	Distalgut	Kangaroo	Distalgut	Kangaroo
1_Distalgut_Monkey	3_Distalgut_Kangaroo	0	0.4	Distalgut	Monkey	Distalgut	Kangaroo
2_Distalgut_Monkey	3_Distalgut_Kangaroo	0	0.4	Distalgut	Monkey	Distalgut	Kangaroo
3_Distalgut_Monkey	3_Distalgut_Kangaroo	0	0.4	Distalgut	Monkey	Distalgut	Kangaroo
4_Distalgut_Monkey	3_Distalgut_Kangaroo	0	0.4	Distalgut	Monkey	Distalgut	Kangaroo
5_Distalgut_Monkey	3_Distalgut_Kangaroo	0	0.4	Distalgut	Monkey	Distalgut	Kangaroo
6_Distalgut_Monkey	3_Distalgut_Kangaroo	0	0.4	Distalgut	Monkey	Distalgut	Kangaroo
1_Distalgut_Rabbit	3_Distalgut_Kangaroo	0.7324382966832514	0.4	Distalgut	Rabbit	Distalgut	Kangaroo
2_Distalgut_Rabbit	3_Distalgut_Kangaroo	0	0.4	Distalgut	Rabbit	Distalgut	Kangaroo
3_Distalgut_Rabbit	3_Distalgut_Kangaroo	0	0.4	Distalgut	Rabbit	Distalgut	Kangaroo
4_Distalgut_Rabbit	3_Distalgut_Kangaroo	0	0.4	Distalgut	Rabbit	Distalgut	Kangaroo
5_Distalgut_Rabbit	3_Distalgut_Kangaroo	0.136513	0.4	Distalgut	Rabbit	Distalgut	Kangaroo
6_Distalgut_Rabbit	3_Distalgut_Kangaroo	0	0.4	Distalgut	Rabbit	Distalgut	Kangaroo
7_Distalgut_Rabbit	3_Distalgut_Kangaroo	0	0.4	Distalgut	Rabbit	Distalgut	Kangaroo
8_Distalgut_Rabbit	3_Distalgut_Kangaroo	0.0382489	0.4	Distalgut	Rabbit	Distalgut	Kangaroo
1_Surface_Nonsaline	3_Distalgut_Kangaroo	0	0.4	Indoor surface	Indoor	Distalgut	Kangaroo
2_Surface_Nonsaline	3_Distalgut_Kangaroo	0	0.4	Indoor surface	Indoor	Distalgut	Kangaroo
3_Surface_Nonsaline	3_Distalgut_Kangaroo	0	0.4	Indoor surface	Indoor	Distalgut	Kangaroo
4_Surface_Nonsaline	3_Distalgut_Kangaroo	0	0.4	Indoor surface	Indoor	Distalgut	Kangaroo
5_Surface_Nonsaline	3_Distalgut_Kangaroo	0	0.4	Indoor surface	Indoor	Distalgut	Kangaroo
6_Surface_Nonsaline	3_Distalgut_Kangaroo	0	0.4	Indoor surface	Indoor	Distalgut	Kangaroo
7_Surface_Nonsaline	3_Distalgut_Kangaroo	0	0.4	Indoor surface	Indoor	Distalgut	Kangaroo
8_Surface_Nonsaline	3_Distalgut_Kangaroo	0	0.4	Indoor surface	Indoor	Distalgut	Kangaroo
1_Nose_Secretion	3_Distalgut_Kangaroo	0	0.4	Human Secretion	Human	Distalgut	Kangaroo
2_Nose_Secretion	3_Distalgut_Kangaroo	0	0.4	Human Secretion	Human	Distalgut	Kangaroo
3_Nose_Secretion	3_Distalgut_Kangaroo	0	0.4	Human Secretion	Human	Distalgut	Kangaroo
4_Nose_Secretion	3_Distalgut_Kangaroo	0	0.4	Human Secretion	Human	Distalgut	Kangaroo
5_Nose_Secretion	3_Distalgut_Kangaroo	0	0.4	Human Secretion	Human	Distalgut	Kangaroo
1_Human_Saliva	3_Distalgut_Kangaroo	0	0.4	Human Secretion	Human	Distalgut	Kangaroo
2_Human_Saliva	3_Distalgut_Kangaroo	0	0.4	Human Secretion	Human	Distalgut	Kangaroo
3_Human_Saliva	3_Distalgut_Kangaroo	0	0.4	Human Secretion	Human	Distalgut	Kangaroo
4_Human_Saliva	3_Distalgut_Kangaroo	0	0.4	Human Secretion	Human	Distalgut	Kangaroo
5_Human_Saliva	3_Distalgut_Kangaroo	0	0.4	Human Secretion	Human	Distalgut	Kangaroo
1_Surface_Foot	3_Distalgut_Kangaroo	0	0.4	Human skin	Human	Distalgut	Kangaroo
2_Surface_Foot	3_Distalgut_Kangaroo	0	0.4	Human skin	Human	Distalgut	Kangaroo
3_Surface_Foot	3_Distalgut_Kangaroo	0	0.4	Human skin	Human	Distalgut	Kangaroo
4_Surface_Foot	3_Distalgut_Kangaroo	0	0.4	Human skin	Human	Distalgut	Kangaroo
5_Surface_Foot	3_Distalgut_Kangaroo	0	0.4	Human skin	Human	Distalgut	Kangaroo
6_Surface_Foot	3_Distalgut_Kangaroo	0	0.4	Human skin	Human	Distalgut	Kangaroo
7_Surface_Foot	3_Distalgut_Kangaroo	0	0.4	Human skin	Human	Distalgut	Kangaroo
8_Surface_Foot	3_Distalgut_Kangaroo	0	0.4	Human skin	Human	Distalgut	Kangaroo
1_Surface_Hand	3_Distalgut_Kangaroo	0	0.4	Human skin	Human	Distalgut	Kangaroo
2_Surface_Hand	3_Distalgut_Kangaroo	0	0.4	Human skin	Human	Distalgut	Kangaroo
3_Surface_Hand	3_Distalgut_Kangaroo	0	0.4	Human skin	Human	Distalgut	Kangaroo
4_Surface_Hand	3_Distalgut_Kangaroo	0	0.4	Human skin	Human	Distalgut	Kangaroo
5_Surface_Hand	3_Distalgut_Kangaroo	0	0.4	Human skin	Human	Distalgut	Kangaroo
6_Surface_Hand	3_Distalgut_Kangaroo	0	0.4	Human skin	Human	Distalgut	Kangaroo
7_Surface_Hand	3_Distalgut_Kangaroo	0	0.4	Human skin	Human	Distalgut	Kangaroo
1_Distalgut_Deer	4_Distalgut_Kangaroo	0	0.4	Distalgut	Deer	Distalgut	Kangaroo
2_Distalgut_Deer	4_Distalgut_Kangaroo	0.5367599834025626	0.4	Distalgut	Deer	Distalgut	Kangaroo
3_Distalgut_Deer	4_Distalgut_Kangaroo	0	0.4	Distalgut	Deer	Distalgut	Kangaroo
4_Distalgut_Deer	4_Distalgut_Kangaroo	0.012481527965243266	0.4	Distalgut	Deer	Distalgut	Kangaroo
5_Distalgut_Deer	4_Distalgut_Kangaroo	0	0.4	Distalgut	Deer	Distalgut	Kangaroo
6_Distalgut_Deer	4_Distalgut_Kangaroo	0	0.4	Distalgut	Deer	Distalgut	Kangaroo
1_Distalgut_Human	4_Distalgut_Kangaroo	0	0.4	Distalgut	Human	Distalgut	Kangaroo
2_Distalgut_Human	4_Distalgut_Kangaroo	0	0.4	Distalgut	Human	Distalgut	Kangaroo
1_Distalgut_Kangaroo	4_Distalgut_Kangaroo	0	0.4	Distalgut	Kangaroo	Distalgut	Kangaroo
2_Distalgut_Kangaroo	4_Distalgut_Kangaroo	0	0.4	Distalgut	Kangaroo	Distalgut	Kangaroo
3_Distalgut_Kangaroo	4_Distalgut_Kangaroo	0	0.4	Distalgut	Kangaroo	Distalgut	Kangaroo
4_Distalgut_Kangaroo	4_Distalgut_Kangaroo	1	0.4	Distalgut	Kangaroo	Distalgut	Kangaroo
5_Distalgut_Kangaroo	4_Distalgut_Kangaroo	0	0.4	Distalgut	Kangaroo	Distalgut	Kangaroo
6_Distalgut_Kangaroo	4_Distalgut_Kangaroo	0	0.4	Distalgut	Kangaroo	Distalgut	Kangaroo
7_Distalgut_Kangaroo	4_Distalgut_Kangaroo	0	0.4	Distalgut	Kangaroo	Distalgut	Kangaroo
8_Distalgut_Kangaroo	4_Distalgut_Kangaroo	0	0.4	Distalgut	Kangaroo	Distalgut	Kangaroo
9_Distalgut_Kangaroo	4_Distalgut_Kangaroo	0	0.4	Distalgut	Kangaroo	Distalgut	Kangaroo
1_Distalgut_Monkey	4_Distalgut_Kangaroo	0	0.4	Distalgut	Monkey	Distalgut	Kangaroo
2_Distalgut_Monkey	4_Distalgut_Kangaroo	0	0.4	Distalgut	Monkey	Distalgut	Kangaroo
3_Distalgut_Monkey	4_Distalgut_Kangaroo	0	0.4	Distalgut	Monkey	Distalgut	Kangaroo
4_Distalgut_Monkey	4_Distalgut_Kangaroo	0	0.4	Distalgut	Monkey	Distalgut	Kangaroo
5_Distalgut_Monkey	4_Distalgut_Kangaroo	0	0.4	Distalgut	Monkey	Distalgut	Kangaroo
6_Distalgut_Monkey	4_Distalgut_Kangaroo	0	0.4	Distalgut	Monkey	Distalgut	Kangaroo
1_Distalgut_Rabbit	4_Distalgut_Kangaroo	0	0.4	Distalgut	Rabbit	Distalgut	Kangaroo
2_Distalgut_Rabbit	4_Distalgut_Kangaroo	0.5897300696756611	0.4	Distalgut	Rabbit	Distalgut	Kangaroo
3_Distalgut_Rabbit	4_Distalgut_Kangaroo	0	0.4	Distalgut	Rabbit	Distalgut	Kangaroo
4_Distalgut_Rabbit	4_Distalgut_Kangaroo	0.18334460266741892	0.4	Distalgut	Rabbit	Distalgut	Kangaroo
5_Distalgut_Rabbit	4_Distalgut_Kangaroo	0	0.4	Distalgut	Rabbit	Distalgut	Kangaroo
6_Distalgut_Rabbit	4_Distalgut_Kangaroo	0	0.4	Distalgut	Rabbit	Distalgut	Kangaroo
7_Distalgut_Rabbit	4_Distalgut_Kangaroo	0	0.4	Distalgut	Rabbit	Distalgut	Kangaroo
8_Distalgut_Rabbit	4_Distalgut_Kangaroo	0	0.4	Distalgut	Rabbit	Distalgut	Kangaroo
1_Surface_Nonsaline	4_Distalgut_Kangaroo	0.036958772360634606	0.4	Indoor surface	Indoor	Distalgut	Kangaroo
2_Surface_Nonsaline	4_Distalgut_Kangaroo	0	0.4	Indoor surface	Indoor	Distalgut	Kangaroo
3_Surface_Nonsaline	4_Distalgut_Kangaroo	0	0.4	Indoor surface	Indoor	Distalgut	Kangaroo
4_Surface_Nonsaline	4_Distalgut_Kangaroo	0.10531962377942972	0.4	Indoor surface	Indoor	Distalgut	Kangaroo
5_Surface_Nonsaline	4_Distalgut_Kangaroo	0.011923665939467476	0.4	Indoor surface	Indoor	Distalgut	Kangaroo
6_Surface_Nonsaline	4_Distalgut_Kangaroo	0	0.4	Indoor surface	Indoor	Distalgut	Kangaroo
7_Surface_Nonsaline	4_Distalgut_Kangaroo	0	0.4	Indoor surface	Indoor	Distalgut	Kangaroo
8_Surface_Nonsaline	4_Distalgut_Kangaroo	0	0.4	Indoor surface	Indoor	Distalgut	Kangaroo
1_Nose_Secretion	4_Distalgut_Kangaroo	0	0.4	Human Secretion	Human	Distalgut	Kangaroo
2_Nose_Secretion	4_Distalgut_Kangaroo	0.020738221015021874	0.4	Human Secretion	Human	Distalgut	Kangaroo
3_Nose_Secretion	4_Distalgut_Kangaroo	0.041960794325121564	0.4	Human Secretion	Human	Distalgut	Kangaroo
4_Nose_Secretion	4_Distalgut_Kangaroo	0.10277013493588882	0.4	Human Secretion	Human	Distalgut	Kangaroo
5_Nose_Secretion	4_Distalgut_Kangaroo	0	0.4	Human Secretion	Human	Distalgut	Kangaroo
1_Human_Saliva	4_Distalgut_Kangaroo	0	0.4	Human Secretion	Human	Distalgut	Kangaroo
2_Human_Saliva	4_Distalgut_Kangaroo	0	0.4	Human Secretion	Human	Distalgut	Kangaroo
3_Human_Saliva	4_Distalgut_Kangaroo	0	0.4	Human Secretion	Human	Distalgut	Kangaroo
4_Human_Saliva	4_Distalgut_Kangaroo	0	0.4	Human Secretion	Human	Distalgut	Kangaroo
5_Human_Saliva	4_Distalgut_Kangaroo	0	0.4	Human Secretion	Human	Distalgut	Kangaroo
1_Surface_Foot	4_Distalgut_Kangaroo	0	0.4	Human skin	Human	Distalgut	Kangaroo
2_Surface_Foot	4_Distalgut_Kangaroo	0	0.4	Human skin	Human	Distalgut	Kangaroo
3_Surface_Foot	4_Distalgut_Kangaroo	0.0419608	0.4	Human skin	Human	Distalgut	Kangaroo
4_Surface_Foot	4_Distalgut_Kangaroo	0.029392881847911223	0.4	Human skin	Human	Distalgut	Kangaroo
5_Surface_Foot	4_Distalgut_Kangaroo	0.0431727	0.4	Human skin	Human	Distalgut	Kangaroo
6_Surface_Foot	4_Distalgut_Kangaroo	0	0.4	Human skin	Human	Distalgut	Kangaroo
7_Surface_Foot	4_Distalgut_Kangaroo	0.0415579	0.4	Human skin	Human	Distalgut	Kangaroo
8_Surface_Foot	4_Distalgut_Kangaroo	0	0.4	Human skin	Human	Distalgut	Kangaroo
1_Surface_Hand	4_Distalgut_Kangaroo	0	0.4	Human skin	Human	Distalgut	Kangaroo
2_Surface_Hand	4_Distalgut_Kangaroo	0.0157078	0.4	Human skin	Human	Distalgut	Kangaroo
3_Surface_Hand	4_Distalgut_Kangaroo	0	0.4	Human skin	Human	Distalgut	Kangaroo
4_Surface_Hand	4_Distalgut_Kangaroo	0	0.4	Human skin	Human	Distalgut	Kangaroo
5_Surface_Hand	4_Distalgut_Kangaroo	0.0782458	0.4	Human skin	Human	Distalgut	Kangaroo
6_Surface_Hand	4_Distalgut_Kangaroo	0	0.4	Human skin	Human	Distalgut	Kangaroo
7_Surface_Hand	4_Distalgut_Kangaroo	0.057454011545517214	0.4	Human skin	Human	Distalgut	Kangaroo
1_Distalgut_Deer	5_Distalgut_Kangaroo	0	0.4	Distalgut	Deer	Distalgut	Kangaroo
2_Distalgut_Deer	5_Distalgut_Kangaroo	0	0.4	Distalgut	Deer	Distalgut	Kangaroo
3_Distalgut_Deer	5_Distalgut_Kangaroo	0	0.4	Distalgut	Deer	Distalgut	Kangaroo
4_Distalgut_Deer	5_Distalgut_Kangaroo	0	0.4	Distalgut	Deer	Distalgut	Kangaroo
5_Distalgut_Deer	5_Distalgut_Kangaroo	0	0.4	Distalgut	Deer	Distalgut	Kangaroo
6_Distalgut_Deer	5_Distalgut_Kangaroo	0	0.4	Distalgut	Deer	Distalgut	Kangaroo
1_Distalgut_Human	5_Distalgut_Kangaroo	0	0.4	Distalgut	Human	Distalgut	Kangaroo
2_Distalgut_Human	5_Distalgut_Kangaroo	0	0.4	Distalgut	Human	Distalgut	Kangaroo
1_Distalgut_Kangaroo	5_Distalgut_Kangaroo	0	0.4	Distalgut	Kangaroo	Distalgut	Kangaroo
2_Distalgut_Kangaroo	5_Distalgut_Kangaroo	0	0.4	Distalgut	Kangaroo	Distalgut	Kangaroo
3_Distalgut_Kangaroo	5_Distalgut_Kangaroo	0	0.4	Distalgut	Kangaroo	Distalgut	Kangaroo
4_Distalgut_Kangaroo	5_Distalgut_Kangaroo	0	0.4	Distalgut	Kangaroo	Distalgut	Kangaroo
5_Distalgut_Kangaroo	5_Distalgut_Kangaroo	1	0.4	Distalgut	Kangaroo	Distalgut	Kangaroo
6_Distalgut_Kangaroo	5_Distalgut_Kangaroo	0	0.4	Distalgut	Kangaroo	Distalgut	Kangaroo
7_Distalgut_Kangaroo	5_Distalgut_Kangaroo	0	0.4	Distalgut	Kangaroo	Distalgut	Kangaroo
8_Distalgut_Kangaroo	5_Distalgut_Kangaroo	0	0.4	Distalgut	Kangaroo	Distalgut	Kangaroo
9_Distalgut_Kangaroo	5_Distalgut_Kangaroo	0	0.4	Distalgut	Kangaroo	Distalgut	Kangaroo
1_Distalgut_Monkey	5_Distalgut_Kangaroo	0	0.4	Distalgut	Monkey	Distalgut	Kangaroo
2_Distalgut_Monkey	5_Distalgut_Kangaroo	0	0.4	Distalgut	Monkey	Distalgut	Kangaroo
3_Distalgut_Monkey	5_Distalgut_Kangaroo	0	0.4	Distalgut	Monkey	Distalgut	Kangaroo
4_Distalgut_Monkey	5_Distalgut_Kangaroo	0	0.4	Distalgut	Monkey	Distalgut	Kangaroo
5_Distalgut_Monkey	5_Distalgut_Kangaroo	0	0.4	Distalgut	Monkey	Distalgut	Kangaroo
6_Distalgut_Monkey	5_Distalgut_Kangaroo	0	0.4	Distalgut	Monkey	Distalgut	Kangaroo
1_Distalgut_Rabbit	5_Distalgut_Kangaroo	0	0.4	Distalgut	Rabbit	Distalgut	Kangaroo
2_Distalgut_Rabbit	5_Distalgut_Kangaroo	0	0.4	Distalgut	Rabbit	Distalgut	Kangaroo
3_Distalgut_Rabbit	5_Distalgut_Kangaroo	0	0.4	Distalgut	Rabbit	Distalgut	Kangaroo
4_Distalgut_Rabbit	5_Distalgut_Kangaroo	0	0.4	Distalgut	Rabbit	Distalgut	Kangaroo
5_Distalgut_Rabbit	5_Distalgut_Kangaroo	0	0.4	Distalgut	Rabbit	Distalgut	Kangaroo
6_Distalgut_Rabbit	5_Distalgut_Kangaroo	0	0.4	Distalgut	Rabbit	Distalgut	Kangaroo
7_Distalgut_Rabbit	5_Distalgut_Kangaroo	0.7025049413028084	0.4	Distalgut	Rabbit	Distalgut	Kangaroo
8_Distalgut_Rabbit	5_Distalgut_Kangaroo	0	0.4	Distalgut	Rabbit	Distalgut	Kangaroo
1_Surface_Nonsaline	5_Distalgut_Kangaroo	0	0.4	Indoor surface	Indoor	Distalgut	Kangaroo
2_Surface_Nonsaline	5_Distalgut_Kangaroo	0	0.4	Indoor surface	Indoor	Distalgut	Kangaroo
3_Surface_Nonsaline	5_Distalgut_Kangaroo	0	0.4	Indoor surface	Indoor	Distalgut	Kangaroo
4_Surface_Nonsaline	5_Distalgut_Kangaroo	0	0.4	Indoor surface	Indoor	Distalgut	Kangaroo
5_Surface_Nonsaline	5_Distalgut_Kangaroo	0	0.4	Indoor surface	Indoor	Distalgut	Kangaroo
6_Surface_Nonsaline	5_Distalgut_Kangaroo	0.015377366346882804	0.4	Indoor surface	Indoor	Distalgut	Kangaroo
7_Surface_Nonsaline	5_Distalgut_Kangaroo	0	0.4	Indoor surface	Indoor	Distalgut	Kangaroo
8_Surface_Nonsaline	5_Distalgut_Kangaroo	0	0.4	Indoor surface	Indoor	Distalgut	Kangaroo
1_Nose_Secretion	5_Distalgut_Kangaroo	0	0.4	Human Secretion	Human	Distalgut	Kangaroo
2_Nose_Secretion	5_Distalgut_Kangaroo	0	0.4	Human Secretion	Human	Distalgut	Kangaroo
3_Nose_Secretion	5_Distalgut_Kangaroo	0	0.4	Human Secretion	Human	Distalgut	Kangaroo
4_Nose_Secretion	5_Distalgut_Kangaroo	0	0.4	Human Secretion	Human	Distalgut	Kangaroo
5_Nose_Secretion	5_Distalgut_Kangaroo	0	0.4	Human Secretion	Human	Distalgut	Kangaroo
1_Human_Saliva	5_Distalgut_Kangaroo	0	0.4	Human Secretion	Human	Distalgut	Kangaroo
2_Human_Saliva	5_Distalgut_Kangaroo	0	0.4	Human Secretion	Human	Distalgut	Kangaroo
3_Human_Saliva	5_Distalgut_Kangaroo	0	0.4	Human Secretion	Human	Distalgut	Kangaroo
4_Human_Saliva	5_Distalgut_Kangaroo	0	0.4	Human Secretion	Human	Distalgut	Kangaroo
5_Human_Saliva	5_Distalgut_Kangaroo	0	0.4	Human Secretion	Human	Distalgut	Kangaroo
1_Surface_Foot	5_Distalgut_Kangaroo	0	0.4	Human skin	Human	Distalgut	Kangaroo
2_Surface_Foot	5_Distalgut_Kangaroo	0	0.4	Human skin	Human	Distalgut	Kangaroo
3_Surface_Foot	5_Distalgut_Kangaroo	0	0.4	Human skin	Human	Distalgut	Kangaroo
4_Surface_Foot	5_Distalgut_Kangaroo	0	0.4	Human skin	Human	Distalgut	Kangaroo
5_Surface_Foot	5_Distalgut_Kangaroo	0	0.4	Human skin	Human	Distalgut	Kangaroo
6_Surface_Foot	5_Distalgut_Kangaroo	0	0.4	Human skin	Human	Distalgut	Kangaroo
7_Surface_Foot	5_Distalgut_Kangaroo	0	0.4	Human skin	Human	Distalgut	Kangaroo
8_Surface_Foot	5_Distalgut_Kangaroo	0.00414211	0.4	Human skin	Human	Distalgut	Kangaroo
1_Surface_Hand	5_Distalgut_Kangaroo	0	0.4	Human skin	Human	Distalgut	Kangaroo
2_Surface_Hand	5_Distalgut_Kangaroo	0	0.4	Human skin	Human	Distalgut	Kangaroo
3_Surface_Hand	5_Distalgut_Kangaroo	0	0.4	Human skin	Human	Distalgut	Kangaroo
4_Surface_Hand	5_Distalgut_Kangaroo	0	0.4	Human skin	Human	Distalgut	Kangaroo
5_Surface_Hand	5_Distalgut_Kangaroo	0	0.4	Human skin	Human	Distalgut	Kangaroo
6_Surface_Hand	5_Distalgut_Kangaroo	0	0.4	Human skin	Human	Distalgut	Kangaroo
7_Surface_Hand	5_Distalgut_Kangaroo	0	0.4	Human skin	Human	Distalgut	Kangaroo
1_Distalgut_Deer	6_Distalgut_Kangaroo	0	0.4	Distalgut	Deer	Distalgut	Kangaroo
2_Distalgut_Deer	6_Distalgut_Kangaroo	0	0.4	Distalgut	Deer	Distalgut	Kangaroo
3_Distalgut_Deer	6_Distalgut_Kangaroo	0	0.4	Distalgut	Deer	Distalgut	Kangaroo
4_Distalgut_Deer	6_Distalgut_Kangaroo	0	0.4	Distalgut	Deer	Distalgut	Kangaroo
5_Distalgut_Deer	6_Distalgut_Kangaroo	0	0.4	Distalgut	Deer	Distalgut	Kangaroo
6_Distalgut_Deer	6_Distalgut_Kangaroo	0	0.4	Distalgut	Deer	Distalgut	Kangaroo
1_Distalgut_Human	6_Distalgut_Kangaroo	0	0.4	Distalgut	Human	Distalgut	Kangaroo
2_Distalgut_Human	6_Distalgut_Kangaroo	0	0.4	Distalgut	Human	Distalgut	Kangaroo
1_Distalgut_Kangaroo	6_Distalgut_Kangaroo	0	0.4	Distalgut	Kangaroo	Distalgut	Kangaroo
2_Distalgut_Kangaroo	6_Distalgut_Kangaroo	0	0.4	Distalgut	Kangaroo	Distalgut	Kangaroo
3_Distalgut_Kangaroo	6_Distalgut_Kangaroo	0	0.4	Distalgut	Kangaroo	Distalgut	Kangaroo
4_Distalgut_Kangaroo	6_Distalgut_Kangaroo	0	0.4	Distalgut	Kangaroo	Distalgut	Kangaroo
5_Distalgut_Kangaroo	6_Distalgut_Kangaroo	0	0.4	Distalgut	Kangaroo	Distalgut	Kangaroo
6_Distalgut_Kangaroo	6_Distalgut_Kangaroo	1	0.4	Distalgut	Kangaroo	Distalgut	Kangaroo
7_Distalgut_Kangaroo	6_Distalgut_Kangaroo	0	0.4	Distalgut	Kangaroo	Distalgut	Kangaroo
8_Distalgut_Kangaroo	6_Distalgut_Kangaroo	0	0.4	Distalgut	Kangaroo	Distalgut	Kangaroo
9_Distalgut_Kangaroo	6_Distalgut_Kangaroo	0	0.4	Distalgut	Kangaroo	Distalgut	Kangaroo
1_Distalgut_Monkey	6_Distalgut_Kangaroo	0	0.4	Distalgut	Monkey	Distalgut	Kangaroo
2_Distalgut_Monkey	6_Distalgut_Kangaroo	0	0.4	Distalgut	Monkey	Distalgut	Kangaroo
3_Distalgut_Monkey	6_Distalgut_Kangaroo	0	0.4	Distalgut	Monkey	Distalgut	Kangaroo
4_Distalgut_Monkey	6_Distalgut_Kangaroo	0	0.4	Distalgut	Monkey	Distalgut	Kangaroo
5_Distalgut_Monkey	6_Distalgut_Kangaroo	0	0.4	Distalgut	Monkey	Distalgut	Kangaroo
6_Distalgut_Monkey	6_Distalgut_Kangaroo	0	0.4	Distalgut	Monkey	Distalgut	Kangaroo
1_Distalgut_Rabbit	6_Distalgut_Kangaroo	0	0.4	Distalgut	Rabbit	Distalgut	Kangaroo
2_Distalgut_Rabbit	6_Distalgut_Kangaroo	0	0.4	Distalgut	Rabbit	Distalgut	Kangaroo
3_Distalgut_Rabbit	6_Distalgut_Kangaroo	0	0.4	Distalgut	Rabbit	Distalgut	Kangaroo
4_Distalgut_Rabbit	6_Distalgut_Kangaroo	0	0.4	Distalgut	Rabbit	Distalgut	Kangaroo
5_Distalgut_Rabbit	6_Distalgut_Kangaroo	0	0.4	Distalgut	Rabbit	Distalgut	Kangaroo
6_Distalgut_Rabbit	6_Distalgut_Kangaroo	0	0.4	Distalgut	Rabbit	Distalgut	Kangaroo
7_Distalgut_Rabbit	6_Distalgut_Kangaroo	0	0.4	Distalgut	Rabbit	Distalgut	Kangaroo
8_Distalgut_Rabbit	6_Distalgut_Kangaroo	0.4499983932863848	0.4	Distalgut	Rabbit	Distalgut	Kangaroo
1_Surface_Nonsaline	6_Distalgut_Kangaroo	0	0.4	Indoor surface	Indoor	Distalgut	Kangaroo
2_Surface_Nonsaline	6_Distalgut_Kangaroo	0	0.4	Indoor surface	Indoor	Distalgut	Kangaroo
3_Surface_Nonsaline	6_Distalgut_Kangaroo	0	0.4	Indoor surface	Indoor	Distalgut	Kangaroo
4_Surface_Nonsaline	6_Distalgut_Kangaroo	0	0.4	Indoor surface	Indoor	Distalgut	Kangaroo
5_Surface_Nonsaline	6_Distalgut_Kangaroo	0	0.4	Indoor surface	Indoor	Distalgut	Kangaroo
6_Surface_Nonsaline	6_Distalgut_Kangaroo	0	0.4	Indoor surface	Indoor	Distalgut	Kangaroo
7_Surface_Nonsaline	6_Distalgut_Kangaroo	0	0.4	Indoor surface	Indoor	Distalgut	Kangaroo
8_Surface_Nonsaline	6_Distalgut_Kangaroo	0	0.4	Indoor surface	Indoor	Distalgut	Kangaroo
1_Nose_Secretion	6_Distalgut_Kangaroo	0	0.4	Human Secretion	Human	Distalgut	Kangaroo
2_Nose_Secretion	6_Distalgut_Kangaroo	0	0.4	Human Secretion	Human	Distalgut	Kangaroo
3_Nose_Secretion	6_Distalgut_Kangaroo	0	0.4	Human Secretion	Human	Distalgut	Kangaroo
4_Nose_Secretion	6_Distalgut_Kangaroo	0	0.4	Human Secretion	Human	Distalgut	Kangaroo
5_Nose_Secretion	6_Distalgut_Kangaroo	0	0.4	Human Secretion	Human	Distalgut	Kangaroo
1_Human_Saliva	6_Distalgut_Kangaroo	0	0.4	Human Secretion	Human	Distalgut	Kangaroo
2_Human_Saliva	6_Distalgut_Kangaroo	0	0.4	Human Secretion	Human	Distalgut	Kangaroo
3_Human_Saliva	6_Distalgut_Kangaroo	0	0.4	Human Secretion	Human	Distalgut	Kangaroo
4_Human_Saliva	6_Distalgut_Kangaroo	0	0.4	Human Secretion	Human	Distalgut	Kangaroo
5_Human_Saliva	6_Distalgut_Kangaroo	0	0.4	Human Secretion	Human	Distalgut	Kangaroo
1_Surface_Foot	6_Distalgut_Kangaroo	0	0.4	Human skin	Human	Distalgut	Kangaroo
2_Surface_Foot	6_Distalgut_Kangaroo	0	0.4	Human skin	Human	Distalgut	Kangaroo
3_Surface_Foot	6_Distalgut_Kangaroo	0	0.4	Human skin	Human	Distalgut	Kangaroo
4_Surface_Foot	6_Distalgut_Kangaroo	0	0.4	Human skin	Human	Distalgut	Kangaroo
5_Surface_Foot	6_Distalgut_Kangaroo	0	0.4	Human skin	Human	Distalgut	Kangaroo
6_Surface_Foot	6_Distalgut_Kangaroo	0	0.4	Human skin	Human	Distalgut	Kangaroo
7_Surface_Foot	6_Distalgut_Kangaroo	0	0.4	Human skin	Human	Distalgut	Kangaroo
8_Surface_Foot	6_Distalgut_Kangaroo	0	0.4	Human skin	Human	Distalgut	Kangaroo
1_Surface_Hand	6_Distalgut_Kangaroo	0	0.4	Human skin	Human	Distalgut	Kangaroo
2_Surface_Hand	6_Distalgut_Kangaroo	0	0.4	Human skin	Human	Distalgut	Kangaroo
3_Surface_Hand	6_Distalgut_Kangaroo	0	0.4	Human skin	Human	Distalgut	Kangaroo
4_Surface_Hand	6_Distalgut_Kangaroo	0	0.4	Human skin	Human	Distalgut	Kangaroo
5_Surface_Hand	6_Distalgut_Kangaroo	0	0.4	Human skin	Human	Distalgut	Kangaroo
6_Surface_Hand	6_Distalgut_Kangaroo	0	0.4	Human skin	Human	Distalgut	Kangaroo
7_Surface_Hand	6_Distalgut_Kangaroo	0	0.4	Human skin	Human	Distalgut	Kangaroo
1_Distalgut_Deer	7_Distalgut_Kangaroo	0	0.4	Distalgut	Deer	Distalgut	Kangaroo
2_Distalgut_Deer	7_Distalgut_Kangaroo	0	0.4	Distalgut	Deer	Distalgut	Kangaroo
3_Distalgut_Deer	7_Distalgut_Kangaroo	0	0.4	Distalgut	Deer	Distalgut	Kangaroo
4_Distalgut_Deer	7_Distalgut_Kangaroo	0	0.4	Distalgut	Deer	Distalgut	Kangaroo
5_Distalgut_Deer	7_Distalgut_Kangaroo	0	0.4	Distalgut	Deer	Distalgut	Kangaroo
6_Distalgut_Deer	7_Distalgut_Kangaroo	0.5625002304593445	0.4	Distalgut	Deer	Distalgut	Kangaroo
1_Distalgut_Human	7_Distalgut_Kangaroo	0	0.4	Distalgut	Human	Distalgut	Kangaroo
2_Distalgut_Human	7_Distalgut_Kangaroo	0	0.4	Distalgut	Human	Distalgut	Kangaroo
1_Distalgut_Kangaroo	7_Distalgut_Kangaroo	0	0.4	Distalgut	Kangaroo	Distalgut	Kangaroo
2_Distalgut_Kangaroo	7_Distalgut_Kangaroo	0	0.4	Distalgut	Kangaroo	Distalgut	Kangaroo
3_Distalgut_Kangaroo	7_Distalgut_Kangaroo	0	0.4	Distalgut	Kangaroo	Distalgut	Kangaroo
4_Distalgut_Kangaroo	7_Distalgut_Kangaroo	0	0.4	Distalgut	Kangaroo	Distalgut	Kangaroo
5_Distalgut_Kangaroo	7_Distalgut_Kangaroo	0	0.4	Distalgut	Kangaroo	Distalgut	Kangaroo
6_Distalgut_Kangaroo	7_Distalgut_Kangaroo	0	0.4	Distalgut	Kangaroo	Distalgut	Kangaroo
7_Distalgut_Kangaroo	7_Distalgut_Kangaroo	1	0.4	Distalgut	Kangaroo	Distalgut	Kangaroo
8_Distalgut_Kangaroo	7_Distalgut_Kangaroo	0	0.4	Distalgut	Kangaroo	Distalgut	Kangaroo
9_Distalgut_Kangaroo	7_Distalgut_Kangaroo	0	0.4	Distalgut	Kangaroo	Distalgut	Kangaroo
1_Distalgut_Monkey	7_Distalgut_Kangaroo	0	0.4	Distalgut	Monkey	Distalgut	Kangaroo
2_Distalgut_Monkey	7_Distalgut_Kangaroo	0	0.4	Distalgut	Monkey	Distalgut	Kangaroo
3_Distalgut_Monkey	7_Distalgut_Kangaroo	0	0.4	Distalgut	Monkey	Distalgut	Kangaroo
4_Distalgut_Monkey	7_Distalgut_Kangaroo	0	0.4	Distalgut	Monkey	Distalgut	Kangaroo
5_Distalgut_Monkey	7_Distalgut_Kangaroo	0	0.4	Distalgut	Monkey	Distalgut	Kangaroo
6_Distalgut_Monkey	7_Distalgut_Kangaroo	0	0.4	Distalgut	Monkey	Distalgut	Kangaroo
1_Distalgut_Rabbit	7_Distalgut_Kangaroo	0	0.4	Distalgut	Rabbit	Distalgut	Kangaroo
2_Distalgut_Rabbit	7_Distalgut_Kangaroo	0	0.4	Distalgut	Rabbit	Distalgut	Kangaroo
3_Distalgut_Rabbit	7_Distalgut_Kangaroo	0	0.4	Distalgut	Rabbit	Distalgut	Kangaroo
4_Distalgut_Rabbit	7_Distalgut_Kangaroo	0	0.4	Distalgut	Rabbit	Distalgut	Kangaroo
5_Distalgut_Rabbit	7_Distalgut_Kangaroo	0	0.4	Distalgut	Rabbit	Distalgut	Kangaroo
6_Distalgut_Rabbit	7_Distalgut_Kangaroo	0	0.4	Distalgut	Rabbit	Distalgut	Kangaroo
7_Distalgut_Rabbit	7_Distalgut_Kangaroo	0	0.4	Distalgut	Rabbit	Distalgut	Kangaroo
8_Distalgut_Rabbit	7_Distalgut_Kangaroo	0	0.4	Distalgut	Rabbit	Distalgut	Kangaroo
1_Surface_Nonsaline	7_Distalgut_Kangaroo	0	0.4	Indoor surface	Indoor	Distalgut	Kangaroo
2_Surface_Nonsaline	7_Distalgut_Kangaroo	0	0.4	Indoor surface	Indoor	Distalgut	Kangaroo
3_Surface_Nonsaline	7_Distalgut_Kangaroo	0	0.4	Indoor surface	Indoor	Distalgut	Kangaroo
4_Surface_Nonsaline	7_Distalgut_Kangaroo	0	0.4	Indoor surface	Indoor	Distalgut	Kangaroo
5_Surface_Nonsaline	7_Distalgut_Kangaroo	0	0.4	Indoor surface	Indoor	Distalgut	Kangaroo
6_Surface_Nonsaline	7_Distalgut_Kangaroo	0	0.4	Indoor surface	Indoor	Distalgut	Kangaroo
7_Surface_Nonsaline	7_Distalgut_Kangaroo	0	0.4	Indoor surface	Indoor	Distalgut	Kangaroo
8_Surface_Nonsaline	7_Distalgut_Kangaroo	0	0.4	Indoor surface	Indoor	Distalgut	Kangaroo
1_Nose_Secretion	7_Distalgut_Kangaroo	0	0.4	Human Secretion	Human	Distalgut	Kangaroo
2_Nose_Secretion	7_Distalgut_Kangaroo	0	0.4	Human Secretion	Human	Distalgut	Kangaroo
3_Nose_Secretion	7_Distalgut_Kangaroo	0	0.4	Human Secretion	Human	Distalgut	Kangaroo
4_Nose_Secretion	7_Distalgut_Kangaroo	0	0.4	Human Secretion	Human	Distalgut	Kangaroo
5_Nose_Secretion	7_Distalgut_Kangaroo	0	0.4	Human Secretion	Human	Distalgut	Kangaroo
1_Human_Saliva	7_Distalgut_Kangaroo	0	0.4	Human Secretion	Human	Distalgut	Kangaroo
2_Human_Saliva	7_Distalgut_Kangaroo	0	0.4	Human Secretion	Human	Distalgut	Kangaroo
3_Human_Saliva	7_Distalgut_Kangaroo	0	0.4	Human Secretion	Human	Distalgut	Kangaroo
4_Human_Saliva	7_Distalgut_Kangaroo	0	0.4	Human Secretion	Human	Distalgut	Kangaroo
5_Human_Saliva	7_Distalgut_Kangaroo	0	0.4	Human Secretion	Human	Distalgut	Kangaroo
1_Surface_Foot	7_Distalgut_Kangaroo	0	0.4	Human skin	Human	Distalgut	Kangaroo
2_Surface_Foot	7_Distalgut_Kangaroo	0	0.4	Human skin	Human	Distalgut	Kangaroo
3_Surface_Foot	7_Distalgut_Kangaroo	0	0.4	Human skin	Human	Distalgut	Kangaroo
4_Surface_Foot	7_Distalgut_Kangaroo	0	0.4	Human skin	Human	Distalgut	Kangaroo
5_Surface_Foot	7_Distalgut_Kangaroo	0	0.4	Human skin	Human	Distalgut	Kangaroo
6_Surface_Foot	7_Distalgut_Kangaroo	0	0.4	Human skin	Human	Distalgut	Kangaroo
7_Surface_Foot	7_Distalgut_Kangaroo	0	0.4	Human skin	Human	Distalgut	Kangaroo
8_Surface_Foot	7_Distalgut_Kangaroo	0	0.4	Human skin	Human	Distalgut	Kangaroo
1_Surface_Hand	7_Distalgut_Kangaroo	0	0.4	Human skin	Human	Distalgut	Kangaroo
2_Surface_Hand	7_Distalgut_Kangaroo	0	0.4	Human skin	Human	Distalgut	Kangaroo
3_Surface_Hand	7_Distalgut_Kangaroo	0	0.4	Human skin	Human	Distalgut	Kangaroo
4_Surface_Hand	7_Distalgut_Kangaroo	0	0.4	Human skin	Human	Distalgut	Kangaroo
5_Surface_Hand	7_Distalgut_Kangaroo	0	0.4	Human skin	Human	Distalgut	Kangaroo
6_Surface_Hand	7_Distalgut_Kangaroo	0	0.4	Human skin	Human	Distalgut	Kangaroo
7_Surface_Hand	7_Distalgut_Kangaroo	0	0.4	Human skin	Human	Distalgut	Kangaroo
1_Distalgut_Deer	8_Distalgut_Kangaroo	0	0.4	Distalgut	Deer	Distalgut	Kangaroo
2_Distalgut_Deer	8_Distalgut_Kangaroo	0	0.4	Distalgut	Deer	Distalgut	Kangaroo
3_Distalgut_Deer	8_Distalgut_Kangaroo	0	0.4	Distalgut	Deer	Distalgut	Kangaroo
4_Distalgut_Deer	8_Distalgut_Kangaroo	0	0.4	Distalgut	Deer	Distalgut	Kangaroo
5_Distalgut_Deer	8_Distalgut_Kangaroo	0	0.4	Distalgut	Deer	Distalgut	Kangaroo
6_Distalgut_Deer	8_Distalgut_Kangaroo	0	0.4	Distalgut	Deer	Distalgut	Kangaroo
1_Distalgut_Human	8_Distalgut_Kangaroo	0	0.4	Distalgut	Human	Distalgut	Kangaroo
2_Distalgut_Human	8_Distalgut_Kangaroo	0	0.4	Distalgut	Human	Distalgut	Kangaroo
1_Distalgut_Kangaroo	8_Distalgut_Kangaroo	0	0.4	Distalgut	Kangaroo	Distalgut	Kangaroo
2_Distalgut_Kangaroo	8_Distalgut_Kangaroo	0	0.4	Distalgut	Kangaroo	Distalgut	Kangaroo
3_Distalgut_Kangaroo	8_Distalgut_Kangaroo	0	0.4	Distalgut	Kangaroo	Distalgut	Kangaroo
4_Distalgut_Kangaroo	8_Distalgut_Kangaroo	0	0.4	Distalgut	Kangaroo	Distalgut	Kangaroo
5_Distalgut_Kangaroo	8_Distalgut_Kangaroo	0	0.4	Distalgut	Kangaroo	Distalgut	Kangaroo
6_Distalgut_Kangaroo	8_Distalgut_Kangaroo	0	0.4	Distalgut	Kangaroo	Distalgut	Kangaroo
7_Distalgut_Kangaroo	8_Distalgut_Kangaroo	0	0.4	Distalgut	Kangaroo	Distalgut	Kangaroo
8_Distalgut_Kangaroo	8_Distalgut_Kangaroo	1	0.4	Distalgut	Kangaroo	Distalgut	Kangaroo
9_Distalgut_Kangaroo	8_Distalgut_Kangaroo	0	0.4	Distalgut	Kangaroo	Distalgut	Kangaroo
1_Distalgut_Monkey	8_Distalgut_Kangaroo	0	0.4	Distalgut	Monkey	Distalgut	Kangaroo
2_Distalgut_Monkey	8_Distalgut_Kangaroo	0	0.4	Distalgut	Monkey	Distalgut	Kangaroo
3_Distalgut_Monkey	8_Distalgut_Kangaroo	0	0.4	Distalgut	Monkey	Distalgut	Kangaroo
4_Distalgut_Monkey	8_Distalgut_Kangaroo	0.003726	0.4	Distalgut	Monkey	Distalgut	Kangaroo
5_Distalgut_Monkey	8_Distalgut_Kangaroo	0	0.4	Distalgut	Monkey	Distalgut	Kangaroo
6_Distalgut_Monkey	8_Distalgut_Kangaroo	0.010101006113333644	0.4	Distalgut	Monkey	Distalgut	Kangaroo
1_Distalgut_Rabbit	8_Distalgut_Kangaroo	0	0.4	Distalgut	Rabbit	Distalgut	Kangaroo
2_Distalgut_Rabbit	8_Distalgut_Kangaroo	0	0.4	Distalgut	Rabbit	Distalgut	Kangaroo
3_Distalgut_Rabbit	8_Distalgut_Kangaroo	0.696909	0.4	Distalgut	Rabbit	Distalgut	Kangaroo
4_Distalgut_Rabbit	8_Distalgut_Kangaroo	0	0.4	Distalgut	Rabbit	Distalgut	Kangaroo
5_Distalgut_Rabbit	8_Distalgut_Kangaroo	0	0.4	Distalgut	Rabbit	Distalgut	Kangaroo
6_Distalgut_Rabbit	8_Distalgut_Kangaroo	0	0.4	Distalgut	Rabbit	Distalgut	Kangaroo
7_Distalgut_Rabbit	8_Distalgut_Kangaroo	0	0.4	Distalgut	Rabbit	Distalgut	Kangaroo
8_Distalgut_Rabbit	8_Distalgut_Kangaroo	0	0.4	Distalgut	Rabbit	Distalgut	Kangaroo
1_Surface_Nonsaline	8_Distalgut_Kangaroo	0	0.4	Indoor surface	Indoor	Distalgut	Kangaroo
2_Surface_Nonsaline	8_Distalgut_Kangaroo	0	0.4	Indoor surface	Indoor	Distalgut	Kangaroo
3_Surface_Nonsaline	8_Distalgut_Kangaroo	0	0.4	Indoor surface	Indoor	Distalgut	Kangaroo
4_Surface_Nonsaline	8_Distalgut_Kangaroo	0	0.4	Indoor surface	Indoor	Distalgut	Kangaroo
5_Surface_Nonsaline	8_Distalgut_Kangaroo	0	0.4	Indoor surface	Indoor	Distalgut	Kangaroo
6_Surface_Nonsaline	8_Distalgut_Kangaroo	0	0.4	Indoor surface	Indoor	Distalgut	Kangaroo
7_Surface_Nonsaline	8_Distalgut_Kangaroo	0	0.4	Indoor surface	Indoor	Distalgut	Kangaroo
8_Surface_Nonsaline	8_Distalgut_Kangaroo	0	0.4	Indoor surface	Indoor	Distalgut	Kangaroo
1_Nose_Secretion	8_Distalgut_Kangaroo	0	0.4	Human Secretion	Human	Distalgut	Kangaroo
2_Nose_Secretion	8_Distalgut_Kangaroo	0	0.4	Human Secretion	Human	Distalgut	Kangaroo
3_Nose_Secretion	8_Distalgut_Kangaroo	0	0.4	Human Secretion	Human	Distalgut	Kangaroo
4_Nose_Secretion	8_Distalgut_Kangaroo	0	0.4	Human Secretion	Human	Distalgut	Kangaroo
5_Nose_Secretion	8_Distalgut_Kangaroo	0	0.4	Human Secretion	Human	Distalgut	Kangaroo
1_Human_Saliva	8_Distalgut_Kangaroo	0	0.4	Human Secretion	Human	Distalgut	Kangaroo
2_Human_Saliva	8_Distalgut_Kangaroo	0	0.4	Human Secretion	Human	Distalgut	Kangaroo
3_Human_Saliva	8_Distalgut_Kangaroo	0	0.4	Human Secretion	Human	Distalgut	Kangaroo
4_Human_Saliva	8_Distalgut_Kangaroo	0	0.4	Human Secretion	Human	Distalgut	Kangaroo
5_Human_Saliva	8_Distalgut_Kangaroo	0	0.4	Human Secretion	Human	Distalgut	Kangaroo
1_Surface_Foot	8_Distalgut_Kangaroo	0	0.4	Human skin	Human	Distalgut	Kangaroo
2_Surface_Foot	8_Distalgut_Kangaroo	0	0.4	Human skin	Human	Distalgut	Kangaroo
3_Surface_Foot	8_Distalgut_Kangaroo	0	0.4	Human skin	Human	Distalgut	Kangaroo
4_Surface_Foot	8_Distalgut_Kangaroo	0	0.4	Human skin	Human	Distalgut	Kangaroo
5_Surface_Foot	8_Distalgut_Kangaroo	0	0.4	Human skin	Human	Distalgut	Kangaroo
6_Surface_Foot	8_Distalgut_Kangaroo	0	0.4	Human skin	Human	Distalgut	Kangaroo
7_Surface_Foot	8_Distalgut_Kangaroo	0	0.4	Human skin	Human	Distalgut	Kangaroo
8_Surface_Foot	8_Distalgut_Kangaroo	0	0.4	Human skin	Human	Distalgut	Kangaroo
1_Surface_Hand	8_Distalgut_Kangaroo	0	0.4	Human skin	Human	Distalgut	Kangaroo
2_Surface_Hand	8_Distalgut_Kangaroo	0	0.4	Human skin	Human	Distalgut	Kangaroo
3_Surface_Hand	8_Distalgut_Kangaroo	0	0.4	Human skin	Human	Distalgut	Kangaroo
4_Surface_Hand	8_Distalgut_Kangaroo	0	0.4	Human skin	Human	Distalgut	Kangaroo
5_Surface_Hand	8_Distalgut_Kangaroo	0	0.4	Human skin	Human	Distalgut	Kangaroo
6_Surface_Hand	8_Distalgut_Kangaroo	0	0.4	Human skin	Human	Distalgut	Kangaroo
7_Surface_Hand	8_Distalgut_Kangaroo	0	0.4	Human skin	Human	Distalgut	Kangaroo
1_Distalgut_Deer	9_Distalgut_Kangaroo	0	0.4	Distalgut	Deer	Distalgut	Kangaroo
2_Distalgut_Deer	9_Distalgut_Kangaroo	0	0.4	Distalgut	Deer	Distalgut	Kangaroo
3_Distalgut_Deer	9_Distalgut_Kangaroo	0	0.4	Distalgut	Deer	Distalgut	Kangaroo
4_Distalgut_Deer	9_Distalgut_Kangaroo	0	0.4	Distalgut	Deer	Distalgut	Kangaroo
5_Distalgut_Deer	9_Distalgut_Kangaroo	0	0.4	Distalgut	Deer	Distalgut	Kangaroo
6_Distalgut_Deer	9_Distalgut_Kangaroo	0.39663009215063105	0.4	Distalgut	Deer	Distalgut	Kangaroo
1_Distalgut_Human	9_Distalgut_Kangaroo	0	0.4	Distalgut	Human	Distalgut	Kangaroo
2_Distalgut_Human	9_Distalgut_Kangaroo	0	0.4	Distalgut	Human	Distalgut	Kangaroo
1_Distalgut_Kangaroo	9_Distalgut_Kangaroo	0	0.4	Distalgut	Kangaroo	Distalgut	Kangaroo
2_Distalgut_Kangaroo	9_Distalgut_Kangaroo	0	0.4	Distalgut	Kangaroo	Distalgut	Kangaroo
3_Distalgut_Kangaroo	9_Distalgut_Kangaroo	0	0.4	Distalgut	Kangaroo	Distalgut	Kangaroo
4_Distalgut_Kangaroo	9_Distalgut_Kangaroo	0	0.4	Distalgut	Kangaroo	Distalgut	Kangaroo
5_Distalgut_Kangaroo	9_Distalgut_Kangaroo	0	0.4	Distalgut	Kangaroo	Distalgut	Kangaroo
6_Distalgut_Kangaroo	9_Distalgut_Kangaroo	0	0.4	Distalgut	Kangaroo	Distalgut	Kangaroo
7_Distalgut_Kangaroo	9_Distalgut_Kangaroo	0	0.4	Distalgut	Kangaroo	Distalgut	Kangaroo
8_Distalgut_Kangaroo	9_Distalgut_Kangaroo	0	0.4	Distalgut	Kangaroo	Distalgut	Kangaroo
9_Distalgut_Kangaroo	9_Distalgut_Kangaroo	1	0.4	Distalgut	Kangaroo	Distalgut	Kangaroo
1_Distalgut_Monkey	9_Distalgut_Kangaroo	0	0.4	Distalgut	Monkey	Distalgut	Kangaroo
2_Distalgut_Monkey	9_Distalgut_Kangaroo	0	0.4	Distalgut	Monkey	Distalgut	Kangaroo
3_Distalgut_Monkey	9_Distalgut_Kangaroo	0	0.4	Distalgut	Monkey	Distalgut	Kangaroo
4_Distalgut_Monkey	9_Distalgut_Kangaroo	0	0.4	Distalgut	Monkey	Distalgut	Kangaroo
5_Distalgut_Monkey	9_Distalgut_Kangaroo	0	0.4	Distalgut	Monkey	Distalgut	Kangaroo
6_Distalgut_Monkey	9_Distalgut_Kangaroo	0	0.4	Distalgut	Monkey	Distalgut	Kangaroo
1_Distalgut_Rabbit	9_Distalgut_Kangaroo	0	0.4	Distalgut	Rabbit	Distalgut	Kangaroo
2_Distalgut_Rabbit	9_Distalgut_Kangaroo	0	0.4	Distalgut	Rabbit	Distalgut	Kangaroo
3_Distalgut_Rabbit	9_Distalgut_Kangaroo	0	0.4	Distalgut	Rabbit	Distalgut	Kangaroo
4_Distalgut_Rabbit	9_Distalgut_Kangaroo	0	0.4	Distalgut	Rabbit	Distalgut	Kangaroo
5_Distalgut_Rabbit	9_Distalgut_Kangaroo	0	0.4	Distalgut	Rabbit	Distalgut	Kangaroo
6_Distalgut_Rabbit	9_Distalgut_Kangaroo	0	0.4	Distalgut	Rabbit	Distalgut	Kangaroo
7_Distalgut_Rabbit	9_Distalgut_Kangaroo	0	0.4	Distalgut	Rabbit	Distalgut	Kangaroo
8_Distalgut_Rabbit	9_Distalgut_Kangaroo	0.25168865022888864	0.4	Distalgut	Rabbit	Distalgut	Kangaroo
1_Surface_Nonsaline	9_Distalgut_Kangaroo	0	0.4	Indoor surface	Indoor	Distalgut	Kangaroo
2_Surface_Nonsaline	9_Distalgut_Kangaroo	0	0.4	Indoor surface	Indoor	Distalgut	Kangaroo
3_Surface_Nonsaline	9_Distalgut_Kangaroo	0	0.4	Indoor surface	Indoor	Distalgut	Kangaroo
4_Surface_Nonsaline	9_Distalgut_Kangaroo	0	0.4	Indoor surface	Indoor	Distalgut	Kangaroo
5_Surface_Nonsaline	9_Distalgut_Kangaroo	0	0.4	Indoor surface	Indoor	Distalgut	Kangaroo
6_Surface_Nonsaline	9_Distalgut_Kangaroo	0	0.4	Indoor surface	Indoor	Distalgut	Kangaroo
7_Surface_Nonsaline	9_Distalgut_Kangaroo	0	0.4	Indoor surface	Indoor	Distalgut	Kangaroo
8_Surface_Nonsaline	9_Distalgut_Kangaroo	0	0.4	Indoor surface	Indoor	Distalgut	Kangaroo
1_Nose_Secretion	9_Distalgut_Kangaroo	0	0.4	Human Secretion	Human	Distalgut	Kangaroo
2_Nose_Secretion	9_Distalgut_Kangaroo	0	0.4	Human Secretion	Human	Distalgut	Kangaroo
3_Nose_Secretion	9_Distalgut_Kangaroo	0	0.4	Human Secretion	Human	Distalgut	Kangaroo
4_Nose_Secretion	9_Distalgut_Kangaroo	0	0.4	Human Secretion	Human	Distalgut	Kangaroo
5_Nose_Secretion	9_Distalgut_Kangaroo	0	0.4	Human Secretion	Human	Distalgut	Kangaroo
1_Human_Saliva	9_Distalgut_Kangaroo	0	0.4	Human Secretion	Human	Distalgut	Kangaroo
2_Human_Saliva	9_Distalgut_Kangaroo	0	0.4	Human Secretion	Human	Distalgut	Kangaroo
3_Human_Saliva	9_Distalgut_Kangaroo	0	0.4	Human Secretion	Human	Distalgut	Kangaroo
4_Human_Saliva	9_Distalgut_Kangaroo	0	0.4	Human Secretion	Human	Distalgut	Kangaroo
5_Human_Saliva	9_Distalgut_Kangaroo	0	0.4	Human Secretion	Human	Distalgut	Kangaroo
1_Surface_Foot	9_Distalgut_Kangaroo	0	0.4	Human skin	Human	Distalgut	Kangaroo
2_Surface_Foot	9_Distalgut_Kangaroo	0	0.4	Human skin	Human	Distalgut	Kangaroo
3_Surface_Foot	9_Distalgut_Kangaroo	0	0.4	Human skin	Human	Distalgut	Kangaroo
4_Surface_Foot	9_Distalgut_Kangaroo	0	0.4	Human skin	Human	Distalgut	Kangaroo
5_Surface_Foot	9_Distalgut_Kangaroo	0	0.4	Human skin	Human	Distalgut	Kangaroo
6_Surface_Foot	9_Distalgut_Kangaroo	0	0.4	Human skin	Human	Distalgut	Kangaroo
7_Surface_Foot	9_Distalgut_Kangaroo	0	0.4	Human skin	Human	Distalgut	Kangaroo
8_Surface_Foot	9_Distalgut_Kangaroo	0	0.4	Human skin	Human	Distalgut	Kangaroo
1_Surface_Hand	9_Distalgut_Kangaroo	0	0.4	Human skin	Human	Distalgut	Kangaroo
2_Surface_Hand	9_Distalgut_Kangaroo	0	0.4	Human skin	Human	Distalgut	Kangaroo
3_Surface_Hand	9_Distalgut_Kangaroo	0	0.4	Human skin	Human	Distalgut	Kangaroo
4_Surface_Hand	9_Distalgut_Kangaroo	0	0.4	Human skin	Human	Distalgut	Kangaroo
5_Surface_Hand	9_Distalgut_Kangaroo	0	0.4	Human skin	Human	Distalgut	Kangaroo
6_Surface_Hand	9_Distalgut_Kangaroo	0	0.4	Human skin	Human	Distalgut	Kangaroo
7_Surface_Hand	9_Distalgut_Kangaroo	0	0.4	Human skin	Human	Distalgut	Kangaroo
1_Distalgut_Deer	1_Distalgut_Monkey	0	0.4	Distalgut	Deer	Distalgut	Monkey
2_Distalgut_Deer	1_Distalgut_Monkey	0	0.4	Distalgut	Deer	Distalgut	Monkey
3_Distalgut_Deer	1_Distalgut_Monkey	0	0.4	Distalgut	Deer	Distalgut	Monkey
4_Distalgut_Deer	1_Distalgut_Monkey	0	0.4	Distalgut	Deer	Distalgut	Monkey
5_Distalgut_Deer	1_Distalgut_Monkey	0	0.4	Distalgut	Deer	Distalgut	Monkey
6_Distalgut_Deer	1_Distalgut_Monkey	0	0.4	Distalgut	Deer	Distalgut	Monkey
1_Distalgut_Human	1_Distalgut_Monkey	0	0.4	Distalgut	Human	Distalgut	Monkey
2_Distalgut_Human	1_Distalgut_Monkey	0	0.4	Distalgut	Human	Distalgut	Monkey
1_Distalgut_Kangaroo	1_Distalgut_Monkey	0	0.4	Distalgut	Kangaroo	Distalgut	Monkey
2_Distalgut_Kangaroo	1_Distalgut_Monkey	0	0.4	Distalgut	Kangaroo	Distalgut	Monkey
3_Distalgut_Kangaroo	1_Distalgut_Monkey	0	0.4	Distalgut	Kangaroo	Distalgut	Monkey
4_Distalgut_Kangaroo	1_Distalgut_Monkey	0	0.4	Distalgut	Kangaroo	Distalgut	Monkey
5_Distalgut_Kangaroo	1_Distalgut_Monkey	0	0.4	Distalgut	Kangaroo	Distalgut	Monkey
6_Distalgut_Kangaroo	1_Distalgut_Monkey	0	0.4	Distalgut	Kangaroo	Distalgut	Monkey
7_Distalgut_Kangaroo	1_Distalgut_Monkey	0	0.4	Distalgut	Kangaroo	Distalgut	Monkey
8_Distalgut_Kangaroo	1_Distalgut_Monkey	0	0.4	Distalgut	Kangaroo	Distalgut	Monkey
9_Distalgut_Kangaroo	1_Distalgut_Monkey	0	0.4	Distalgut	Kangaroo	Distalgut	Monkey
1_Distalgut_Monkey	1_Distalgut_Monkey	1	0.4	Distalgut	Monkey	Distalgut	Monkey
2_Distalgut_Monkey	1_Distalgut_Monkey	0	0.4	Distalgut	Monkey	Distalgut	Monkey
3_Distalgut_Monkey	1_Distalgut_Monkey	0	0.4	Distalgut	Monkey	Distalgut	Monkey
4_Distalgut_Monkey	1_Distalgut_Monkey	0	0.4	Distalgut	Monkey	Distalgut	Monkey
5_Distalgut_Monkey	1_Distalgut_Monkey	0	0.4	Distalgut	Monkey	Distalgut	Monkey
6_Distalgut_Monkey	1_Distalgut_Monkey	0	0.4	Distalgut	Monkey	Distalgut	Monkey
1_Distalgut_Rabbit	1_Distalgut_Monkey	0	0.4	Distalgut	Rabbit	Distalgut	Monkey
2_Distalgut_Rabbit	1_Distalgut_Monkey	0	0.4	Distalgut	Rabbit	Distalgut	Monkey
3_Distalgut_Rabbit	1_Distalgut_Monkey	0	0.4	Distalgut	Rabbit	Distalgut	Monkey
4_Distalgut_Rabbit	1_Distalgut_Monkey	0	0.4	Distalgut	Rabbit	Distalgut	Monkey
5_Distalgut_Rabbit	1_Distalgut_Monkey	0	0.4	Distalgut	Rabbit	Distalgut	Monkey
6_Distalgut_Rabbit	1_Distalgut_Monkey	0	0.4	Distalgut	Rabbit	Distalgut	Monkey
7_Distalgut_Rabbit	1_Distalgut_Monkey	0	0.4	Distalgut	Rabbit	Distalgut	Monkey
8_Distalgut_Rabbit	1_Distalgut_Monkey	0	0.4	Distalgut	Rabbit	Distalgut	Monkey
1_Surface_Nonsaline	1_Distalgut_Monkey	0	0.4	Indoor surface	Indoor	Distalgut	Monkey
2_Surface_Nonsaline	1_Distalgut_Monkey	0	0.4	Indoor surface	Indoor	Distalgut	Monkey
3_Surface_Nonsaline	1_Distalgut_Monkey	0.0269322	0.4	Indoor surface	Indoor	Distalgut	Monkey
4_Surface_Nonsaline	1_Distalgut_Monkey	0	0.4	Indoor surface	Indoor	Distalgut	Monkey
5_Surface_Nonsaline	1_Distalgut_Monkey	0	0.4	Indoor surface	Indoor	Distalgut	Monkey
6_Surface_Nonsaline	1_Distalgut_Monkey	0	0.4	Indoor surface	Indoor	Distalgut	Monkey
7_Surface_Nonsaline	1_Distalgut_Monkey	0	0.4	Indoor surface	Indoor	Distalgut	Monkey
8_Surface_Nonsaline	1_Distalgut_Monkey	0.00188352	0.4	Indoor surface	Indoor	Distalgut	Monkey
1_Nose_Secretion	1_Distalgut_Monkey	0	0.4	Human Secretion	Human	Distalgut	Monkey
2_Nose_Secretion	1_Distalgut_Monkey	0	0.4	Human Secretion	Human	Distalgut	Monkey
3_Nose_Secretion	1_Distalgut_Monkey	0	0.4	Human Secretion	Human	Distalgut	Monkey
4_Nose_Secretion	1_Distalgut_Monkey	0	0.4	Human Secretion	Human	Distalgut	Monkey
5_Nose_Secretion	1_Distalgut_Monkey	0	0.4	Human Secretion	Human	Distalgut	Monkey
1_Human_Saliva	1_Distalgut_Monkey	0	0.4	Human Secretion	Human	Distalgut	Monkey
2_Human_Saliva	1_Distalgut_Monkey	0	0.4	Human Secretion	Human	Distalgut	Monkey
3_Human_Saliva	1_Distalgut_Monkey	0	0.4	Human Secretion	Human	Distalgut	Monkey
4_Human_Saliva	1_Distalgut_Monkey	0	0.4	Human Secretion	Human	Distalgut	Monkey
5_Human_Saliva	1_Distalgut_Monkey	0	0.4	Human Secretion	Human	Distalgut	Monkey
1_Surface_Foot	1_Distalgut_Monkey	0	0.4	Human skin	Human	Distalgut	Monkey
2_Surface_Foot	1_Distalgut_Monkey	0	0.4	Human skin	Human	Distalgut	Monkey
3_Surface_Foot	1_Distalgut_Monkey	0	0.4	Human skin	Human	Distalgut	Monkey
4_Surface_Foot	1_Distalgut_Monkey	0	0.4	Human skin	Human	Distalgut	Monkey
5_Surface_Foot	1_Distalgut_Monkey	0	0.4	Human skin	Human	Distalgut	Monkey
6_Surface_Foot	1_Distalgut_Monkey	0	0.4	Human skin	Human	Distalgut	Monkey
7_Surface_Foot	1_Distalgut_Monkey	0	0.4	Human skin	Human	Distalgut	Monkey
8_Surface_Foot	1_Distalgut_Monkey	0.00188352	0.4	Human skin	Human	Distalgut	Monkey
1_Surface_Hand	1_Distalgut_Monkey	0	0.4	Human skin	Human	Distalgut	Monkey
2_Surface_Hand	1_Distalgut_Monkey	0	0.4	Human skin	Human	Distalgut	Monkey
3_Surface_Hand	1_Distalgut_Monkey	0	0.4	Human skin	Human	Distalgut	Monkey
4_Surface_Hand	1_Distalgut_Monkey	0	0.4	Human skin	Human	Distalgut	Monkey
5_Surface_Hand	1_Distalgut_Monkey	0	0.4	Human skin	Human	Distalgut	Monkey
6_Surface_Hand	1_Distalgut_Monkey	0.00188352	0.4	Human skin	Human	Distalgut	Monkey
7_Surface_Hand	1_Distalgut_Monkey	0	0.4	Human skin	Human	Distalgut	Monkey
1_Distalgut_Deer	2_Distalgut_Monkey	0	0.4	Distalgut	Deer	Distalgut	Monkey
2_Distalgut_Deer	2_Distalgut_Monkey	0	0.4	Distalgut	Deer	Distalgut	Monkey
3_Distalgut_Deer	2_Distalgut_Monkey	0	0.4	Distalgut	Deer	Distalgut	Monkey
4_Distalgut_Deer	2_Distalgut_Monkey	0	0.4	Distalgut	Deer	Distalgut	Monkey
5_Distalgut_Deer	2_Distalgut_Monkey	0	0.4	Distalgut	Deer	Distalgut	Monkey
6_Distalgut_Deer	2_Distalgut_Monkey	0	0.4	Distalgut	Deer	Distalgut	Monkey
1_Distalgut_Human	2_Distalgut_Monkey	0	0.4	Distalgut	Human	Distalgut	Monkey
2_Distalgut_Human	2_Distalgut_Monkey	0	0.4	Distalgut	Human	Distalgut	Monkey
1_Distalgut_Kangaroo	2_Distalgut_Monkey	0	0.4	Distalgut	Kangaroo	Distalgut	Monkey
2_Distalgut_Kangaroo	2_Distalgut_Monkey	0	0.4	Distalgut	Kangaroo	Distalgut	Monkey
3_Distalgut_Kangaroo	2_Distalgut_Monkey	0	0.4	Distalgut	Kangaroo	Distalgut	Monkey
4_Distalgut_Kangaroo	2_Distalgut_Monkey	0	0.4	Distalgut	Kangaroo	Distalgut	Monkey
5_Distalgut_Kangaroo	2_Distalgut_Monkey	0	0.4	Distalgut	Kangaroo	Distalgut	Monkey
6_Distalgut_Kangaroo	2_Distalgut_Monkey	0	0.4	Distalgut	Kangaroo	Distalgut	Monkey
7_Distalgut_Kangaroo	2_Distalgut_Monkey	0	0.4	Distalgut	Kangaroo	Distalgut	Monkey
8_Distalgut_Kangaroo	2_Distalgut_Monkey	0	0.4	Distalgut	Kangaroo	Distalgut	Monkey
9_Distalgut_Kangaroo	2_Distalgut_Monkey	0	0.4	Distalgut	Kangaroo	Distalgut	Monkey
1_Distalgut_Monkey	2_Distalgut_Monkey	0	0.4	Distalgut	Monkey	Distalgut	Monkey
2_Distalgut_Monkey	2_Distalgut_Monkey	1	0.4	Distalgut	Monkey	Distalgut	Monkey
3_Distalgut_Monkey	2_Distalgut_Monkey	0	0.4	Distalgut	Monkey	Distalgut	Monkey
4_Distalgut_Monkey	2_Distalgut_Monkey	0	0.4	Distalgut	Monkey	Distalgut	Monkey
5_Distalgut_Monkey	2_Distalgut_Monkey	0	0.4	Distalgut	Monkey	Distalgut	Monkey
6_Distalgut_Monkey	2_Distalgut_Monkey	0	0.4	Distalgut	Monkey	Distalgut	Monkey
1_Distalgut_Rabbit	2_Distalgut_Monkey	0	0.4	Distalgut	Rabbit	Distalgut	Monkey
2_Distalgut_Rabbit	2_Distalgut_Monkey	0	0.4	Distalgut	Rabbit	Distalgut	Monkey
3_Distalgut_Rabbit	2_Distalgut_Monkey	0	0.4	Distalgut	Rabbit	Distalgut	Monkey
4_Distalgut_Rabbit	2_Distalgut_Monkey	0	0.4	Distalgut	Rabbit	Distalgut	Monkey
5_Distalgut_Rabbit	2_Distalgut_Monkey	0	0.4	Distalgut	Rabbit	Distalgut	Monkey
6_Distalgut_Rabbit	2_Distalgut_Monkey	0	0.4	Distalgut	Rabbit	Distalgut	Monkey
7_Distalgut_Rabbit	2_Distalgut_Monkey	0	0.4	Distalgut	Rabbit	Distalgut	Monkey
8_Distalgut_Rabbit	2_Distalgut_Monkey	0	0.4	Distalgut	Rabbit	Distalgut	Monkey
1_Surface_Nonsaline	2_Distalgut_Monkey	0	0.4	Indoor surface	Indoor	Distalgut	Monkey
2_Surface_Nonsaline	2_Distalgut_Monkey	0	0.4	Indoor surface	Indoor	Distalgut	Monkey
3_Surface_Nonsaline	2_Distalgut_Monkey	0	0.4	Indoor surface	Indoor	Distalgut	Monkey
4_Surface_Nonsaline	2_Distalgut_Monkey	0	0.4	Indoor surface	Indoor	Distalgut	Monkey
5_Surface_Nonsaline	2_Distalgut_Monkey	0	0.4	Indoor surface	Indoor	Distalgut	Monkey
6_Surface_Nonsaline	2_Distalgut_Monkey	0	0.4	Indoor surface	Indoor	Distalgut	Monkey
7_Surface_Nonsaline	2_Distalgut_Monkey	0	0.4	Indoor surface	Indoor	Distalgut	Monkey
8_Surface_Nonsaline	2_Distalgut_Monkey	0	0.4	Indoor surface	Indoor	Distalgut	Monkey
1_Nose_Secretion	2_Distalgut_Monkey	0	0.4	Human Secretion	Human	Distalgut	Monkey
2_Nose_Secretion	2_Distalgut_Monkey	0	0.4	Human Secretion	Human	Distalgut	Monkey
3_Nose_Secretion	2_Distalgut_Monkey	0	0.4	Human Secretion	Human	Distalgut	Monkey
4_Nose_Secretion	2_Distalgut_Monkey	0	0.4	Human Secretion	Human	Distalgut	Monkey
5_Nose_Secretion	2_Distalgut_Monkey	0	0.4	Human Secretion	Human	Distalgut	Monkey
1_Human_Saliva	2_Distalgut_Monkey	0	0.4	Human Secretion	Human	Distalgut	Monkey
2_Human_Saliva	2_Distalgut_Monkey	0	0.4	Human Secretion	Human	Distalgut	Monkey
3_Human_Saliva	2_Distalgut_Monkey	0	0.4	Human Secretion	Human	Distalgut	Monkey
4_Human_Saliva	2_Distalgut_Monkey	0	0.4	Human Secretion	Human	Distalgut	Monkey
5_Human_Saliva	2_Distalgut_Monkey	0	0.4	Human Secretion	Human	Distalgut	Monkey
1_Surface_Foot	2_Distalgut_Monkey	0	0.4	Human skin	Human	Distalgut	Monkey
2_Surface_Foot	2_Distalgut_Monkey	0	0.4	Human skin	Human	Distalgut	Monkey
3_Surface_Foot	2_Distalgut_Monkey	0	0.4	Human skin	Human	Distalgut	Monkey
4_Surface_Foot	2_Distalgut_Monkey	0	0.4	Human skin	Human	Distalgut	Monkey
5_Surface_Foot	2_Distalgut_Monkey	0	0.4	Human skin	Human	Distalgut	Monkey
6_Surface_Foot	2_Distalgut_Monkey	0	0.4	Human skin	Human	Distalgut	Monkey
7_Surface_Foot	2_Distalgut_Monkey	0	0.4	Human skin	Human	Distalgut	Monkey
8_Surface_Foot	2_Distalgut_Monkey	0	0.4	Human skin	Human	Distalgut	Monkey
1_Surface_Hand	2_Distalgut_Monkey	0	0.4	Human skin	Human	Distalgut	Monkey
2_Surface_Hand	2_Distalgut_Monkey	0	0.4	Human skin	Human	Distalgut	Monkey
3_Surface_Hand	2_Distalgut_Monkey	0	0.4	Human skin	Human	Distalgut	Monkey
4_Surface_Hand	2_Distalgut_Monkey	0	0.4	Human skin	Human	Distalgut	Monkey
5_Surface_Hand	2_Distalgut_Monkey	0	0.4	Human skin	Human	Distalgut	Monkey
6_Surface_Hand	2_Distalgut_Monkey	0	0.4	Human skin	Human	Distalgut	Monkey
7_Surface_Hand	2_Distalgut_Monkey	0	0.4	Human skin	Human	Distalgut	Monkey
1_Distalgut_Deer	3_Distalgut_Monkey	0	0.4	Distalgut	Deer	Distalgut	Monkey
2_Distalgut_Deer	3_Distalgut_Monkey	0	0.4	Distalgut	Deer	Distalgut	Monkey
3_Distalgut_Deer	3_Distalgut_Monkey	0	0.4	Distalgut	Deer	Distalgut	Monkey
4_Distalgut_Deer	3_Distalgut_Monkey	0	0.4	Distalgut	Deer	Distalgut	Monkey
5_Distalgut_Deer	3_Distalgut_Monkey	0	0.4	Distalgut	Deer	Distalgut	Monkey
6_Distalgut_Deer	3_Distalgut_Monkey	0	0.4	Distalgut	Deer	Distalgut	Monkey
1_Distalgut_Human	3_Distalgut_Monkey	0.024034640385763417	0.4	Distalgut	Human	Distalgut	Monkey
2_Distalgut_Human	3_Distalgut_Monkey	0	0.4	Distalgut	Human	Distalgut	Monkey
1_Distalgut_Kangaroo	3_Distalgut_Monkey	0	0.4	Distalgut	Kangaroo	Distalgut	Monkey
2_Distalgut_Kangaroo	3_Distalgut_Monkey	0	0.4	Distalgut	Kangaroo	Distalgut	Monkey
3_Distalgut_Kangaroo	3_Distalgut_Monkey	0	0.4	Distalgut	Kangaroo	Distalgut	Monkey
4_Distalgut_Kangaroo	3_Distalgut_Monkey	0	0.4	Distalgut	Kangaroo	Distalgut	Monkey
5_Distalgut_Kangaroo	3_Distalgut_Monkey	0	0.4	Distalgut	Kangaroo	Distalgut	Monkey
6_Distalgut_Kangaroo	3_Distalgut_Monkey	0	0.4	Distalgut	Kangaroo	Distalgut	Monkey
7_Distalgut_Kangaroo	3_Distalgut_Monkey	0	0.4	Distalgut	Kangaroo	Distalgut	Monkey
8_Distalgut_Kangaroo	3_Distalgut_Monkey	0	0.4	Distalgut	Kangaroo	Distalgut	Monkey
9_Distalgut_Kangaroo	3_Distalgut_Monkey	0	0.4	Distalgut	Kangaroo	Distalgut	Monkey
1_Distalgut_Monkey	3_Distalgut_Monkey	0	0.4	Distalgut	Monkey	Distalgut	Monkey
2_Distalgut_Monkey	3_Distalgut_Monkey	0	0.4	Distalgut	Monkey	Distalgut	Monkey
3_Distalgut_Monkey	3_Distalgut_Monkey	1	0.4	Distalgut	Monkey	Distalgut	Monkey
4_Distalgut_Monkey	3_Distalgut_Monkey	0	0.4	Distalgut	Monkey	Distalgut	Monkey
5_Distalgut_Monkey	3_Distalgut_Monkey	0	0.4	Distalgut	Monkey	Distalgut	Monkey
6_Distalgut_Monkey	3_Distalgut_Monkey	0	0.4	Distalgut	Monkey	Distalgut	Monkey
1_Distalgut_Rabbit	3_Distalgut_Monkey	0	0.4	Distalgut	Rabbit	Distalgut	Monkey
2_Distalgut_Rabbit	3_Distalgut_Monkey	0	0.4	Distalgut	Rabbit	Distalgut	Monkey
3_Distalgut_Rabbit	3_Distalgut_Monkey	0	0.4	Distalgut	Rabbit	Distalgut	Monkey
4_Distalgut_Rabbit	3_Distalgut_Monkey	0	0.4	Distalgut	Rabbit	Distalgut	Monkey
5_Distalgut_Rabbit	3_Distalgut_Monkey	0	0.4	Distalgut	Rabbit	Distalgut	Monkey
6_Distalgut_Rabbit	3_Distalgut_Monkey	0	0.4	Distalgut	Rabbit	Distalgut	Monkey
7_Distalgut_Rabbit	3_Distalgut_Monkey	0	0.4	Distalgut	Rabbit	Distalgut	Monkey
8_Distalgut_Rabbit	3_Distalgut_Monkey	0	0.4	Distalgut	Rabbit	Distalgut	Monkey
1_Surface_Nonsaline	3_Distalgut_Monkey	0	0.4	Indoor surface	Indoor	Distalgut	Monkey
2_Surface_Nonsaline	3_Distalgut_Monkey	0	0.4	Indoor surface	Indoor	Distalgut	Monkey
3_Surface_Nonsaline	3_Distalgut_Monkey	0	0.4	Indoor surface	Indoor	Distalgut	Monkey
4_Surface_Nonsaline	3_Distalgut_Monkey	0	0.4	Indoor surface	Indoor	Distalgut	Monkey
5_Surface_Nonsaline	3_Distalgut_Monkey	0	0.4	Indoor surface	Indoor	Distalgut	Monkey
6_Surface_Nonsaline	3_Distalgut_Monkey	0.00725406	0.4	Indoor surface	Indoor	Distalgut	Monkey
7_Surface_Nonsaline	3_Distalgut_Monkey	0	0.4	Indoor surface	Indoor	Distalgut	Monkey
8_Surface_Nonsaline	3_Distalgut_Monkey	0	0.4	Indoor surface	Indoor	Distalgut	Monkey
1_Nose_Secretion	3_Distalgut_Monkey	0	0.4	Human Secretion	Human	Distalgut	Monkey
2_Nose_Secretion	3_Distalgut_Monkey	0	0.4	Human Secretion	Human	Distalgut	Monkey
3_Nose_Secretion	3_Distalgut_Monkey	0	0.4	Human Secretion	Human	Distalgut	Monkey
4_Nose_Secretion	3_Distalgut_Monkey	0.00353255	0.4	Human Secretion	Human	Distalgut	Monkey
5_Nose_Secretion	3_Distalgut_Monkey	0	0.4	Human Secretion	Human	Distalgut	Monkey
1_Human_Saliva	3_Distalgut_Monkey	0	0.4	Human Secretion	Human	Distalgut	Monkey
2_Human_Saliva	3_Distalgut_Monkey	0	0.4	Human Secretion	Human	Distalgut	Monkey
3_Human_Saliva	3_Distalgut_Monkey	0	0.4	Human Secretion	Human	Distalgut	Monkey
4_Human_Saliva	3_Distalgut_Monkey	0	0.4	Human Secretion	Human	Distalgut	Monkey
5_Human_Saliva	3_Distalgut_Monkey	0	0.4	Human Secretion	Human	Distalgut	Monkey
1_Surface_Foot	3_Distalgut_Monkey	0	0.4	Human skin	Human	Distalgut	Monkey
2_Surface_Foot	3_Distalgut_Monkey	0	0.4	Human skin	Human	Distalgut	Monkey
3_Surface_Foot	3_Distalgut_Monkey	0	0.4	Human skin	Human	Distalgut	Monkey
4_Surface_Foot	3_Distalgut_Monkey	0	0.4	Human skin	Human	Distalgut	Monkey
5_Surface_Foot	3_Distalgut_Monkey	0	0.4	Human skin	Human	Distalgut	Monkey
6_Surface_Foot	3_Distalgut_Monkey	0	0.4	Human skin	Human	Distalgut	Monkey
7_Surface_Foot	3_Distalgut_Monkey	0	0.4	Human skin	Human	Distalgut	Monkey
8_Surface_Foot	3_Distalgut_Monkey	0	0.4	Human skin	Human	Distalgut	Monkey
1_Surface_Hand	3_Distalgut_Monkey	0	0.4	Human skin	Human	Distalgut	Monkey
2_Surface_Hand	3_Distalgut_Monkey	0	0.4	Human skin	Human	Distalgut	Monkey
3_Surface_Hand	3_Distalgut_Monkey	0	0.4	Human skin	Human	Distalgut	Monkey
4_Surface_Hand	3_Distalgut_Monkey	0	0.4	Human skin	Human	Distalgut	Monkey
5_Surface_Hand	3_Distalgut_Monkey	0	0.4	Human skin	Human	Distalgut	Monkey
6_Surface_Hand	3_Distalgut_Monkey	0	0.4	Human skin	Human	Distalgut	Monkey
7_Surface_Hand	3_Distalgut_Monkey	0	0.4	Human skin	Human	Distalgut	Monkey
1_Distalgut_Deer	4_Distalgut_Monkey	0	0.4	Distalgut	Deer	Distalgut	Monkey
2_Distalgut_Deer	4_Distalgut_Monkey	0	0.4	Distalgut	Deer	Distalgut	Monkey
3_Distalgut_Deer	4_Distalgut_Monkey	0	0.4	Distalgut	Deer	Distalgut	Monkey
4_Distalgut_Deer	4_Distalgut_Monkey	0	0.4	Distalgut	Deer	Distalgut	Monkey
5_Distalgut_Deer	4_Distalgut_Monkey	0	0.4	Distalgut	Deer	Distalgut	Monkey
6_Distalgut_Deer	4_Distalgut_Monkey	0	0.4	Distalgut	Deer	Distalgut	Monkey
1_Distalgut_Human	4_Distalgut_Monkey	0	0.4	Distalgut	Human	Distalgut	Monkey
2_Distalgut_Human	4_Distalgut_Monkey	0.0107809	0.4	Distalgut	Human	Distalgut	Monkey
1_Distalgut_Kangaroo	4_Distalgut_Monkey	0	0.4	Distalgut	Kangaroo	Distalgut	Monkey
2_Distalgut_Kangaroo	4_Distalgut_Monkey	0	0.4	Distalgut	Kangaroo	Distalgut	Monkey
3_Distalgut_Kangaroo	4_Distalgut_Monkey	0	0.4	Distalgut	Kangaroo	Distalgut	Monkey
4_Distalgut_Kangaroo	4_Distalgut_Monkey	0	0.4	Distalgut	Kangaroo	Distalgut	Monkey
5_Distalgut_Kangaroo	4_Distalgut_Monkey	0	0.4	Distalgut	Kangaroo	Distalgut	Monkey
6_Distalgut_Kangaroo	4_Distalgut_Monkey	0	0.4	Distalgut	Kangaroo	Distalgut	Monkey
7_Distalgut_Kangaroo	4_Distalgut_Monkey	0	0.4	Distalgut	Kangaroo	Distalgut	Monkey
8_Distalgut_Kangaroo	4_Distalgut_Monkey	0.003726	0.4	Distalgut	Kangaroo	Distalgut	Monkey
9_Distalgut_Kangaroo	4_Distalgut_Monkey	0	0.4	Distalgut	Kangaroo	Distalgut	Monkey
1_Distalgut_Monkey	4_Distalgut_Monkey	0	0.4	Distalgut	Monkey	Distalgut	Monkey
2_Distalgut_Monkey	4_Distalgut_Monkey	0	0.4	Distalgut	Monkey	Distalgut	Monkey
3_Distalgut_Monkey	4_Distalgut_Monkey	0	0.4	Distalgut	Monkey	Distalgut	Monkey
4_Distalgut_Monkey	4_Distalgut_Monkey	1	0.4	Distalgut	Monkey	Distalgut	Monkey
5_Distalgut_Monkey	4_Distalgut_Monkey	0	0.4	Distalgut	Monkey	Distalgut	Monkey
6_Distalgut_Monkey	4_Distalgut_Monkey	0	0.4	Distalgut	Monkey	Distalgut	Monkey
1_Distalgut_Rabbit	4_Distalgut_Monkey	0	0.4	Distalgut	Rabbit	Distalgut	Monkey
2_Distalgut_Rabbit	4_Distalgut_Monkey	0	0.4	Distalgut	Rabbit	Distalgut	Monkey
3_Distalgut_Rabbit	4_Distalgut_Monkey	0.003726	0.4	Distalgut	Rabbit	Distalgut	Monkey
4_Distalgut_Rabbit	4_Distalgut_Monkey	0	0.4	Distalgut	Rabbit	Distalgut	Monkey
5_Distalgut_Rabbit	4_Distalgut_Monkey	0	0.4	Distalgut	Rabbit	Distalgut	Monkey
6_Distalgut_Rabbit	4_Distalgut_Monkey	0	0.4	Distalgut	Rabbit	Distalgut	Monkey
7_Distalgut_Rabbit	4_Distalgut_Monkey	0	0.4	Distalgut	Rabbit	Distalgut	Monkey
8_Distalgut_Rabbit	4_Distalgut_Monkey	0	0.4	Distalgut	Rabbit	Distalgut	Monkey
1_Surface_Nonsaline	4_Distalgut_Monkey	0	0.4	Indoor surface	Indoor	Distalgut	Monkey
2_Surface_Nonsaline	4_Distalgut_Monkey	0	0.4	Indoor surface	Indoor	Distalgut	Monkey
3_Surface_Nonsaline	4_Distalgut_Monkey	0	0.4	Indoor surface	Indoor	Distalgut	Monkey
4_Surface_Nonsaline	4_Distalgut_Monkey	0	0.4	Indoor surface	Indoor	Distalgut	Monkey
5_Surface_Nonsaline	4_Distalgut_Monkey	0	0.4	Indoor surface	Indoor	Distalgut	Monkey
6_Surface_Nonsaline	4_Distalgut_Monkey	0	0.4	Indoor surface	Indoor	Distalgut	Monkey
7_Surface_Nonsaline	4_Distalgut_Monkey	0	0.4	Indoor surface	Indoor	Distalgut	Monkey
8_Surface_Nonsaline	4_Distalgut_Monkey	0	0.4	Indoor surface	Indoor	Distalgut	Monkey
1_Nose_Secretion	4_Distalgut_Monkey	0	0.4	Human Secretion	Human	Distalgut	Monkey
2_Nose_Secretion	4_Distalgut_Monkey	0	0.4	Human Secretion	Human	Distalgut	Monkey
3_Nose_Secretion	4_Distalgut_Monkey	0	0.4	Human Secretion	Human	Distalgut	Monkey
4_Nose_Secretion	4_Distalgut_Monkey	0	0.4	Human Secretion	Human	Distalgut	Monkey
5_Nose_Secretion	4_Distalgut_Monkey	0	0.4	Human Secretion	Human	Distalgut	Monkey
1_Human_Saliva	4_Distalgut_Monkey	0	0.4	Human Secretion	Human	Distalgut	Monkey
2_Human_Saliva	4_Distalgut_Monkey	0	0.4	Human Secretion	Human	Distalgut	Monkey
3_Human_Saliva	4_Distalgut_Monkey	0	0.4	Human Secretion	Human	Distalgut	Monkey
4_Human_Saliva	4_Distalgut_Monkey	0	0.4	Human Secretion	Human	Distalgut	Monkey
5_Human_Saliva	4_Distalgut_Monkey	0	0.4	Human Secretion	Human	Distalgut	Monkey
1_Surface_Foot	4_Distalgut_Monkey	0	0.4	Human skin	Human	Distalgut	Monkey
2_Surface_Foot	4_Distalgut_Monkey	0	0.4	Human skin	Human	Distalgut	Monkey
3_Surface_Foot	4_Distalgut_Monkey	0	0.4	Human skin	Human	Distalgut	Monkey
4_Surface_Foot	4_Distalgut_Monkey	0	0.4	Human skin	Human	Distalgut	Monkey
5_Surface_Foot	4_Distalgut_Monkey	0	0.4	Human skin	Human	Distalgut	Monkey
6_Surface_Foot	4_Distalgut_Monkey	0	0.4	Human skin	Human	Distalgut	Monkey
7_Surface_Foot	4_Distalgut_Monkey	0	0.4	Human skin	Human	Distalgut	Monkey
8_Surface_Foot	4_Distalgut_Monkey	0	0.4	Human skin	Human	Distalgut	Monkey
1_Surface_Hand	4_Distalgut_Monkey	0	0.4	Human skin	Human	Distalgut	Monkey
2_Surface_Hand	4_Distalgut_Monkey	0	0.4	Human skin	Human	Distalgut	Monkey
3_Surface_Hand	4_Distalgut_Monkey	0	0.4	Human skin	Human	Distalgut	Monkey
4_Surface_Hand	4_Distalgut_Monkey	0	0.4	Human skin	Human	Distalgut	Monkey
5_Surface_Hand	4_Distalgut_Monkey	0	0.4	Human skin	Human	Distalgut	Monkey
6_Surface_Hand	4_Distalgut_Monkey	0	0.4	Human skin	Human	Distalgut	Monkey
7_Surface_Hand	4_Distalgut_Monkey	0	0.4	Human skin	Human	Distalgut	Monkey
1_Distalgut_Deer	5_Distalgut_Monkey	0	0.4	Distalgut	Deer	Distalgut	Monkey
2_Distalgut_Deer	5_Distalgut_Monkey	0	0.4	Distalgut	Deer	Distalgut	Monkey
3_Distalgut_Deer	5_Distalgut_Monkey	0	0.4	Distalgut	Deer	Distalgut	Monkey
4_Distalgut_Deer	5_Distalgut_Monkey	0	0.4	Distalgut	Deer	Distalgut	Monkey
5_Distalgut_Deer	5_Distalgut_Monkey	0	0.4	Distalgut	Deer	Distalgut	Monkey
6_Distalgut_Deer	5_Distalgut_Monkey	0	0.4	Distalgut	Deer	Distalgut	Monkey
1_Distalgut_Human	5_Distalgut_Monkey	0	0.4	Distalgut	Human	Distalgut	Monkey
2_Distalgut_Human	5_Distalgut_Monkey	0	0.4	Distalgut	Human	Distalgut	Monkey
1_Distalgut_Kangaroo	5_Distalgut_Monkey	0	0.4	Distalgut	Kangaroo	Distalgut	Monkey
2_Distalgut_Kangaroo	5_Distalgut_Monkey	0	0.4	Distalgut	Kangaroo	Distalgut	Monkey
3_Distalgut_Kangaroo	5_Distalgut_Monkey	0	0.4	Distalgut	Kangaroo	Distalgut	Monkey
4_Distalgut_Kangaroo	5_Distalgut_Monkey	0	0.4	Distalgut	Kangaroo	Distalgut	Monkey
5_Distalgut_Kangaroo	5_Distalgut_Monkey	0	0.4	Distalgut	Kangaroo	Distalgut	Monkey
6_Distalgut_Kangaroo	5_Distalgut_Monkey	0	0.4	Distalgut	Kangaroo	Distalgut	Monkey
7_Distalgut_Kangaroo	5_Distalgut_Monkey	0	0.4	Distalgut	Kangaroo	Distalgut	Monkey
8_Distalgut_Kangaroo	5_Distalgut_Monkey	0	0.4	Distalgut	Kangaroo	Distalgut	Monkey
9_Distalgut_Kangaroo	5_Distalgut_Monkey	0	0.4	Distalgut	Kangaroo	Distalgut	Monkey
1_Distalgut_Monkey	5_Distalgut_Monkey	0	0.4	Distalgut	Monkey	Distalgut	Monkey
2_Distalgut_Monkey	5_Distalgut_Monkey	0	0.4	Distalgut	Monkey	Distalgut	Monkey
3_Distalgut_Monkey	5_Distalgut_Monkey	0	0.4	Distalgut	Monkey	Distalgut	Monkey
4_Distalgut_Monkey	5_Distalgut_Monkey	0	0.4	Distalgut	Monkey	Distalgut	Monkey
5_Distalgut_Monkey	5_Distalgut_Monkey	1	0.4	Distalgut	Monkey	Distalgut	Monkey
6_Distalgut_Monkey	5_Distalgut_Monkey	0	0.4	Distalgut	Monkey	Distalgut	Monkey
1_Distalgut_Rabbit	5_Distalgut_Monkey	0	0.4	Distalgut	Rabbit	Distalgut	Monkey
2_Distalgut_Rabbit	5_Distalgut_Monkey	0	0.4	Distalgut	Rabbit	Distalgut	Monkey
3_Distalgut_Rabbit	5_Distalgut_Monkey	0	0.4	Distalgut	Rabbit	Distalgut	Monkey
4_Distalgut_Rabbit	5_Distalgut_Monkey	0	0.4	Distalgut	Rabbit	Distalgut	Monkey
5_Distalgut_Rabbit	5_Distalgut_Monkey	0	0.4	Distalgut	Rabbit	Distalgut	Monkey
6_Distalgut_Rabbit	5_Distalgut_Monkey	0	0.4	Distalgut	Rabbit	Distalgut	Monkey
7_Distalgut_Rabbit	5_Distalgut_Monkey	0	0.4	Distalgut	Rabbit	Distalgut	Monkey
8_Distalgut_Rabbit	5_Distalgut_Monkey	0	0.4	Distalgut	Rabbit	Distalgut	Monkey
1_Surface_Nonsaline	5_Distalgut_Monkey	0	0.4	Indoor surface	Indoor	Distalgut	Monkey
2_Surface_Nonsaline	5_Distalgut_Monkey	0	0.4	Indoor surface	Indoor	Distalgut	Monkey
3_Surface_Nonsaline	5_Distalgut_Monkey	0	0.4	Indoor surface	Indoor	Distalgut	Monkey
4_Surface_Nonsaline	5_Distalgut_Monkey	0	0.4	Indoor surface	Indoor	Distalgut	Monkey
5_Surface_Nonsaline	5_Distalgut_Monkey	0	0.4	Indoor surface	Indoor	Distalgut	Monkey
6_Surface_Nonsaline	5_Distalgut_Monkey	0	0.4	Indoor surface	Indoor	Distalgut	Monkey
7_Surface_Nonsaline	5_Distalgut_Monkey	0	0.4	Indoor surface	Indoor	Distalgut	Monkey
8_Surface_Nonsaline	5_Distalgut_Monkey	0	0.4	Indoor surface	Indoor	Distalgut	Monkey
1_Nose_Secretion	5_Distalgut_Monkey	0	0.4	Human Secretion	Human	Distalgut	Monkey
2_Nose_Secretion	5_Distalgut_Monkey	0	0.4	Human Secretion	Human	Distalgut	Monkey
3_Nose_Secretion	5_Distalgut_Monkey	0	0.4	Human Secretion	Human	Distalgut	Monkey
4_Nose_Secretion	5_Distalgut_Monkey	0	0.4	Human Secretion	Human	Distalgut	Monkey
5_Nose_Secretion	5_Distalgut_Monkey	0	0.4	Human Secretion	Human	Distalgut	Monkey
1_Human_Saliva	5_Distalgut_Monkey	0	0.4	Human Secretion	Human	Distalgut	Monkey
2_Human_Saliva	5_Distalgut_Monkey	0	0.4	Human Secretion	Human	Distalgut	Monkey
3_Human_Saliva	5_Distalgut_Monkey	0	0.4	Human Secretion	Human	Distalgut	Monkey
4_Human_Saliva	5_Distalgut_Monkey	0	0.4	Human Secretion	Human	Distalgut	Monkey
5_Human_Saliva	5_Distalgut_Monkey	0	0.4	Human Secretion	Human	Distalgut	Monkey
1_Surface_Foot	5_Distalgut_Monkey	0	0.4	Human skin	Human	Distalgut	Monkey
2_Surface_Foot	5_Distalgut_Monkey	0	0.4	Human skin	Human	Distalgut	Monkey
3_Surface_Foot	5_Distalgut_Monkey	0	0.4	Human skin	Human	Distalgut	Monkey
4_Surface_Foot	5_Distalgut_Monkey	0	0.4	Human skin	Human	Distalgut	Monkey
5_Surface_Foot	5_Distalgut_Monkey	0	0.4	Human skin	Human	Distalgut	Monkey
6_Surface_Foot	5_Distalgut_Monkey	0	0.4	Human skin	Human	Distalgut	Monkey
7_Surface_Foot	5_Distalgut_Monkey	0	0.4	Human skin	Human	Distalgut	Monkey
8_Surface_Foot	5_Distalgut_Monkey	0	0.4	Human skin	Human	Distalgut	Monkey
1_Surface_Hand	5_Distalgut_Monkey	0	0.4	Human skin	Human	Distalgut	Monkey
2_Surface_Hand	5_Distalgut_Monkey	0	0.4	Human skin	Human	Distalgut	Monkey
3_Surface_Hand	5_Distalgut_Monkey	0	0.4	Human skin	Human	Distalgut	Monkey
4_Surface_Hand	5_Distalgut_Monkey	0	0.4	Human skin	Human	Distalgut	Monkey
5_Surface_Hand	5_Distalgut_Monkey	0	0.4	Human skin	Human	Distalgut	Monkey
6_Surface_Hand	5_Distalgut_Monkey	0	0.4	Human skin	Human	Distalgut	Monkey
7_Surface_Hand	5_Distalgut_Monkey	0	0.4	Human skin	Human	Distalgut	Monkey
1_Distalgut_Deer	6_Distalgut_Monkey	0	0.4	Distalgut	Deer	Distalgut	Monkey
2_Distalgut_Deer	6_Distalgut_Monkey	0	0.4	Distalgut	Deer	Distalgut	Monkey
3_Distalgut_Deer	6_Distalgut_Monkey	0	0.4	Distalgut	Deer	Distalgut	Monkey
4_Distalgut_Deer	6_Distalgut_Monkey	0	0.4	Distalgut	Deer	Distalgut	Monkey
5_Distalgut_Deer	6_Distalgut_Monkey	0	0.4	Distalgut	Deer	Distalgut	Monkey
6_Distalgut_Deer	6_Distalgut_Monkey	0	0.4	Distalgut	Deer	Distalgut	Monkey
1_Distalgut_Human	6_Distalgut_Monkey	0	0.4	Distalgut	Human	Distalgut	Monkey
2_Distalgut_Human	6_Distalgut_Monkey	0	0.4	Distalgut	Human	Distalgut	Monkey
1_Distalgut_Kangaroo	6_Distalgut_Monkey	0	0.4	Distalgut	Kangaroo	Distalgut	Monkey
2_Distalgut_Kangaroo	6_Distalgut_Monkey	0	0.4	Distalgut	Kangaroo	Distalgut	Monkey
3_Distalgut_Kangaroo	6_Distalgut_Monkey	0	0.4	Distalgut	Kangaroo	Distalgut	Monkey
4_Distalgut_Kangaroo	6_Distalgut_Monkey	0	0.4	Distalgut	Kangaroo	Distalgut	Monkey
5_Distalgut_Kangaroo	6_Distalgut_Monkey	0	0.4	Distalgut	Kangaroo	Distalgut	Monkey
6_Distalgut_Kangaroo	6_Distalgut_Monkey	0	0.4	Distalgut	Kangaroo	Distalgut	Monkey
7_Distalgut_Kangaroo	6_Distalgut_Monkey	0	0.4	Distalgut	Kangaroo	Distalgut	Monkey
8_Distalgut_Kangaroo	6_Distalgut_Monkey	0.010101006113333644	0.4	Distalgut	Kangaroo	Distalgut	Monkey
9_Distalgut_Kangaroo	6_Distalgut_Monkey	0	0.4	Distalgut	Kangaroo	Distalgut	Monkey
1_Distalgut_Monkey	6_Distalgut_Monkey	0	0.4	Distalgut	Monkey	Distalgut	Monkey
2_Distalgut_Monkey	6_Distalgut_Monkey	0	0.4	Distalgut	Monkey	Distalgut	Monkey
3_Distalgut_Monkey	6_Distalgut_Monkey	0	0.4	Distalgut	Monkey	Distalgut	Monkey
4_Distalgut_Monkey	6_Distalgut_Monkey	0	0.4	Distalgut	Monkey	Distalgut	Monkey
5_Distalgut_Monkey	6_Distalgut_Monkey	0	0.4	Distalgut	Monkey	Distalgut	Monkey
6_Distalgut_Monkey	6_Distalgut_Monkey	1	0.4	Distalgut	Monkey	Distalgut	Monkey
1_Distalgut_Rabbit	6_Distalgut_Monkey	0	0.4	Distalgut	Rabbit	Distalgut	Monkey
2_Distalgut_Rabbit	6_Distalgut_Monkey	0	0.4	Distalgut	Rabbit	Distalgut	Monkey
3_Distalgut_Rabbit	6_Distalgut_Monkey	0.0043309	0.4	Distalgut	Rabbit	Distalgut	Monkey
4_Distalgut_Rabbit	6_Distalgut_Monkey	0	0.4	Distalgut	Rabbit	Distalgut	Monkey
5_Distalgut_Rabbit	6_Distalgut_Monkey	0	0.4	Distalgut	Rabbit	Distalgut	Monkey
6_Distalgut_Rabbit	6_Distalgut_Monkey	0	0.4	Distalgut	Rabbit	Distalgut	Monkey
7_Distalgut_Rabbit	6_Distalgut_Monkey	0	0.4	Distalgut	Rabbit	Distalgut	Monkey
8_Distalgut_Rabbit	6_Distalgut_Monkey	0	0.4	Distalgut	Rabbit	Distalgut	Monkey
1_Surface_Nonsaline	6_Distalgut_Monkey	0	0.4	Indoor surface	Indoor	Distalgut	Monkey
2_Surface_Nonsaline	6_Distalgut_Monkey	0	0.4	Indoor surface	Indoor	Distalgut	Monkey
3_Surface_Nonsaline	6_Distalgut_Monkey	0	0.4	Indoor surface	Indoor	Distalgut	Monkey
4_Surface_Nonsaline	6_Distalgut_Monkey	0	0.4	Indoor surface	Indoor	Distalgut	Monkey
5_Surface_Nonsaline	6_Distalgut_Monkey	0	0.4	Indoor surface	Indoor	Distalgut	Monkey
6_Surface_Nonsaline	6_Distalgut_Monkey	0.00224383	0.4	Indoor surface	Indoor	Distalgut	Monkey
7_Surface_Nonsaline	6_Distalgut_Monkey	0	0.4	Indoor surface	Indoor	Distalgut	Monkey
8_Surface_Nonsaline	6_Distalgut_Monkey	0	0.4	Indoor surface	Indoor	Distalgut	Monkey
1_Nose_Secretion	6_Distalgut_Monkey	0	0.4	Human Secretion	Human	Distalgut	Monkey
2_Nose_Secretion	6_Distalgut_Monkey	0	0.4	Human Secretion	Human	Distalgut	Monkey
3_Nose_Secretion	6_Distalgut_Monkey	0	0.4	Human Secretion	Human	Distalgut	Monkey
4_Nose_Secretion	6_Distalgut_Monkey	0.00224383	0.4	Human Secretion	Human	Distalgut	Monkey
5_Nose_Secretion	6_Distalgut_Monkey	0	0.4	Human Secretion	Human	Distalgut	Monkey
1_Human_Saliva	6_Distalgut_Monkey	0	0.4	Human Secretion	Human	Distalgut	Monkey
2_Human_Saliva	6_Distalgut_Monkey	0	0.4	Human Secretion	Human	Distalgut	Monkey
3_Human_Saliva	6_Distalgut_Monkey	0	0.4	Human Secretion	Human	Distalgut	Monkey
4_Human_Saliva	6_Distalgut_Monkey	0	0.4	Human Secretion	Human	Distalgut	Monkey
5_Human_Saliva	6_Distalgut_Monkey	0	0.4	Human Secretion	Human	Distalgut	Monkey
1_Surface_Foot	6_Distalgut_Monkey	0	0.4	Human skin	Human	Distalgut	Monkey
2_Surface_Foot	6_Distalgut_Monkey	0	0.4	Human skin	Human	Distalgut	Monkey
3_Surface_Foot	6_Distalgut_Monkey	0	0.4	Human skin	Human	Distalgut	Monkey
4_Surface_Foot	6_Distalgut_Monkey	0	0.4	Human skin	Human	Distalgut	Monkey
5_Surface_Foot	6_Distalgut_Monkey	0	0.4	Human skin	Human	Distalgut	Monkey
6_Surface_Foot	6_Distalgut_Monkey	0	0.4	Human skin	Human	Distalgut	Monkey
7_Surface_Foot	6_Distalgut_Monkey	0	0.4	Human skin	Human	Distalgut	Monkey
8_Surface_Foot	6_Distalgut_Monkey	0.00224383	0.4	Human skin	Human	Distalgut	Monkey
1_Surface_Hand	6_Distalgut_Monkey	0	0.4	Human skin	Human	Distalgut	Monkey
2_Surface_Hand	6_Distalgut_Monkey	0	0.4	Human skin	Human	Distalgut	Monkey
3_Surface_Hand	6_Distalgut_Monkey	0	0.4	Human skin	Human	Distalgut	Monkey
4_Surface_Hand	6_Distalgut_Monkey	0	0.4	Human skin	Human	Distalgut	Monkey
5_Surface_Hand	6_Distalgut_Monkey	0	0.4	Human skin	Human	Distalgut	Monkey
6_Surface_Hand	6_Distalgut_Monkey	0.00224383	0.4	Human skin	Human	Distalgut	Monkey
7_Surface_Hand	6_Distalgut_Monkey	0	0.4	Human skin	Human	Distalgut	Monkey
1_Distalgut_Deer	1_Distalgut_Rabbit	0.017458579782780093	0.4	Distalgut	Deer	Distalgut	Rabbit
2_Distalgut_Deer	1_Distalgut_Rabbit	0	0.4	Distalgut	Deer	Distalgut	Rabbit
3_Distalgut_Deer	1_Distalgut_Rabbit	0.688256	0.4	Distalgut	Deer	Distalgut	Rabbit
4_Distalgut_Deer	1_Distalgut_Rabbit	0	0.4	Distalgut	Deer	Distalgut	Rabbit
5_Distalgut_Deer	1_Distalgut_Rabbit	0	0.4	Distalgut	Deer	Distalgut	Rabbit
6_Distalgut_Deer	1_Distalgut_Rabbit	0	0.4	Distalgut	Deer	Distalgut	Rabbit
1_Distalgut_Human	1_Distalgut_Rabbit	0	0.4	Distalgut	Human	Distalgut	Rabbit
2_Distalgut_Human	1_Distalgut_Rabbit	0	0.4	Distalgut	Human	Distalgut	Rabbit
1_Distalgut_Kangaroo	1_Distalgut_Rabbit	0	0.4	Distalgut	Kangaroo	Distalgut	Rabbit
2_Distalgut_Kangaroo	1_Distalgut_Rabbit	0.00283347	0.4	Distalgut	Kangaroo	Distalgut	Rabbit
3_Distalgut_Kangaroo	1_Distalgut_Rabbit	0.7324382966832514	0.4	Distalgut	Kangaroo	Distalgut	Rabbit
4_Distalgut_Kangaroo	1_Distalgut_Rabbit	0	0.4	Distalgut	Kangaroo	Distalgut	Rabbit
5_Distalgut_Kangaroo	1_Distalgut_Rabbit	0	0.4	Distalgut	Kangaroo	Distalgut	Rabbit
6_Distalgut_Kangaroo	1_Distalgut_Rabbit	0	0.4	Distalgut	Kangaroo	Distalgut	Rabbit
7_Distalgut_Kangaroo	1_Distalgut_Rabbit	0	0.4	Distalgut	Kangaroo	Distalgut	Rabbit
8_Distalgut_Kangaroo	1_Distalgut_Rabbit	0	0.4	Distalgut	Kangaroo	Distalgut	Rabbit
9_Distalgut_Kangaroo	1_Distalgut_Rabbit	0	0.4	Distalgut	Kangaroo	Distalgut	Rabbit
1_Distalgut_Monkey	1_Distalgut_Rabbit	0	0.4	Distalgut	Monkey	Distalgut	Rabbit
2_Distalgut_Monkey	1_Distalgut_Rabbit	0	0.4	Distalgut	Monkey	Distalgut	Rabbit
3_Distalgut_Monkey	1_Distalgut_Rabbit	0	0.4	Distalgut	Monkey	Distalgut	Rabbit
4_Distalgut_Monkey	1_Distalgut_Rabbit	0	0.4	Distalgut	Monkey	Distalgut	Rabbit
5_Distalgut_Monkey	1_Distalgut_Rabbit	0	0.4	Distalgut	Monkey	Distalgut	Rabbit
6_Distalgut_Monkey	1_Distalgut_Rabbit	0	0.4	Distalgut	Monkey	Distalgut	Rabbit
1_Distalgut_Rabbit	1_Distalgut_Rabbit	1	0.4	Distalgut	Rabbit	Distalgut	Rabbit
2_Distalgut_Rabbit	1_Distalgut_Rabbit	0	0.4	Distalgut	Rabbit	Distalgut	Rabbit
3_Distalgut_Rabbit	1_Distalgut_Rabbit	0	0.4	Distalgut	Rabbit	Distalgut	Rabbit
4_Distalgut_Rabbit	1_Distalgut_Rabbit	0	0.4	Distalgut	Rabbit	Distalgut	Rabbit
5_Distalgut_Rabbit	1_Distalgut_Rabbit	0	0.4	Distalgut	Rabbit	Distalgut	Rabbit
6_Distalgut_Rabbit	1_Distalgut_Rabbit	0	0.4	Distalgut	Rabbit	Distalgut	Rabbit
7_Distalgut_Rabbit	1_Distalgut_Rabbit	0	0.4	Distalgut	Rabbit	Distalgut	Rabbit
8_Distalgut_Rabbit	1_Distalgut_Rabbit	0	0.4	Distalgut	Rabbit	Distalgut	Rabbit
1_Surface_Nonsaline	1_Distalgut_Rabbit	0	0.4	Indoor surface	Indoor	Distalgut	Rabbit
2_Surface_Nonsaline	1_Distalgut_Rabbit	0	0.4	Indoor surface	Indoor	Distalgut	Rabbit
3_Surface_Nonsaline	1_Distalgut_Rabbit	0	0.4	Indoor surface	Indoor	Distalgut	Rabbit
4_Surface_Nonsaline	1_Distalgut_Rabbit	0	0.4	Indoor surface	Indoor	Distalgut	Rabbit
5_Surface_Nonsaline	1_Distalgut_Rabbit	0	0.4	Indoor surface	Indoor	Distalgut	Rabbit
6_Surface_Nonsaline	1_Distalgut_Rabbit	0	0.4	Indoor surface	Indoor	Distalgut	Rabbit
7_Surface_Nonsaline	1_Distalgut_Rabbit	0	0.4	Indoor surface	Indoor	Distalgut	Rabbit
8_Surface_Nonsaline	1_Distalgut_Rabbit	0	0.4	Indoor surface	Indoor	Distalgut	Rabbit
1_Nose_Secretion	1_Distalgut_Rabbit	0	0.4	Human Secretion	Human	Distalgut	Rabbit
2_Nose_Secretion	1_Distalgut_Rabbit	0	0.4	Human Secretion	Human	Distalgut	Rabbit
3_Nose_Secretion	1_Distalgut_Rabbit	0	0.4	Human Secretion	Human	Distalgut	Rabbit
4_Nose_Secretion	1_Distalgut_Rabbit	0	0.4	Human Secretion	Human	Distalgut	Rabbit
5_Nose_Secretion	1_Distalgut_Rabbit	0	0.4	Human Secretion	Human	Distalgut	Rabbit
1_Human_Saliva	1_Distalgut_Rabbit	0	0.4	Human Secretion	Human	Distalgut	Rabbit
2_Human_Saliva	1_Distalgut_Rabbit	0	0.4	Human Secretion	Human	Distalgut	Rabbit
3_Human_Saliva	1_Distalgut_Rabbit	0	0.4	Human Secretion	Human	Distalgut	Rabbit
4_Human_Saliva	1_Distalgut_Rabbit	0	0.4	Human Secretion	Human	Distalgut	Rabbit
5_Human_Saliva	1_Distalgut_Rabbit	0	0.4	Human Secretion	Human	Distalgut	Rabbit
1_Surface_Foot	1_Distalgut_Rabbit	0	0.4	Human skin	Human	Distalgut	Rabbit
2_Surface_Foot	1_Distalgut_Rabbit	0	0.4	Human skin	Human	Distalgut	Rabbit
3_Surface_Foot	1_Distalgut_Rabbit	0	0.4	Human skin	Human	Distalgut	Rabbit
4_Surface_Foot	1_Distalgut_Rabbit	0	0.4	Human skin	Human	Distalgut	Rabbit
5_Surface_Foot	1_Distalgut_Rabbit	0	0.4	Human skin	Human	Distalgut	Rabbit
6_Surface_Foot	1_Distalgut_Rabbit	0	0.4	Human skin	Human	Distalgut	Rabbit
7_Surface_Foot	1_Distalgut_Rabbit	0	0.4	Human skin	Human	Distalgut	Rabbit
8_Surface_Foot	1_Distalgut_Rabbit	0	0.4	Human skin	Human	Distalgut	Rabbit
1_Surface_Hand	1_Distalgut_Rabbit	0	0.4	Human skin	Human	Distalgut	Rabbit
2_Surface_Hand	1_Distalgut_Rabbit	0	0.4	Human skin	Human	Distalgut	Rabbit
3_Surface_Hand	1_Distalgut_Rabbit	0	0.4	Human skin	Human	Distalgut	Rabbit
4_Surface_Hand	1_Distalgut_Rabbit	0	0.4	Human skin	Human	Distalgut	Rabbit
5_Surface_Hand	1_Distalgut_Rabbit	0	0.4	Human skin	Human	Distalgut	Rabbit
6_Surface_Hand	1_Distalgut_Rabbit	0	0.4	Human skin	Human	Distalgut	Rabbit
7_Surface_Hand	1_Distalgut_Rabbit	0	0.4	Human skin	Human	Distalgut	Rabbit
1_Distalgut_Deer	2_Distalgut_Rabbit	0	0.4	Distalgut	Deer	Distalgut	Rabbit
2_Distalgut_Deer	2_Distalgut_Rabbit	0.4308007215672376	0.4	Distalgut	Deer	Distalgut	Rabbit
3_Distalgut_Deer	2_Distalgut_Rabbit	0	0.4	Distalgut	Deer	Distalgut	Rabbit
4_Distalgut_Deer	2_Distalgut_Rabbit	0.12289388984100635	0.4	Distalgut	Deer	Distalgut	Rabbit
5_Distalgut_Deer	2_Distalgut_Rabbit	0.00157021	0.4	Distalgut	Deer	Distalgut	Rabbit
6_Distalgut_Deer	2_Distalgut_Rabbit	0	0.4	Distalgut	Deer	Distalgut	Rabbit
1_Distalgut_Human	2_Distalgut_Rabbit	0	0.4	Distalgut	Human	Distalgut	Rabbit
2_Distalgut_Human	2_Distalgut_Rabbit	0	0.4	Distalgut	Human	Distalgut	Rabbit
1_Distalgut_Kangaroo	2_Distalgut_Rabbit	0.11331627115231735	0.4	Distalgut	Kangaroo	Distalgut	Rabbit
2_Distalgut_Kangaroo	2_Distalgut_Rabbit	0	0.4	Distalgut	Kangaroo	Distalgut	Rabbit
3_Distalgut_Kangaroo	2_Distalgut_Rabbit	0	0.4	Distalgut	Kangaroo	Distalgut	Rabbit
4_Distalgut_Kangaroo	2_Distalgut_Rabbit	0.5897300696756611	0.4	Distalgut	Kangaroo	Distalgut	Rabbit
5_Distalgut_Kangaroo	2_Distalgut_Rabbit	0	0.4	Distalgut	Kangaroo	Distalgut	Rabbit
6_Distalgut_Kangaroo	2_Distalgut_Rabbit	0	0.4	Distalgut	Kangaroo	Distalgut	Rabbit
7_Distalgut_Kangaroo	2_Distalgut_Rabbit	0	0.4	Distalgut	Kangaroo	Distalgut	Rabbit
8_Distalgut_Kangaroo	2_Distalgut_Rabbit	0	0.4	Distalgut	Kangaroo	Distalgut	Rabbit
9_Distalgut_Kangaroo	2_Distalgut_Rabbit	0	0.4	Distalgut	Kangaroo	Distalgut	Rabbit
1_Distalgut_Monkey	2_Distalgut_Rabbit	0	0.4	Distalgut	Monkey	Distalgut	Rabbit
2_Distalgut_Monkey	2_Distalgut_Rabbit	0	0.4	Distalgut	Monkey	Distalgut	Rabbit
3_Distalgut_Monkey	2_Distalgut_Rabbit	0	0.4	Distalgut	Monkey	Distalgut	Rabbit
4_Distalgut_Monkey	2_Distalgut_Rabbit	0	0.4	Distalgut	Monkey	Distalgut	Rabbit
5_Distalgut_Monkey	2_Distalgut_Rabbit	0	0.4	Distalgut	Monkey	Distalgut	Rabbit
6_Distalgut_Monkey	2_Distalgut_Rabbit	0	0.4	Distalgut	Monkey	Distalgut	Rabbit
1_Distalgut_Rabbit	2_Distalgut_Rabbit	0	0.4	Distalgut	Rabbit	Distalgut	Rabbit
2_Distalgut_Rabbit	2_Distalgut_Rabbit	1	0.4	Distalgut	Rabbit	Distalgut	Rabbit
3_Distalgut_Rabbit	2_Distalgut_Rabbit	0	0.4	Distalgut	Rabbit	Distalgut	Rabbit
4_Distalgut_Rabbit	2_Distalgut_Rabbit	0	0.4	Distalgut	Rabbit	Distalgut	Rabbit
5_Distalgut_Rabbit	2_Distalgut_Rabbit	0	0.4	Distalgut	Rabbit	Distalgut	Rabbit
6_Distalgut_Rabbit	2_Distalgut_Rabbit	0	0.4	Distalgut	Rabbit	Distalgut	Rabbit
7_Distalgut_Rabbit	2_Distalgut_Rabbit	0	0.4	Distalgut	Rabbit	Distalgut	Rabbit
8_Distalgut_Rabbit	2_Distalgut_Rabbit	0	0.4	Distalgut	Rabbit	Distalgut	Rabbit
1_Surface_Nonsaline	2_Distalgut_Rabbit	0.0366032	0.4	Indoor surface	Indoor	Distalgut	Rabbit
2_Surface_Nonsaline	2_Distalgut_Rabbit	0	0.4	Indoor surface	Indoor	Distalgut	Rabbit
3_Surface_Nonsaline	2_Distalgut_Rabbit	0	0.4	Indoor surface	Indoor	Distalgut	Rabbit
4_Surface_Nonsaline	2_Distalgut_Rabbit	0.046352990360232105	0.4	Indoor surface	Indoor	Distalgut	Rabbit
5_Surface_Nonsaline	2_Distalgut_Rabbit	0.0135794	0.4	Indoor surface	Indoor	Distalgut	Rabbit
6_Surface_Nonsaline	2_Distalgut_Rabbit	0	0.4	Indoor surface	Indoor	Distalgut	Rabbit
7_Surface_Nonsaline	2_Distalgut_Rabbit	0.00248515	0.4	Indoor surface	Indoor	Distalgut	Rabbit
8_Surface_Nonsaline	2_Distalgut_Rabbit	0	0.4	Indoor surface	Indoor	Distalgut	Rabbit
1_Nose_Secretion	2_Distalgut_Rabbit	0	0.4	Human Secretion	Human	Distalgut	Rabbit
2_Nose_Secretion	2_Distalgut_Rabbit	0.0267403	0.4	Human Secretion	Human	Distalgut	Rabbit
3_Nose_Secretion	2_Distalgut_Rabbit	0.0539141	0.4	Human Secretion	Human	Distalgut	Rabbit
4_Nose_Secretion	2_Distalgut_Rabbit	0.0724505	0.4	Human Secretion	Human	Distalgut	Rabbit
5_Nose_Secretion	2_Distalgut_Rabbit	0	0.4	Human Secretion	Human	Distalgut	Rabbit
1_Human_Saliva	2_Distalgut_Rabbit	0	0.4	Human Secretion	Human	Distalgut	Rabbit
2_Human_Saliva	2_Distalgut_Rabbit	0	0.4	Human Secretion	Human	Distalgut	Rabbit
3_Human_Saliva	2_Distalgut_Rabbit	0	0.4	Human Secretion	Human	Distalgut	Rabbit
4_Human_Saliva	2_Distalgut_Rabbit	0	0.4	Human Secretion	Human	Distalgut	Rabbit
5_Human_Saliva	2_Distalgut_Rabbit	0	0.4	Human Secretion	Human	Distalgut	Rabbit
1_Surface_Foot	2_Distalgut_Rabbit	0	0.4	Human skin	Human	Distalgut	Rabbit
2_Surface_Foot	2_Distalgut_Rabbit	0	0.4	Human skin	Human	Distalgut	Rabbit
3_Surface_Foot	2_Distalgut_Rabbit	0.0539141	0.4	Human skin	Human	Distalgut	Rabbit
4_Surface_Foot	2_Distalgut_Rabbit	0.011943848622281594	0.4	Human skin	Human	Distalgut	Rabbit
5_Surface_Foot	2_Distalgut_Rabbit	0.0744532	0.4	Human skin	Human	Distalgut	Rabbit
6_Surface_Foot	2_Distalgut_Rabbit	0	0.4	Human skin	Human	Distalgut	Rabbit
7_Surface_Foot	2_Distalgut_Rabbit	0.010745825767964012	0.4	Human skin	Human	Distalgut	Rabbit
8_Surface_Foot	2_Distalgut_Rabbit	0	0.4	Human skin	Human	Distalgut	Rabbit
1_Surface_Hand	2_Distalgut_Rabbit	0	0.4	Human skin	Human	Distalgut	Rabbit
2_Surface_Hand	2_Distalgut_Rabbit	0.00378314	0.4	Human skin	Human	Distalgut	Rabbit
3_Surface_Hand	2_Distalgut_Rabbit	0	0.4	Human skin	Human	Distalgut	Rabbit
4_Surface_Hand	2_Distalgut_Rabbit	0	0.4	Human skin	Human	Distalgut	Rabbit
5_Surface_Hand	2_Distalgut_Rabbit	0.11645259692465693	0.4	Human skin	Human	Distalgut	Rabbit
6_Surface_Hand	2_Distalgut_Rabbit	0	0.4	Human skin	Human	Distalgut	Rabbit
7_Surface_Hand	2_Distalgut_Rabbit	0	0.4	Human skin	Human	Distalgut	Rabbit
1_Distalgut_Deer	3_Distalgut_Rabbit	0	0.4	Distalgut	Deer	Distalgut	Rabbit
2_Distalgut_Deer	3_Distalgut_Rabbit	0	0.4	Distalgut	Deer	Distalgut	Rabbit
3_Distalgut_Deer	3_Distalgut_Rabbit	0	0.4	Distalgut	Deer	Distalgut	Rabbit
4_Distalgut_Deer	3_Distalgut_Rabbit	0	0.4	Distalgut	Deer	Distalgut	Rabbit
5_Distalgut_Deer	3_Distalgut_Rabbit	0	0.4	Distalgut	Deer	Distalgut	Rabbit
6_Distalgut_Deer	3_Distalgut_Rabbit	0	0.4	Distalgut	Deer	Distalgut	Rabbit
1_Distalgut_Human	3_Distalgut_Rabbit	0	0.4	Distalgut	Human	Distalgut	Rabbit
2_Distalgut_Human	3_Distalgut_Rabbit	0.00172333	0.4	Distalgut	Human	Distalgut	Rabbit
1_Distalgut_Kangaroo	3_Distalgut_Rabbit	0	0.4	Distalgut	Kangaroo	Distalgut	Rabbit
2_Distalgut_Kangaroo	3_Distalgut_Rabbit	0	0.4	Distalgut	Kangaroo	Distalgut	Rabbit
3_Distalgut_Kangaroo	3_Distalgut_Rabbit	0	0.4	Distalgut	Kangaroo	Distalgut	Rabbit
4_Distalgut_Kangaroo	3_Distalgut_Rabbit	0	0.4	Distalgut	Kangaroo	Distalgut	Rabbit
5_Distalgut_Kangaroo	3_Distalgut_Rabbit	0	0.4	Distalgut	Kangaroo	Distalgut	Rabbit
6_Distalgut_Kangaroo	3_Distalgut_Rabbit	0	0.4	Distalgut	Kangaroo	Distalgut	Rabbit
7_Distalgut_Kangaroo	3_Distalgut_Rabbit	0	0.4	Distalgut	Kangaroo	Distalgut	Rabbit
8_Distalgut_Kangaroo	3_Distalgut_Rabbit	0.696909	0.4	Distalgut	Kangaroo	Distalgut	Rabbit
9_Distalgut_Kangaroo	3_Distalgut_Rabbit	0	0.4	Distalgut	Kangaroo	Distalgut	Rabbit
1_Distalgut_Monkey	3_Distalgut_Rabbit	0	0.4	Distalgut	Monkey	Distalgut	Rabbit
2_Distalgut_Monkey	3_Distalgut_Rabbit	0	0.4	Distalgut	Monkey	Distalgut	Rabbit
3_Distalgut_Monkey	3_Distalgut_Rabbit	0	0.4	Distalgut	Monkey	Distalgut	Rabbit
4_Distalgut_Monkey	3_Distalgut_Rabbit	0.003726	0.4	Distalgut	Monkey	Distalgut	Rabbit
5_Distalgut_Monkey	3_Distalgut_Rabbit	0	0.4	Distalgut	Monkey	Distalgut	Rabbit
6_Distalgut_Monkey	3_Distalgut_Rabbit	0.0043309	0.4	Distalgut	Monkey	Distalgut	Rabbit
1_Distalgut_Rabbit	3_Distalgut_Rabbit	0	0.4	Distalgut	Rabbit	Distalgut	Rabbit
2_Distalgut_Rabbit	3_Distalgut_Rabbit	0	0.4	Distalgut	Rabbit	Distalgut	Rabbit
3_Distalgut_Rabbit	3_Distalgut_Rabbit	1	0.4	Distalgut	Rabbit	Distalgut	Rabbit
4_Distalgut_Rabbit	3_Distalgut_Rabbit	0	0.4	Distalgut	Rabbit	Distalgut	Rabbit
5_Distalgut_Rabbit	3_Distalgut_Rabbit	0	0.4	Distalgut	Rabbit	Distalgut	Rabbit
6_Distalgut_Rabbit	3_Distalgut_Rabbit	0	0.4	Distalgut	Rabbit	Distalgut	Rabbit
7_Distalgut_Rabbit	3_Distalgut_Rabbit	0	0.4	Distalgut	Rabbit	Distalgut	Rabbit
8_Distalgut_Rabbit	3_Distalgut_Rabbit	0	0.4	Distalgut	Rabbit	Distalgut	Rabbit
1_Surface_Nonsaline	3_Distalgut_Rabbit	0	0.4	Indoor surface	Indoor	Distalgut	Rabbit
2_Surface_Nonsaline	3_Distalgut_Rabbit	0	0.4	Indoor surface	Indoor	Distalgut	Rabbit
3_Surface_Nonsaline	3_Distalgut_Rabbit	0	0.4	Indoor surface	Indoor	Distalgut	Rabbit
4_Surface_Nonsaline	3_Distalgut_Rabbit	0	0.4	Indoor surface	Indoor	Distalgut	Rabbit
5_Surface_Nonsaline	3_Distalgut_Rabbit	0	0.4	Indoor surface	Indoor	Distalgut	Rabbit
6_Surface_Nonsaline	3_Distalgut_Rabbit	0	0.4	Indoor surface	Indoor	Distalgut	Rabbit
7_Surface_Nonsaline	3_Distalgut_Rabbit	0	0.4	Indoor surface	Indoor	Distalgut	Rabbit
8_Surface_Nonsaline	3_Distalgut_Rabbit	0	0.4	Indoor surface	Indoor	Distalgut	Rabbit
1_Nose_Secretion	3_Distalgut_Rabbit	0	0.4	Human Secretion	Human	Distalgut	Rabbit
2_Nose_Secretion	3_Distalgut_Rabbit	0	0.4	Human Secretion	Human	Distalgut	Rabbit
3_Nose_Secretion	3_Distalgut_Rabbit	0	0.4	Human Secretion	Human	Distalgut	Rabbit
4_Nose_Secretion	3_Distalgut_Rabbit	0	0.4	Human Secretion	Human	Distalgut	Rabbit
5_Nose_Secretion	3_Distalgut_Rabbit	0	0.4	Human Secretion	Human	Distalgut	Rabbit
1_Human_Saliva	3_Distalgut_Rabbit	0	0.4	Human Secretion	Human	Distalgut	Rabbit
2_Human_Saliva	3_Distalgut_Rabbit	0	0.4	Human Secretion	Human	Distalgut	Rabbit
3_Human_Saliva	3_Distalgut_Rabbit	0	0.4	Human Secretion	Human	Distalgut	Rabbit
4_Human_Saliva	3_Distalgut_Rabbit	0	0.4	Human Secretion	Human	Distalgut	Rabbit
5_Human_Saliva	3_Distalgut_Rabbit	0	0.4	Human Secretion	Human	Distalgut	Rabbit
1_Surface_Foot	3_Distalgut_Rabbit	0	0.4	Human skin	Human	Distalgut	Rabbit
2_Surface_Foot	3_Distalgut_Rabbit	0	0.4	Human skin	Human	Distalgut	Rabbit
3_Surface_Foot	3_Distalgut_Rabbit	0	0.4	Human skin	Human	Distalgut	Rabbit
4_Surface_Foot	3_Distalgut_Rabbit	0	0.4	Human skin	Human	Distalgut	Rabbit
5_Surface_Foot	3_Distalgut_Rabbit	0	0.4	Human skin	Human	Distalgut	Rabbit
6_Surface_Foot	3_Distalgut_Rabbit	0	0.4	Human skin	Human	Distalgut	Rabbit
7_Surface_Foot	3_Distalgut_Rabbit	0	0.4	Human skin	Human	Distalgut	Rabbit
8_Surface_Foot	3_Distalgut_Rabbit	0	0.4	Human skin	Human	Distalgut	Rabbit
1_Surface_Hand	3_Distalgut_Rabbit	0	0.4	Human skin	Human	Distalgut	Rabbit
2_Surface_Hand	3_Distalgut_Rabbit	0	0.4	Human skin	Human	Distalgut	Rabbit
3_Surface_Hand	3_Distalgut_Rabbit	0	0.4	Human skin	Human	Distalgut	Rabbit
4_Surface_Hand	3_Distalgut_Rabbit	0	0.4	Human skin	Human	Distalgut	Rabbit
5_Surface_Hand	3_Distalgut_Rabbit	0	0.4	Human skin	Human	Distalgut	Rabbit
6_Surface_Hand	3_Distalgut_Rabbit	0	0.4	Human skin	Human	Distalgut	Rabbit
7_Surface_Hand	3_Distalgut_Rabbit	0	0.4	Human skin	Human	Distalgut	Rabbit
1_Distalgut_Deer	4_Distalgut_Rabbit	0	0.4	Distalgut	Deer	Distalgut	Rabbit
2_Distalgut_Deer	4_Distalgut_Rabbit	0.12083261859246064	0.4	Distalgut	Deer	Distalgut	Rabbit
3_Distalgut_Deer	4_Distalgut_Rabbit	0	0.4	Distalgut	Deer	Distalgut	Rabbit
4_Distalgut_Deer	4_Distalgut_Rabbit	0	0.4	Distalgut	Deer	Distalgut	Rabbit
5_Distalgut_Deer	4_Distalgut_Rabbit	0	0.4	Distalgut	Deer	Distalgut	Rabbit
6_Distalgut_Deer	4_Distalgut_Rabbit	0	0.4	Distalgut	Deer	Distalgut	Rabbit
1_Distalgut_Human	4_Distalgut_Rabbit	0	0.4	Distalgut	Human	Distalgut	Rabbit
2_Distalgut_Human	4_Distalgut_Rabbit	0	0.4	Distalgut	Human	Distalgut	Rabbit
1_Distalgut_Kangaroo	4_Distalgut_Rabbit	0	0.4	Distalgut	Kangaroo	Distalgut	Rabbit
2_Distalgut_Kangaroo	4_Distalgut_Rabbit	0	0.4	Distalgut	Kangaroo	Distalgut	Rabbit
3_Distalgut_Kangaroo	4_Distalgut_Rabbit	0	0.4	Distalgut	Kangaroo	Distalgut	Rabbit
4_Distalgut_Kangaroo	4_Distalgut_Rabbit	0.18334460266741892	0.4	Distalgut	Kangaroo	Distalgut	Rabbit
5_Distalgut_Kangaroo	4_Distalgut_Rabbit	0	0.4	Distalgut	Kangaroo	Distalgut	Rabbit
6_Distalgut_Kangaroo	4_Distalgut_Rabbit	0	0.4	Distalgut	Kangaroo	Distalgut	Rabbit
7_Distalgut_Kangaroo	4_Distalgut_Rabbit	0	0.4	Distalgut	Kangaroo	Distalgut	Rabbit
8_Distalgut_Kangaroo	4_Distalgut_Rabbit	0	0.4	Distalgut	Kangaroo	Distalgut	Rabbit
9_Distalgut_Kangaroo	4_Distalgut_Rabbit	0	0.4	Distalgut	Kangaroo	Distalgut	Rabbit
1_Distalgut_Monkey	4_Distalgut_Rabbit	0	0.4	Distalgut	Monkey	Distalgut	Rabbit
2_Distalgut_Monkey	4_Distalgut_Rabbit	0	0.4	Distalgut	Monkey	Distalgut	Rabbit
3_Distalgut_Monkey	4_Distalgut_Rabbit	0	0.4	Distalgut	Monkey	Distalgut	Rabbit
4_Distalgut_Monkey	4_Distalgut_Rabbit	0	0.4	Distalgut	Monkey	Distalgut	Rabbit
5_Distalgut_Monkey	4_Distalgut_Rabbit	0	0.4	Distalgut	Monkey	Distalgut	Rabbit
6_Distalgut_Monkey	4_Distalgut_Rabbit	0	0.4	Distalgut	Monkey	Distalgut	Rabbit
1_Distalgut_Rabbit	4_Distalgut_Rabbit	0	0.4	Distalgut	Rabbit	Distalgut	Rabbit
2_Distalgut_Rabbit	4_Distalgut_Rabbit	0	0.4	Distalgut	Rabbit	Distalgut	Rabbit
3_Distalgut_Rabbit	4_Distalgut_Rabbit	0	0.4	Distalgut	Rabbit	Distalgut	Rabbit
4_Distalgut_Rabbit	4_Distalgut_Rabbit	1	0.4	Distalgut	Rabbit	Distalgut	Rabbit
5_Distalgut_Rabbit	4_Distalgut_Rabbit	0	0.4	Distalgut	Rabbit	Distalgut	Rabbit
6_Distalgut_Rabbit	4_Distalgut_Rabbit	0	0.4	Distalgut	Rabbit	Distalgut	Rabbit
7_Distalgut_Rabbit	4_Distalgut_Rabbit	0	0.4	Distalgut	Rabbit	Distalgut	Rabbit
8_Distalgut_Rabbit	4_Distalgut_Rabbit	0	0.4	Distalgut	Rabbit	Distalgut	Rabbit
1_Surface_Nonsaline	4_Distalgut_Rabbit	0	0.4	Indoor surface	Indoor	Distalgut	Rabbit
2_Surface_Nonsaline	4_Distalgut_Rabbit	0	0.4	Indoor surface	Indoor	Distalgut	Rabbit
3_Surface_Nonsaline	4_Distalgut_Rabbit	0	0.4	Indoor surface	Indoor	Distalgut	Rabbit
4_Surface_Nonsaline	4_Distalgut_Rabbit	0.0930064	0.4	Indoor surface	Indoor	Distalgut	Rabbit
5_Surface_Nonsaline	4_Distalgut_Rabbit	0.0291751	0.4	Indoor surface	Indoor	Distalgut	Rabbit
6_Surface_Nonsaline	4_Distalgut_Rabbit	0	0.4	Indoor surface	Indoor	Distalgut	Rabbit
7_Surface_Nonsaline	4_Distalgut_Rabbit	0	0.4	Indoor surface	Indoor	Distalgut	Rabbit
8_Surface_Nonsaline	4_Distalgut_Rabbit	0	0.4	Indoor surface	Indoor	Distalgut	Rabbit
1_Nose_Secretion	4_Distalgut_Rabbit	0	0.4	Human Secretion	Human	Distalgut	Rabbit
2_Nose_Secretion	4_Distalgut_Rabbit	9.783047232416742e-4	0.4	Human Secretion	Human	Distalgut	Rabbit
3_Nose_Secretion	4_Distalgut_Rabbit	0	0.4	Human Secretion	Human	Distalgut	Rabbit
4_Nose_Secretion	4_Distalgut_Rabbit	0.053948633657670886	0.4	Human Secretion	Human	Distalgut	Rabbit
5_Nose_Secretion	4_Distalgut_Rabbit	0	0.4	Human Secretion	Human	Distalgut	Rabbit
1_Human_Saliva	4_Distalgut_Rabbit	0	0.4	Human Secretion	Human	Distalgut	Rabbit
2_Human_Saliva	4_Distalgut_Rabbit	0	0.4	Human Secretion	Human	Distalgut	Rabbit
3_Human_Saliva	4_Distalgut_Rabbit	0	0.4	Human Secretion	Human	Distalgut	Rabbit
4_Human_Saliva	4_Distalgut_Rabbit	0	0.4	Human Secretion	Human	Distalgut	Rabbit
5_Human_Saliva	4_Distalgut_Rabbit	0	0.4	Human Secretion	Human	Distalgut	Rabbit
1_Surface_Foot	4_Distalgut_Rabbit	0	0.4	Human skin	Human	Distalgut	Rabbit
2_Surface_Foot	4_Distalgut_Rabbit	0	0.4	Human skin	Human	Distalgut	Rabbit
3_Surface_Foot	4_Distalgut_Rabbit	0	0.4	Human skin	Human	Distalgut	Rabbit
4_Surface_Foot	4_Distalgut_Rabbit	0.0296589	0.4	Human skin	Human	Distalgut	Rabbit
5_Surface_Foot	4_Distalgut_Rabbit	0	0.4	Human skin	Human	Distalgut	Rabbit
6_Surface_Foot	4_Distalgut_Rabbit	0	0.4	Human skin	Human	Distalgut	Rabbit
7_Surface_Foot	4_Distalgut_Rabbit	0.030812106170635012	0.4	Human skin	Human	Distalgut	Rabbit
8_Surface_Foot	4_Distalgut_Rabbit	0	0.4	Human skin	Human	Distalgut	Rabbit
1_Surface_Hand	4_Distalgut_Rabbit	0	0.4	Human skin	Human	Distalgut	Rabbit
2_Surface_Hand	4_Distalgut_Rabbit	0.012405022508490293	0.4	Human skin	Human	Distalgut	Rabbit
3_Surface_Hand	4_Distalgut_Rabbit	0	0.4	Human skin	Human	Distalgut	Rabbit
4_Surface_Hand	4_Distalgut_Rabbit	0	0.4	Human skin	Human	Distalgut	Rabbit
5_Surface_Hand	4_Distalgut_Rabbit	0	0.4	Human skin	Human	Distalgut	Rabbit
6_Surface_Hand	4_Distalgut_Rabbit	0	0.4	Human skin	Human	Distalgut	Rabbit
7_Surface_Hand	4_Distalgut_Rabbit	0.057454	0.4	Human skin	Human	Distalgut	Rabbit
1_Distalgut_Deer	5_Distalgut_Rabbit	0.63599	0.4	Distalgut	Deer	Distalgut	Rabbit
2_Distalgut_Deer	5_Distalgut_Rabbit	0	0.4	Distalgut	Deer	Distalgut	Rabbit
3_Distalgut_Deer	5_Distalgut_Rabbit	0.17477878877130582	0.4	Distalgut	Deer	Distalgut	Rabbit
4_Distalgut_Deer	5_Distalgut_Rabbit	0.029125851400363945	0.4	Distalgut	Deer	Distalgut	Rabbit
5_Distalgut_Deer	5_Distalgut_Rabbit	0	0.4	Distalgut	Deer	Distalgut	Rabbit
6_Distalgut_Deer	5_Distalgut_Rabbit	0	0.4	Distalgut	Deer	Distalgut	Rabbit
1_Distalgut_Human	5_Distalgut_Rabbit	0	0.4	Distalgut	Human	Distalgut	Rabbit
2_Distalgut_Human	5_Distalgut_Rabbit	0	0.4	Distalgut	Human	Distalgut	Rabbit
1_Distalgut_Kangaroo	5_Distalgut_Rabbit	0.00670686	0.4	Distalgut	Kangaroo	Distalgut	Rabbit
2_Distalgut_Kangaroo	5_Distalgut_Rabbit	0.642448	0.4	Distalgut	Kangaroo	Distalgut	Rabbit
3_Distalgut_Kangaroo	5_Distalgut_Rabbit	0.136513	0.4	Distalgut	Kangaroo	Distalgut	Rabbit
4_Distalgut_Kangaroo	5_Distalgut_Rabbit	0	0.4	Distalgut	Kangaroo	Distalgut	Rabbit
5_Distalgut_Kangaroo	5_Distalgut_Rabbit	0	0.4	Distalgut	Kangaroo	Distalgut	Rabbit
6_Distalgut_Kangaroo	5_Distalgut_Rabbit	0	0.4	Distalgut	Kangaroo	Distalgut	Rabbit
7_Distalgut_Kangaroo	5_Distalgut_Rabbit	0	0.4	Distalgut	Kangaroo	Distalgut	Rabbit
8_Distalgut_Kangaroo	5_Distalgut_Rabbit	0	0.4	Distalgut	Kangaroo	Distalgut	Rabbit
9_Distalgut_Kangaroo	5_Distalgut_Rabbit	0	0.4	Distalgut	Kangaroo	Distalgut	Rabbit
1_Distalgut_Monkey	5_Distalgut_Rabbit	0	0.4	Distalgut	Monkey	Distalgut	Rabbit
2_Distalgut_Monkey	5_Distalgut_Rabbit	0	0.4	Distalgut	Monkey	Distalgut	Rabbit
3_Distalgut_Monkey	5_Distalgut_Rabbit	0	0.4	Distalgut	Monkey	Distalgut	Rabbit
4_Distalgut_Monkey	5_Distalgut_Rabbit	0	0.4	Distalgut	Monkey	Distalgut	Rabbit
5_Distalgut_Monkey	5_Distalgut_Rabbit	0	0.4	Distalgut	Monkey	Distalgut	Rabbit
6_Distalgut_Monkey	5_Distalgut_Rabbit	0	0.4	Distalgut	Monkey	Distalgut	Rabbit
1_Distalgut_Rabbit	5_Distalgut_Rabbit	0	0.4	Distalgut	Rabbit	Distalgut	Rabbit
2_Distalgut_Rabbit	5_Distalgut_Rabbit	0	0.4	Distalgut	Rabbit	Distalgut	Rabbit
3_Distalgut_Rabbit	5_Distalgut_Rabbit	0	0.4	Distalgut	Rabbit	Distalgut	Rabbit
4_Distalgut_Rabbit	5_Distalgut_Rabbit	0	0.4	Distalgut	Rabbit	Distalgut	Rabbit
5_Distalgut_Rabbit	5_Distalgut_Rabbit	1	0.4	Distalgut	Rabbit	Distalgut	Rabbit
6_Distalgut_Rabbit	5_Distalgut_Rabbit	0	0.4	Distalgut	Rabbit	Distalgut	Rabbit
7_Distalgut_Rabbit	5_Distalgut_Rabbit	0	0.4	Distalgut	Rabbit	Distalgut	Rabbit
8_Distalgut_Rabbit	5_Distalgut_Rabbit	0	0.4	Distalgut	Rabbit	Distalgut	Rabbit
1_Surface_Nonsaline	5_Distalgut_Rabbit	0	0.4	Indoor surface	Indoor	Distalgut	Rabbit
2_Surface_Nonsaline	5_Distalgut_Rabbit	0	0.4	Indoor surface	Indoor	Distalgut	Rabbit
3_Surface_Nonsaline	5_Distalgut_Rabbit	0	0.4	Indoor surface	Indoor	Distalgut	Rabbit
4_Surface_Nonsaline	5_Distalgut_Rabbit	0	0.4	Indoor surface	Indoor	Distalgut	Rabbit
5_Surface_Nonsaline	5_Distalgut_Rabbit	0	0.4	Indoor surface	Indoor	Distalgut	Rabbit
6_Surface_Nonsaline	5_Distalgut_Rabbit	0	0.4	Indoor surface	Indoor	Distalgut	Rabbit
7_Surface_Nonsaline	5_Distalgut_Rabbit	0	0.4	Indoor surface	Indoor	Distalgut	Rabbit
8_Surface_Nonsaline	5_Distalgut_Rabbit	0	0.4	Indoor surface	Indoor	Distalgut	Rabbit
1_Nose_Secretion	5_Distalgut_Rabbit	0	0.4	Human Secretion	Human	Distalgut	Rabbit
2_Nose_Secretion	5_Distalgut_Rabbit	0	0.4	Human Secretion	Human	Distalgut	Rabbit
3_Nose_Secretion	5_Distalgut_Rabbit	0	0.4	Human Secretion	Human	Distalgut	Rabbit
4_Nose_Secretion	5_Distalgut_Rabbit	0	0.4	Human Secretion	Human	Distalgut	Rabbit
5_Nose_Secretion	5_Distalgut_Rabbit	0	0.4	Human Secretion	Human	Distalgut	Rabbit
1_Human_Saliva	5_Distalgut_Rabbit	0	0.4	Human Secretion	Human	Distalgut	Rabbit
2_Human_Saliva	5_Distalgut_Rabbit	0	0.4	Human Secretion	Human	Distalgut	Rabbit
3_Human_Saliva	5_Distalgut_Rabbit	0	0.4	Human Secretion	Human	Distalgut	Rabbit
4_Human_Saliva	5_Distalgut_Rabbit	0	0.4	Human Secretion	Human	Distalgut	Rabbit
5_Human_Saliva	5_Distalgut_Rabbit	0	0.4	Human Secretion	Human	Distalgut	Rabbit
1_Surface_Foot	5_Distalgut_Rabbit	0	0.4	Human skin	Human	Distalgut	Rabbit
2_Surface_Foot	5_Distalgut_Rabbit	0	0.4	Human skin	Human	Distalgut	Rabbit
3_Surface_Foot	5_Distalgut_Rabbit	0	0.4	Human skin	Human	Distalgut	Rabbit
4_Surface_Foot	5_Distalgut_Rabbit	0	0.4	Human skin	Human	Distalgut	Rabbit
5_Surface_Foot	5_Distalgut_Rabbit	0	0.4	Human skin	Human	Distalgut	Rabbit
6_Surface_Foot	5_Distalgut_Rabbit	0	0.4	Human skin	Human	Distalgut	Rabbit
7_Surface_Foot	5_Distalgut_Rabbit	0	0.4	Human skin	Human	Distalgut	Rabbit
8_Surface_Foot	5_Distalgut_Rabbit	0	0.4	Human skin	Human	Distalgut	Rabbit
1_Surface_Hand	5_Distalgut_Rabbit	0	0.4	Human skin	Human	Distalgut	Rabbit
2_Surface_Hand	5_Distalgut_Rabbit	0	0.4	Human skin	Human	Distalgut	Rabbit
3_Surface_Hand	5_Distalgut_Rabbit	0	0.4	Human skin	Human	Distalgut	Rabbit
4_Surface_Hand	5_Distalgut_Rabbit	0	0.4	Human skin	Human	Distalgut	Rabbit
5_Surface_Hand	5_Distalgut_Rabbit	0	0.4	Human skin	Human	Distalgut	Rabbit
6_Surface_Hand	5_Distalgut_Rabbit	0	0.4	Human skin	Human	Distalgut	Rabbit
7_Surface_Hand	5_Distalgut_Rabbit	0	0.4	Human skin	Human	Distalgut	Rabbit
1_Distalgut_Deer	6_Distalgut_Rabbit	0	0.4	Distalgut	Deer	Distalgut	Rabbit
2_Distalgut_Deer	6_Distalgut_Rabbit	0	0.4	Distalgut	Deer	Distalgut	Rabbit
3_Distalgut_Deer	6_Distalgut_Rabbit	0	0.4	Distalgut	Deer	Distalgut	Rabbit
4_Distalgut_Deer	6_Distalgut_Rabbit	0	0.4	Distalgut	Deer	Distalgut	Rabbit
5_Distalgut_Deer	6_Distalgut_Rabbit	0.2216285064100718	0.4	Distalgut	Deer	Distalgut	Rabbit
6_Distalgut_Deer	6_Distalgut_Rabbit	0	0.4	Distalgut	Deer	Distalgut	Rabbit
1_Distalgut_Human	6_Distalgut_Rabbit	0	0.4	Distalgut	Human	Distalgut	Rabbit
2_Distalgut_Human	6_Distalgut_Rabbit	0	0.4	Distalgut	Human	Distalgut	Rabbit
1_Distalgut_Kangaroo	6_Distalgut_Rabbit	0.0962748	0.4	Distalgut	Kangaroo	Distalgut	Rabbit
2_Distalgut_Kangaroo	6_Distalgut_Rabbit	0	0.4	Distalgut	Kangaroo	Distalgut	Rabbit
3_Distalgut_Kangaroo	6_Distalgut_Rabbit	0	0.4	Distalgut	Kangaroo	Distalgut	Rabbit
4_Distalgut_Kangaroo	6_Distalgut_Rabbit	0	0.4	Distalgut	Kangaroo	Distalgut	Rabbit
5_Distalgut_Kangaroo	6_Distalgut_Rabbit	0	0.4	Distalgut	Kangaroo	Distalgut	Rabbit
6_Distalgut_Kangaroo	6_Distalgut_Rabbit	0	0.4	Distalgut	Kangaroo	Distalgut	Rabbit
7_Distalgut_Kangaroo	6_Distalgut_Rabbit	0	0.4	Distalgut	Kangaroo	Distalgut	Rabbit
8_Distalgut_Kangaroo	6_Distalgut_Rabbit	0	0.4	Distalgut	Kangaroo	Distalgut	Rabbit
9_Distalgut_Kangaroo	6_Distalgut_Rabbit	0	0.4	Distalgut	Kangaroo	Distalgut	Rabbit
1_Distalgut_Monkey	6_Distalgut_Rabbit	0	0.4	Distalgut	Monkey	Distalgut	Rabbit
2_Distalgut_Monkey	6_Distalgut_Rabbit	0	0.4	Distalgut	Monkey	Distalgut	Rabbit
3_Distalgut_Monkey	6_Distalgut_Rabbit	0	0.4	Distalgut	Monkey	Distalgut	Rabbit
4_Distalgut_Monkey	6_Distalgut_Rabbit	0	0.4	Distalgut	Monkey	Distalgut	Rabbit
5_Distalgut_Monkey	6_Distalgut_Rabbit	0	0.4	Distalgut	Monkey	Distalgut	Rabbit
6_Distalgut_Monkey	6_Distalgut_Rabbit	0	0.4	Distalgut	Monkey	Distalgut	Rabbit
1_Distalgut_Rabbit	6_Distalgut_Rabbit	0	0.4	Distalgut	Rabbit	Distalgut	Rabbit
2_Distalgut_Rabbit	6_Distalgut_Rabbit	0	0.4	Distalgut	Rabbit	Distalgut	Rabbit
3_Distalgut_Rabbit	6_Distalgut_Rabbit	0	0.4	Distalgut	Rabbit	Distalgut	Rabbit
4_Distalgut_Rabbit	6_Distalgut_Rabbit	0	0.4	Distalgut	Rabbit	Distalgut	Rabbit
5_Distalgut_Rabbit	6_Distalgut_Rabbit	0	0.4	Distalgut	Rabbit	Distalgut	Rabbit
6_Distalgut_Rabbit	6_Distalgut_Rabbit	1	0.4	Distalgut	Rabbit	Distalgut	Rabbit
7_Distalgut_Rabbit	6_Distalgut_Rabbit	0	0.4	Distalgut	Rabbit	Distalgut	Rabbit
8_Distalgut_Rabbit	6_Distalgut_Rabbit	0	0.4	Distalgut	Rabbit	Distalgut	Rabbit
1_Surface_Nonsaline	6_Distalgut_Rabbit	0	0.4	Indoor surface	Indoor	Distalgut	Rabbit
2_Surface_Nonsaline	6_Distalgut_Rabbit	0	0.4	Indoor surface	Indoor	Distalgut	Rabbit
3_Surface_Nonsaline	6_Distalgut_Rabbit	0	0.4	Indoor surface	Indoor	Distalgut	Rabbit
4_Surface_Nonsaline	6_Distalgut_Rabbit	0	0.4	Indoor surface	Indoor	Distalgut	Rabbit
5_Surface_Nonsaline	6_Distalgut_Rabbit	0	0.4	Indoor surface	Indoor	Distalgut	Rabbit
6_Surface_Nonsaline	6_Distalgut_Rabbit	0	0.4	Indoor surface	Indoor	Distalgut	Rabbit
7_Surface_Nonsaline	6_Distalgut_Rabbit	0	0.4	Indoor surface	Indoor	Distalgut	Rabbit
8_Surface_Nonsaline	6_Distalgut_Rabbit	0	0.4	Indoor surface	Indoor	Distalgut	Rabbit
1_Nose_Secretion	6_Distalgut_Rabbit	0	0.4	Human Secretion	Human	Distalgut	Rabbit
2_Nose_Secretion	6_Distalgut_Rabbit	1.5336743249216855e-4	0.4	Human Secretion	Human	Distalgut	Rabbit
3_Nose_Secretion	6_Distalgut_Rabbit	0	0.4	Human Secretion	Human	Distalgut	Rabbit
4_Nose_Secretion	6_Distalgut_Rabbit	0	0.4	Human Secretion	Human	Distalgut	Rabbit
5_Nose_Secretion	6_Distalgut_Rabbit	0	0.4	Human Secretion	Human	Distalgut	Rabbit
1_Human_Saliva	6_Distalgut_Rabbit	0	0.4	Human Secretion	Human	Distalgut	Rabbit
2_Human_Saliva	6_Distalgut_Rabbit	0	0.4	Human Secretion	Human	Distalgut	Rabbit
3_Human_Saliva	6_Distalgut_Rabbit	0	0.4	Human Secretion	Human	Distalgut	Rabbit
4_Human_Saliva	6_Distalgut_Rabbit	0	0.4	Human Secretion	Human	Distalgut	Rabbit
5_Human_Saliva	6_Distalgut_Rabbit	0	0.4	Human Secretion	Human	Distalgut	Rabbit
1_Surface_Foot	6_Distalgut_Rabbit	0	0.4	Human skin	Human	Distalgut	Rabbit
2_Surface_Foot	6_Distalgut_Rabbit	0	0.4	Human skin	Human	Distalgut	Rabbit
3_Surface_Foot	6_Distalgut_Rabbit	0	0.4	Human skin	Human	Distalgut	Rabbit
4_Surface_Foot	6_Distalgut_Rabbit	0	0.4	Human skin	Human	Distalgut	Rabbit
5_Surface_Foot	6_Distalgut_Rabbit	0	0.4	Human skin	Human	Distalgut	Rabbit
6_Surface_Foot	6_Distalgut_Rabbit	0	0.4	Human skin	Human	Distalgut	Rabbit
7_Surface_Foot	6_Distalgut_Rabbit	0	0.4	Human skin	Human	Distalgut	Rabbit
8_Surface_Foot	6_Distalgut_Rabbit	0	0.4	Human skin	Human	Distalgut	Rabbit
1_Surface_Hand	6_Distalgut_Rabbit	0	0.4	Human skin	Human	Distalgut	Rabbit
2_Surface_Hand	6_Distalgut_Rabbit	0	0.4	Human skin	Human	Distalgut	Rabbit
3_Surface_Hand	6_Distalgut_Rabbit	0	0.4	Human skin	Human	Distalgut	Rabbit
4_Surface_Hand	6_Distalgut_Rabbit	0	0.4	Human skin	Human	Distalgut	Rabbit
5_Surface_Hand	6_Distalgut_Rabbit	0	0.4	Human skin	Human	Distalgut	Rabbit
6_Surface_Hand	6_Distalgut_Rabbit	0	0.4	Human skin	Human	Distalgut	Rabbit
7_Surface_Hand	6_Distalgut_Rabbit	0	0.4	Human skin	Human	Distalgut	Rabbit
1_Distalgut_Deer	7_Distalgut_Rabbit	0	0.4	Distalgut	Deer	Distalgut	Rabbit
2_Distalgut_Deer	7_Distalgut_Rabbit	0	0.4	Distalgut	Deer	Distalgut	Rabbit
3_Distalgut_Deer	7_Distalgut_Rabbit	0	0.4	Distalgut	Deer	Distalgut	Rabbit
4_Distalgut_Deer	7_Distalgut_Rabbit	0	0.4	Distalgut	Deer	Distalgut	Rabbit
5_Distalgut_Deer	7_Distalgut_Rabbit	0	0.4	Distalgut	Deer	Distalgut	Rabbit
6_Distalgut_Deer	7_Distalgut_Rabbit	0	0.4	Distalgut	Deer	Distalgut	Rabbit
1_Distalgut_Human	7_Distalgut_Rabbit	0	0.4	Distalgut	Human	Distalgut	Rabbit
2_Distalgut_Human	7_Distalgut_Rabbit	0.023190358441985914	0.4	Distalgut	Human	Distalgut	Rabbit
1_Distalgut_Kangaroo	7_Distalgut_Rabbit	0	0.4	Distalgut	Kangaroo	Distalgut	Rabbit
2_Distalgut_Kangaroo	7_Distalgut_Rabbit	0	0.4	Distalgut	Kangaroo	Distalgut	Rabbit
3_Distalgut_Kangaroo	7_Distalgut_Rabbit	0	0.4	Distalgut	Kangaroo	Distalgut	Rabbit
4_Distalgut_Kangaroo	7_Distalgut_Rabbit	0	0.4	Distalgut	Kangaroo	Distalgut	Rabbit
5_Distalgut_Kangaroo	7_Distalgut_Rabbit	0.7025049413028084	0.4	Distalgut	Kangaroo	Distalgut	Rabbit
6_Distalgut_Kangaroo	7_Distalgut_Rabbit	0	0.4	Distalgut	Kangaroo	Distalgut	Rabbit
7_Distalgut_Kangaroo	7_Distalgut_Rabbit	0	0.4	Distalgut	Kangaroo	Distalgut	Rabbit
8_Distalgut_Kangaroo	7_Distalgut_Rabbit	0	0.4	Distalgut	Kangaroo	Distalgut	Rabbit
9_Distalgut_Kangaroo	7_Distalgut_Rabbit	0	0.4	Distalgut	Kangaroo	Distalgut	Rabbit
1_Distalgut_Monkey	7_Distalgut_Rabbit	0	0.4	Distalgut	Monkey	Distalgut	Rabbit
2_Distalgut_Monkey	7_Distalgut_Rabbit	0	0.4	Distalgut	Monkey	Distalgut	Rabbit
3_Distalgut_Monkey	7_Distalgut_Rabbit	0	0.4	Distalgut	Monkey	Distalgut	Rabbit
4_Distalgut_Monkey	7_Distalgut_Rabbit	0	0.4	Distalgut	Monkey	Distalgut	Rabbit
5_Distalgut_Monkey	7_Distalgut_Rabbit	0	0.4	Distalgut	Monkey	Distalgut	Rabbit
6_Distalgut_Monkey	7_Distalgut_Rabbit	0	0.4	Distalgut	Monkey	Distalgut	Rabbit
1_Distalgut_Rabbit	7_Distalgut_Rabbit	0	0.4	Distalgut	Rabbit	Distalgut	Rabbit
2_Distalgut_Rabbit	7_Distalgut_Rabbit	0	0.4	Distalgut	Rabbit	Distalgut	Rabbit
3_Distalgut_Rabbit	7_Distalgut_Rabbit	0	0.4	Distalgut	Rabbit	Distalgut	Rabbit
4_Distalgut_Rabbit	7_Distalgut_Rabbit	0	0.4	Distalgut	Rabbit	Distalgut	Rabbit
5_Distalgut_Rabbit	7_Distalgut_Rabbit	0	0.4	Distalgut	Rabbit	Distalgut	Rabbit
6_Distalgut_Rabbit	7_Distalgut_Rabbit	0	0.4	Distalgut	Rabbit	Distalgut	Rabbit
7_Distalgut_Rabbit	7_Distalgut_Rabbit	1	0.4	Distalgut	Rabbit	Distalgut	Rabbit
8_Distalgut_Rabbit	7_Distalgut_Rabbit	0	0.4	Distalgut	Rabbit	Distalgut	Rabbit
1_Surface_Nonsaline	7_Distalgut_Rabbit	0	0.4	Indoor surface	Indoor	Distalgut	Rabbit
2_Surface_Nonsaline	7_Distalgut_Rabbit	0	0.4	Indoor surface	Indoor	Distalgut	Rabbit
3_Surface_Nonsaline	7_Distalgut_Rabbit	0	0.4	Indoor surface	Indoor	Distalgut	Rabbit
4_Surface_Nonsaline	7_Distalgut_Rabbit	0	0.4	Indoor surface	Indoor	Distalgut	Rabbit
5_Surface_Nonsaline	7_Distalgut_Rabbit	0	0.4	Indoor surface	Indoor	Distalgut	Rabbit
6_Surface_Nonsaline	7_Distalgut_Rabbit	0.010532785979648018	0.4	Indoor surface	Indoor	Distalgut	Rabbit
7_Surface_Nonsaline	7_Distalgut_Rabbit	0	0.4	Indoor surface	Indoor	Distalgut	Rabbit
8_Surface_Nonsaline	7_Distalgut_Rabbit	0	0.4	Indoor surface	Indoor	Distalgut	Rabbit
1_Nose_Secretion	7_Distalgut_Rabbit	0	0.4	Human Secretion	Human	Distalgut	Rabbit
2_Nose_Secretion	7_Distalgut_Rabbit	0	0.4	Human Secretion	Human	Distalgut	Rabbit
3_Nose_Secretion	7_Distalgut_Rabbit	0	0.4	Human Secretion	Human	Distalgut	Rabbit
4_Nose_Secretion	7_Distalgut_Rabbit	0	0.4	Human Secretion	Human	Distalgut	Rabbit
5_Nose_Secretion	7_Distalgut_Rabbit	0	0.4	Human Secretion	Human	Distalgut	Rabbit
1_Human_Saliva	7_Distalgut_Rabbit	0	0.4	Human Secretion	Human	Distalgut	Rabbit
2_Human_Saliva	7_Distalgut_Rabbit	0	0.4	Human Secretion	Human	Distalgut	Rabbit
3_Human_Saliva	7_Distalgut_Rabbit	0	0.4	Human Secretion	Human	Distalgut	Rabbit
4_Human_Saliva	7_Distalgut_Rabbit	0	0.4	Human Secretion	Human	Distalgut	Rabbit
5_Human_Saliva	7_Distalgut_Rabbit	0	0.4	Human Secretion	Human	Distalgut	Rabbit
1_Surface_Foot	7_Distalgut_Rabbit	0	0.4	Human skin	Human	Distalgut	Rabbit
2_Surface_Foot	7_Distalgut_Rabbit	0	0.4	Human skin	Human	Distalgut	Rabbit
3_Surface_Foot	7_Distalgut_Rabbit	0	0.4	Human skin	Human	Distalgut	Rabbit
4_Surface_Foot	7_Distalgut_Rabbit	0	0.4	Human skin	Human	Distalgut	Rabbit
5_Surface_Foot	7_Distalgut_Rabbit	0	0.4	Human skin	Human	Distalgut	Rabbit
6_Surface_Foot	7_Distalgut_Rabbit	0	0.4	Human skin	Human	Distalgut	Rabbit
7_Surface_Foot	7_Distalgut_Rabbit	0	0.4	Human skin	Human	Distalgut	Rabbit
8_Surface_Foot	7_Distalgut_Rabbit	0.00414211	0.4	Human skin	Human	Distalgut	Rabbit
1_Surface_Hand	7_Distalgut_Rabbit	0	0.4	Human skin	Human	Distalgut	Rabbit
2_Surface_Hand	7_Distalgut_Rabbit	0	0.4	Human skin	Human	Distalgut	Rabbit
3_Surface_Hand	7_Distalgut_Rabbit	0	0.4	Human skin	Human	Distalgut	Rabbit
4_Surface_Hand	7_Distalgut_Rabbit	0	0.4	Human skin	Human	Distalgut	Rabbit
5_Surface_Hand	7_Distalgut_Rabbit	0	0.4	Human skin	Human	Distalgut	Rabbit
6_Surface_Hand	7_Distalgut_Rabbit	0	0.4	Human skin	Human	Distalgut	Rabbit
7_Surface_Hand	7_Distalgut_Rabbit	0	0.4	Human skin	Human	Distalgut	Rabbit
1_Distalgut_Deer	8_Distalgut_Rabbit	0.0073519	0.4	Distalgut	Deer	Distalgut	Rabbit
2_Distalgut_Deer	8_Distalgut_Rabbit	0	0.4	Distalgut	Deer	Distalgut	Rabbit
3_Distalgut_Deer	8_Distalgut_Rabbit	0.018815802849193597	0.4	Distalgut	Deer	Distalgut	Rabbit
4_Distalgut_Deer	8_Distalgut_Rabbit	0	0.4	Distalgut	Deer	Distalgut	Rabbit
5_Distalgut_Deer	8_Distalgut_Rabbit	0	0.4	Distalgut	Deer	Distalgut	Rabbit
6_Distalgut_Deer	8_Distalgut_Rabbit	0.15545263472888793	0.4	Distalgut	Deer	Distalgut	Rabbit
1_Distalgut_Human	8_Distalgut_Rabbit	0	0.4	Distalgut	Human	Distalgut	Rabbit
2_Distalgut_Human	8_Distalgut_Rabbit	0	0.4	Distalgut	Human	Distalgut	Rabbit
1_Distalgut_Kangaroo	8_Distalgut_Rabbit	0	0.4	Distalgut	Kangaroo	Distalgut	Rabbit
2_Distalgut_Kangaroo	8_Distalgut_Rabbit	0	0.4	Distalgut	Kangaroo	Distalgut	Rabbit
3_Distalgut_Kangaroo	8_Distalgut_Rabbit	0.0382489	0.4	Distalgut	Kangaroo	Distalgut	Rabbit
4_Distalgut_Kangaroo	8_Distalgut_Rabbit	0	0.4	Distalgut	Kangaroo	Distalgut	Rabbit
5_Distalgut_Kangaroo	8_Distalgut_Rabbit	0	0.4	Distalgut	Kangaroo	Distalgut	Rabbit
6_Distalgut_Kangaroo	8_Distalgut_Rabbit	0.4499983932863848	0.4	Distalgut	Kangaroo	Distalgut	Rabbit
7_Distalgut_Kangaroo	8_Distalgut_Rabbit	0	0.4	Distalgut	Kangaroo	Distalgut	Rabbit
8_Distalgut_Kangaroo	8_Distalgut_Rabbit	0	0.4	Distalgut	Kangaroo	Distalgut	Rabbit
9_Distalgut_Kangaroo	8_Distalgut_Rabbit	0.25168865022888864	0.4	Distalgut	Kangaroo	Distalgut	Rabbit
1_Distalgut_Monkey	8_Distalgut_Rabbit	0	0.4	Distalgut	Monkey	Distalgut	Rabbit
2_Distalgut_Monkey	8_Distalgut_Rabbit	0	0.4	Distalgut	Monkey	Distalgut	Rabbit
3_Distalgut_Monkey	8_Distalgut_Rabbit	0	0.4	Distalgut	Monkey	Distalgut	Rabbit
4_Distalgut_Monkey	8_Distalgut_Rabbit	0	0.4	Distalgut	Monkey	Distalgut	Rabbit
5_Distalgut_Monkey	8_Distalgut_Rabbit	0	0.4	Distalgut	Monkey	Distalgut	Rabbit
6_Distalgut_Monkey	8_Distalgut_Rabbit	0	0.4	Distalgut	Monkey	Distalgut	Rabbit
1_Distalgut_Rabbit	8_Distalgut_Rabbit	0	0.4	Distalgut	Rabbit	Distalgut	Rabbit
2_Distalgut_Rabbit	8_Distalgut_Rabbit	0	0.4	Distalgut	Rabbit	Distalgut	Rabbit
3_Distalgut_Rabbit	8_Distalgut_Rabbit	0	0.4	Distalgut	Rabbit	Distalgut	Rabbit
4_Distalgut_Rabbit	8_Distalgut_Rabbit	0	0.4	Distalgut	Rabbit	Distalgut	Rabbit
5_Distalgut_Rabbit	8_Distalgut_Rabbit	0	0.4	Distalgut	Rabbit	Distalgut	Rabbit
6_Distalgut_Rabbit	8_Distalgut_Rabbit	0	0.4	Distalgut	Rabbit	Distalgut	Rabbit
7_Distalgut_Rabbit	8_Distalgut_Rabbit	0	0.4	Distalgut	Rabbit	Distalgut	Rabbit
8_Distalgut_Rabbit	8_Distalgut_Rabbit	1	0.4	Distalgut	Rabbit	Distalgut	Rabbit
1_Surface_Nonsaline	8_Distalgut_Rabbit	0	0.4	Indoor surface	Indoor	Distalgut	Rabbit
2_Surface_Nonsaline	8_Distalgut_Rabbit	0	0.4	Indoor surface	Indoor	Distalgut	Rabbit
3_Surface_Nonsaline	8_Distalgut_Rabbit	0	0.4	Indoor surface	Indoor	Distalgut	Rabbit
4_Surface_Nonsaline	8_Distalgut_Rabbit	0	0.4	Indoor surface	Indoor	Distalgut	Rabbit
5_Surface_Nonsaline	8_Distalgut_Rabbit	0	0.4	Indoor surface	Indoor	Distalgut	Rabbit
6_Surface_Nonsaline	8_Distalgut_Rabbit	0	0.4	Indoor surface	Indoor	Distalgut	Rabbit
7_Surface_Nonsaline	8_Distalgut_Rabbit	0	0.4	Indoor surface	Indoor	Distalgut	Rabbit
8_Surface_Nonsaline	8_Distalgut_Rabbit	0	0.4	Indoor surface	Indoor	Distalgut	Rabbit
1_Nose_Secretion	8_Distalgut_Rabbit	0	0.4	Human Secretion	Human	Distalgut	Rabbit
2_Nose_Secretion	8_Distalgut_Rabbit	0	0.4	Human Secretion	Human	Distalgut	Rabbit
3_Nose_Secretion	8_Distalgut_Rabbit	0	0.4	Human Secretion	Human	Distalgut	Rabbit
4_Nose_Secretion	8_Distalgut_Rabbit	0	0.4	Human Secretion	Human	Distalgut	Rabbit
5_Nose_Secretion	8_Distalgut_Rabbit	0	0.4	Human Secretion	Human	Distalgut	Rabbit
1_Human_Saliva	8_Distalgut_Rabbit	0	0.4	Human Secretion	Human	Distalgut	Rabbit
2_Human_Saliva	8_Distalgut_Rabbit	0	0.4	Human Secretion	Human	Distalgut	Rabbit
3_Human_Saliva	8_Distalgut_Rabbit	0	0.4	Human Secretion	Human	Distalgut	Rabbit
4_Human_Saliva	8_Distalgut_Rabbit	0	0.4	Human Secretion	Human	Distalgut	Rabbit
5_Human_Saliva	8_Distalgut_Rabbit	0	0.4	Human Secretion	Human	Distalgut	Rabbit
1_Surface_Foot	8_Distalgut_Rabbit	0	0.4	Human skin	Human	Distalgut	Rabbit
2_Surface_Foot	8_Distalgut_Rabbit	0	0.4	Human skin	Human	Distalgut	Rabbit
3_Surface_Foot	8_Distalgut_Rabbit	0	0.4	Human skin	Human	Distalgut	Rabbit
4_Surface_Foot	8_Distalgut_Rabbit	0	0.4	Human skin	Human	Distalgut	Rabbit
5_Surface_Foot	8_Distalgut_Rabbit	0	0.4	Human skin	Human	Distalgut	Rabbit
6_Surface_Foot	8_Distalgut_Rabbit	0	0.4	Human skin	Human	Distalgut	Rabbit
7_Surface_Foot	8_Distalgut_Rabbit	0	0.4	Human skin	Human	Distalgut	Rabbit
8_Surface_Foot	8_Distalgut_Rabbit	0	0.4	Human skin	Human	Distalgut	Rabbit
1_Surface_Hand	8_Distalgut_Rabbit	0	0.4	Human skin	Human	Distalgut	Rabbit
2_Surface_Hand	8_Distalgut_Rabbit	0	0.4	Human skin	Human	Distalgut	Rabbit
3_Surface_Hand	8_Distalgut_Rabbit	0	0.4	Human skin	Human	Distalgut	Rabbit
4_Surface_Hand	8_Distalgut_Rabbit	0	0.4	Human skin	Human	Distalgut	Rabbit
5_Surface_Hand	8_Distalgut_Rabbit	0	0.4	Human skin	Human	Distalgut	Rabbit
6_Surface_Hand	8_Distalgut_Rabbit	0	0.4	Human skin	Human	Distalgut	Rabbit
7_Surface_Hand	8_Distalgut_Rabbit	0	0.4	Human skin	Human	Distalgut	Rabbit
1_Distalgut_Deer	1_Surface_Nonsaline	0	0.4	Distalgut	Deer	Indoor surface	Indoor
2_Distalgut_Deer	1_Surface_Nonsaline	0.00833491	0.4	Distalgut	Deer	Indoor surface	Indoor
3_Distalgut_Deer	1_Surface_Nonsaline	0	0.4	Distalgut	Deer	Indoor surface	Indoor
4_Distalgut_Deer	1_Surface_Nonsaline	0	0.4	Distalgut	Deer	Indoor surface	Indoor
5_Distalgut_Deer	1_Surface_Nonsaline	0	0.4	Distalgut	Deer	Indoor surface	Indoor
6_Distalgut_Deer	1_Surface_Nonsaline	0	0.4	Distalgut	Deer	Indoor surface	Indoor
1_Distalgut_Human	1_Surface_Nonsaline	0	0.4	Distalgut	Human	Indoor surface	Indoor
2_Distalgut_Human	1_Surface_Nonsaline	0	0.4	Distalgut	Human	Indoor surface	Indoor
1_Distalgut_Kangaroo	1_Surface_Nonsaline	0.019440386295903833	0.4	Distalgut	Kangaroo	Indoor surface	Indoor
2_Distalgut_Kangaroo	1_Surface_Nonsaline	0	0.4	Distalgut	Kangaroo	Indoor surface	Indoor
3_Distalgut_Kangaroo	1_Surface_Nonsaline	0	0.4	Distalgut	Kangaroo	Indoor surface	Indoor
4_Distalgut_Kangaroo	1_Surface_Nonsaline	0.036958772360634606	0.4	Distalgut	Kangaroo	Indoor surface	Indoor
5_Distalgut_Kangaroo	1_Surface_Nonsaline	0	0.4	Distalgut	Kangaroo	Indoor surface	Indoor
6_Distalgut_Kangaroo	1_Surface_Nonsaline	0	0.4	Distalgut	Kangaroo	Indoor surface	Indoor
7_Distalgut_Kangaroo	1_Surface_Nonsaline	0	0.4	Distalgut	Kangaroo	Indoor surface	Indoor
[truncated: 5,697 more rows]

## Sheet: Fig. 2b&S3
r_val	modularity	cluster_coef	avg_members	total_cluster	Type	Biome	New_Type	Dataset	Host
0.1	0.4429091323144062	0.5394024611828623	317.22222222222223	9	CalCOFI	Marine	Marine: CalCOFI	CalCOFI	Ocean
0.1206896551724138	0.5054059447159481	0.5472204764108923	404.5	6	CalCOFI	Marine	Marine: CalCOFI	CalCOFI	Ocean
0.1413793103448276	0.5125543486171339	0.5526834262676453	300.42857142857144	7	CalCOFI	Marine	Marine: CalCOFI	CalCOFI	Ocean
0.16206896551724137	0.5183928421731767	0.5574083343730794	230.625	8	CalCOFI	Marine	Marine: CalCOFI	CalCOFI	Ocean
0.18275862068965518	0.5207203313582005	0.5623079985456001	279.3333333333333	6	CalCOFI	Marine	Marine: CalCOFI	CalCOFI	Ocean
0.20344827586206898	0.5327167020756935	0.5669867273743701	216.42857142857142	7	CalCOFI	Marine	Marine: CalCOFI	CalCOFI	Ocean
0.22413793103448276	0.5317509114800301	0.5720299106173323	270.8	5	CalCOFI	Marine	Marine: CalCOFI	CalCOFI	Ocean
0.24482758620689657	0.5511097187081748	0.5744323797333151	304.75	4	CalCOFI	Marine	Marine: CalCOFI	CalCOFI	Ocean
0.2655172413793103	0.5579352300294321	0.5769704193173596	364	3	CalCOFI	Marine	Marine: CalCOFI	CalCOFI	Ocean
0.28620689655172415	0.5621393202727646	0.5760951874292087	333.6666666666667	3	CalCOFI	Marine	Marine: CalCOFI	CalCOFI	Ocean
0.30689655172413793	0.5636758306299593	0.5767411693431719	307.3333333333333	3	CalCOFI	Marine	Marine: CalCOFI	CalCOFI	Ocean
0.3275862068965517	0.5802853436346276	0.5771618998002062	282.6666666666667	3	CalCOFI	Marine	Marine: CalCOFI	CalCOFI	Ocean
0.34827586206896555	0.5881882931341381	0.5738925687986791	262.6666666666667	3	CalCOFI	Marine	Marine: CalCOFI	CalCOFI	Ocean
0.36896551724137927	0.5902394328526084	0.5714138355022652	239.66666666666666	3	CalCOFI	Marine	Marine: CalCOFI	CalCOFI	Ocean
0.3896551724137931	0.6021908978410456	0.5678471620150891	218.33333333333334	3	CalCOFI	Marine	Marine: CalCOFI	CalCOFI	Ocean
0.41034482758620694	0.60645	0.5615599646793086	198	3	CalCOFI	Marine	Marine: CalCOFI	CalCOFI	Ocean
0.43103448275862066	0.6090174754651618	0.5540566551491024	181	3	CalCOFI	Marine	Marine: CalCOFI	CalCOFI	Ocean
0.4517241379310345	0.6128801738545744	0.546877	162.33333333333334	3	CalCOFI	Marine	Marine: CalCOFI	CalCOFI	Ocean
0.4724137931034482	0.6161974073685113	0.5365326347683373	141	3	CalCOFI	Marine	Marine: CalCOFI	CalCOFI	Ocean
0.49310344827586206	0.6155116556719126	0.5304282553729457	127.33333333333333	3	CalCOFI	Marine	Marine: CalCOFI	CalCOFI	Ocean
0.5137931034482759	0.620708	0.5337161823348218	113	3	CalCOFI	Marine	Marine: CalCOFI	CalCOFI	Ocean
0.5344827586206896	0.6252689587291413	0.5310583105461533	49.166666666666664	6	CalCOFI	Marine	Marine: CalCOFI	CalCOFI	Ocean
0.5551724137931034	0.631843	0.5245023654378291	45.166666666666664	6	CalCOFI	Marine	Marine: CalCOFI	CalCOFI	Ocean
0.5758620689655173	0.6405921874787152	0.5232438774013785	43	5	CalCOFI	Marine	Marine: CalCOFI	CalCOFI	Ocean
0.596552	0.6469410041492045	0.515173	44.75	4	CalCOFI	Marine	Marine: CalCOFI	CalCOFI	Ocean
0.6172413793103448	0.6376756233226295	0.5112676056338028	47	3	CalCOFI	Marine	Marine: CalCOFI	CalCOFI	Ocean
0.6379310344827586	0.634838	0.487334	24	4	CalCOFI	Marine	Marine: CalCOFI	CalCOFI	Ocean
0.6586206896551724	0.6425614316239318	0.4720982142857143	23	4	CalCOFI	Marine	Marine: CalCOFI	CalCOFI	Ocean
0.6793103448275862	0.6502242152466365	0.4352226720647774	18.5	4	CalCOFI	Marine	Marine: CalCOFI	CalCOFI	Ocean
0.7	0.6637033214486769	0.4542974079126876	24	2	CalCOFI	Marine	Marine: CalCOFI	CalCOFI	Ocean
0.1	0.558602	0.4442361845259698	399.57142857142856	7	Comparison	Marine	Marine: Lat. transect	Comparison	Ocean
0.1206896551724138	0.5721281617756279	0.4611014224490712	289.125	8	Comparison	Marine	Marine: Lat. transect	Comparison	Ocean
0.1413793103448276	0.5754825339696078	0.4775446940220762	213.88888888888889	9	Comparison	Marine	Marine: Lat. transect	Comparison	Ocean
0.16206896551724137	0.5811926066319063	0.5002251002481337	175.7	10	Comparison	Marine	Marine: Lat. transect	Comparison	Ocean
0.18275862068965518	0.5979119548115949	0.5193976385783211	147.9	10	Comparison	Marine	Marine: Lat. transect	Comparison	Ocean
0.20344827586206898	0.610544	0.5342443548045013	127.8	10	Comparison	Marine	Marine: Lat. transect	Comparison	Ocean
0.22413793103448276	0.6089506925207756	0.543275	100.45454545454545	11	Comparison	Marine	Marine: Lat. transect	Comparison	Ocean
0.24482758620689657	0.6189731841726624	0.5531560328411842	88.9091	11	Comparison	Marine	Marine: Lat. transect	Comparison	Ocean
0.2655172413793103	0.6217894726005566	0.5624394769059867	83.5	10	Comparison	Marine	Marine: Lat. transect	Comparison	Ocean
0.28620689655172415	0.6175041156614093	0.5659234214780173	71.9	10	Comparison	Marine	Marine: Lat. transect	Comparison	Ocean
0.30689655172413793	0.6197167936037471	0.5683081534145364	59.36363636363637	11	Comparison	Marine	Marine: Lat. transect	Comparison	Ocean
0.3275862068965517	0.6277638659491717	0.5764927192355197	41.92857142857143	14	Comparison	Marine	Marine: Lat. transect	Comparison	Ocean
0.34827586206896555	0.639574	0.5889702664059993	36.285714285714285	14	Comparison	Marine	Marine: Lat. transect	Comparison	Ocean
0.36896551724137927	0.6419468025944254	0.5951493298308874	35.75	12	Comparison	Marine	Marine: Lat. transect	Comparison	Ocean
0.3896551724137931	0.6332031103396514	0.5957980409785644	36.55555555555556	9	Comparison	Marine	Marine: Lat. transect	Comparison	Ocean
0.41034482758620694	0.6411804213386432	0.597065	33	9	Comparison	Marine	Marine: Lat. transect	Comparison	Ocean
0.43103448275862066	0.6399862781575543	0.598348	29.875	8	Comparison	Marine	Marine: Lat. transect	Comparison	Ocean
0.4517241379310345	0.6484852892561981	0.6093241398620979	31	6	Comparison	Marine	Marine: Lat. transect	Comparison	Ocean
0.4724137931034482	0.6571294559099439	0.6101070093697198	31.8	5	Comparison	Marine	Marine: Lat. transect	Comparison	Ocean
0.49310344827586206	0.6444321605957819	0.5930128396536279	38	3	Comparison	Marine	Marine: Lat. transect	Comparison	Ocean
0.5137931034482759	0.6459592042851734	0.5934841021047919	33.333333333333336	3	Comparison	Marine	Marine: Lat. transect	Comparison	Ocean
0.5344827586206896	0.647837	0.5993485342019544	36.5	2	Comparison	Marine	Marine: Lat. transect	Comparison	Ocean
0.5551724137931034	0.6546724898519843	0.6205098493626883	30	2	Comparison	Marine	Marine: Lat. transect	Comparison	Ocean
0.5758620689655173	0.6691130050505051	0.5873221216041397	25	2	Comparison	Marine	Marine: Lat. transect	Comparison	Ocean
0.596552	0.6635355364418292	0.5152173913043478	24	2	Comparison	Marine	Marine: Lat. transect	Comparison	Ocean
0.6172413793103448	0.631958	0.5570890840652447	19.5	2	Comparison	Marine	Marine: Lat. transect	Comparison	Ocean
0.6379310344827586	0.6010516689529035	0.518797	18	1	Comparison	Marine	Marine: Lat. transect	Comparison	Ocean
0.6586206896551724	0.6185185185185185	0.5384615384615384	11	1	Comparison	Marine	Marine: Lat. transect	Comparison	Ocean
0.1	0.5607923072127218	0.5830475842738372	488.85714285714283	7	Distalgut_Deer	Distalgut	Distalgut: Deer (EMP)	EMP	Deer
0.1206896551724138	0.5254242442904116	0.5811166187004544	435.2857142857143	7	Distalgut_Deer	Distalgut	Distalgut: Deer (EMP)	EMP	Deer
0.1413793103448276	0.5126144196274692	0.5792737523485212	197.08333333333334	12	Distalgut_Deer	Distalgut	Distalgut: Deer (EMP)	EMP	Deer
0.16206896551724137	0.5019443164367855	0.5773372458827468	274.5	8	Distalgut_Deer	Distalgut	Distalgut: Deer (EMP)	EMP	Deer
0.18275862068965518	0.4918996150082272	0.5753146163155121	205.77777777777777	9	Distalgut_Deer	Distalgut	Distalgut: Deer (EMP)	EMP	Deer
0.20344827586206898	0.46252067030907246	0.5717638385700267	193.5	8	Distalgut_Deer	Distalgut	Distalgut: Deer (EMP)	EMP	Deer
0.22413793103448276	0.4500037972495319	0.5667679872798521	188.85714285714286	7	Distalgut_Deer	Distalgut	Distalgut: Deer (EMP)	EMP	Deer
0.24482758620689657	0.43780834308488253	0.5595240649828849	160.85714285714286	7	Distalgut_Deer	Distalgut	Distalgut: Deer (EMP)	EMP	Deer
0.2655172413793103	0.417774	0.5521967564755179	138.57142857142858	7	Distalgut_Deer	Distalgut	Distalgut: Deer (EMP)	EMP	Deer
0.28620689655172415	0.4005800170303862	0.5480654874870315	134.83333333333334	6	Distalgut_Deer	Distalgut	Distalgut: Deer (EMP)	EMP	Deer
0.30689655172413793	0.3978854199635675	0.5408661241411641	116.66666666666667	6	Distalgut_Deer	Distalgut	Distalgut: Deer (EMP)	EMP	Deer
0.3275862068965517	0.3898641309759344	0.5359575152971076	101.33333333333333	6	Distalgut_Deer	Distalgut	Distalgut: Deer (EMP)	EMP	Deer
0.34827586206896555	0.3799238955277428	0.5353343197350806	82.33333333333333	6	Distalgut_Deer	Distalgut	Distalgut: Deer (EMP)	EMP	Deer
0.36896551724137927	0.3678653593746339	0.5306429439540954	97.5	4	Distalgut_Deer	Distalgut	Distalgut: Deer (EMP)	EMP	Deer
0.3896551724137931	0.35873437399022995	0.5317372497736647	83.5	4	Distalgut_Deer	Distalgut	Distalgut: Deer (EMP)	EMP	Deer
0.41034482758620694	0.3472503657658614	0.5320741154859836	70.25	4	Distalgut_Deer	Distalgut	Distalgut: Deer (EMP)	EMP	Deer
0.43103448275862066	0.3616733520244373	0.5397553119642579	35.2	5	Distalgut_Deer	Distalgut	Distalgut: Deer (EMP)	EMP	Deer
0.4517241379310345	0.3284531924704726	0.565188	30.25	4	Distalgut_Deer	Distalgut	Distalgut: Deer (EMP)	EMP	Deer
0.4724137931034482	0.33137773160972694	0.5824993357541405	33.666666666666664	3	Distalgut_Deer	Distalgut	Distalgut: Deer (EMP)	EMP	Deer
0.49310344827586206	0.34516991005130937	0.5698884758364313	29.333333333333332	3	Distalgut_Deer	Distalgut	Distalgut: Deer (EMP)	EMP	Deer
0.5137931034482759	0.3757692389309168	0.5625139956706726	26.666666666666668	3	Distalgut_Deer	Distalgut	Distalgut: Deer (EMP)	EMP	Deer
0.5344827586206896	0.3737567546401444	0.5461827891734434	24.333333333333332	3	Distalgut_Deer	Distalgut	Distalgut: Deer (EMP)	EMP	Deer
0.5551724137931034	0.44204075337494547	0.5392921415716856	20.333333333333332	3	Distalgut_Deer	Distalgut	Distalgut: Deer (EMP)	EMP	Deer
0.5758620689655173	0.4483715168055157	0.5101419878296146	22.5	2	Distalgut_Deer	Distalgut	Distalgut: Deer (EMP)	EMP	Deer
0.596552	0.4335522040969871	0.5365987892129884	17.5	2	Distalgut_Deer	Distalgut	Distalgut: Deer (EMP)	EMP	Deer
0.6172413793103448	0.44245498521902715	0.5038167938931297	15	2	Distalgut_Deer	Distalgut	Distalgut: Deer (EMP)	EMP	Deer
0.6379310344827586	0.44325538380235163	0.520259	12.5	2	Distalgut_Deer	Distalgut	Distalgut: Deer (EMP)	EMP	Deer
0.6586206896551724	0.45541838134430734	0.44244604316546765	13	1	Distalgut_Deer	Distalgut	Distalgut: Deer (EMP)	EMP	Deer
0.1	0.4573724479202595	0.3782303308742324	61.4	5	Distalgut_Human	Distalgut	Distalgut: Human (EMP)	EMP	Human
0.1206896551724138	0.4598282267673985	0.37832313098053083	62.8	5	Distalgut_Human	Distalgut	Distalgut: Human (EMP)	EMP	Human
0.1413793103448276	0.47011601524756036	0.3850430395122578	107	3	Distalgut_Human	Distalgut	Distalgut: Human (EMP)	EMP	Human
0.16206896551724137	0.4771984778331999	0.4009536840108915	102	3	Distalgut_Human	Distalgut	Distalgut: Human (EMP)	EMP	Human
0.18275862068965518	0.4848522787573675	0.4260577687483438	61.5	4	Distalgut_Human	Distalgut	Distalgut: Human (EMP)	EMP	Human
0.20344827586206898	0.51721	0.4416780439369492	81.66666666666667	3	Distalgut_Human	Distalgut	Distalgut: Human (EMP)	EMP	Human
0.22413793103448276	0.5529719664281962	0.46382691007437454	75	3	Distalgut_Human	Distalgut	Distalgut: Human (EMP)	EMP	Human
0.24482758620689657	0.5734485239373284	0.4699284144073051	61.666666666666664	3	Distalgut_Human	Distalgut	Distalgut: Human (EMP)	EMP	Human
0.2655172413793103	0.6213718616107813	0.47803329328985755	53.666666666666664	3	Distalgut_Human	Distalgut	Distalgut: Human (EMP)	EMP	Human
0.28620689655172415	0.6351813525236949	0.47905657945611546	28.25	4	Distalgut_Human	Distalgut	Distalgut: Human (EMP)	EMP	Human
0.30689655172413793	0.6626164611417891	0.5030989906144856	31.25	4	Distalgut_Human	Distalgut	Distalgut: Human (EMP)	EMP	Human
0.3275862068965517	0.6736557008851894	0.5105599214145383	39	2	Distalgut_Human	Distalgut	Distalgut: Human (EMP)	EMP	Human
0.34827586206896555	0.6897651430112862	0.49496080627099664	34.5	2	Distalgut_Human	Distalgut	Distalgut: Human (EMP)	EMP	Human
0.36896551724137927	0.6954147383410468	0.49093997734994343	31	2	Distalgut_Human	Distalgut	Distalgut: Human (EMP)	EMP	Human
0.3896551724137931	0.7123420256318976	0.49308380797396256	18.5	2	Distalgut_Human	Distalgut	Distalgut: Human (EMP)	EMP	Human
0.41034482758620694	0.7271639136828426	0.5154639175257731	18.5	2	Distalgut_Human	Distalgut	Distalgut: Human (EMP)	EMP	Human
0.43103448275862066	0.7196174543129631	0.49373040752351094	19	1	Distalgut_Human	Distalgut	Distalgut: Human (EMP)	EMP	Human
0.4517241379310345	0.7452234660382122	0.47607052896725444	13	1	Distalgut_Human	Distalgut	Distalgut: Human (EMP)	EMP	Human
0.4724137931034482	0.7500330294622803	0.4804270462633452	13	1	Distalgut_Human	Distalgut	Distalgut: Human (EMP)	EMP	Human
0.5137931034482759	0.7799999999999998	0.5864661654135338	11	1	Distalgut_Human	Distalgut	Distalgut: Human (EMP)	EMP	Human
0.1	0.6628794474182099	0.6238703507465231	589.4285714285714	7	Distalgut_Kangaroo	Distalgut	Distalgut: Kangaroo (EMP)	EMP	Kangaroo
0.1206896551724138	0.6661134711222336	0.5970672959693102	647.6666666666666	6	Distalgut_Kangaroo	Distalgut	Distalgut: Kangaroo (EMP)	EMP	Kangaroo
0.1413793103448276	0.6660134229345386	0.5746666512311869	602.6666666666666	6	Distalgut_Kangaroo	Distalgut	Distalgut: Kangaroo (EMP)	EMP	Kangaroo
0.16206896551724137	0.6534991147591389	0.5595929259614849	480.57142857142856	7	Distalgut_Kangaroo	Distalgut	Distalgut: Kangaroo (EMP)	EMP	Kangaroo
0.18275862068965518	0.6525629202132062	0.549985	377	8	Distalgut_Kangaroo	Distalgut	Distalgut: Kangaroo (EMP)	EMP	Kangaroo
0.20344827586206898	0.6523445548943037	0.5437405981410063	381.14285714285717	7	Distalgut_Kangaroo	Distalgut	Distalgut: Kangaroo (EMP)	EMP	Kangaroo
0.22413793103448276	0.6492710562657071	0.5406176838231286	333.2857142857143	7	Distalgut_Kangaroo	Distalgut	Distalgut: Kangaroo (EMP)	EMP	Kangaroo
0.24482758620689657	0.6457900930411246	0.5355822698464183	289.57142857142856	7	Distalgut_Kangaroo	Distalgut	Distalgut: Kangaroo (EMP)	EMP	Kangaroo
0.2655172413793103	0.6360330912264652	0.5286582982495205	217.75	8	Distalgut_Kangaroo	Distalgut	Distalgut: Kangaroo (EMP)	EMP	Kangaroo
0.28620689655172415	0.6322292364733371	0.5222087785149722	187.875	8	Distalgut_Kangaroo	Distalgut	Distalgut: Kangaroo (EMP)	EMP	Kangaroo
0.30689655172413793	0.6316124261981575	0.5153445753076351	119.27272727272727	11	Distalgut_Kangaroo	Distalgut	Distalgut: Kangaroo (EMP)	EMP	Kangaroo
0.3275862068965517	0.6245602933049705	0.5138468691612815	94.08333333333333	12	Distalgut_Kangaroo	Distalgut	Distalgut: Kangaroo (EMP)	EMP	Kangaroo
0.34827586206896555	0.6251101523440641	0.5167475864750513	73.84615384615384	13	Distalgut_Kangaroo	Distalgut	Distalgut: Kangaroo (EMP)	EMP	Kangaroo
0.36896551724137927	0.6202470860759626	0.521447	66.41666666666667	12	Distalgut_Kangaroo	Distalgut	Distalgut: Kangaroo (EMP)	EMP	Kangaroo
0.3896551724137931	0.6350814434122473	0.5316925806437376	63.63636363636363	11	Distalgut_Kangaroo	Distalgut	Distalgut: Kangaroo (EMP)	EMP	Kangaroo
0.41034482758620694	0.6487634166078405	0.5418532491802123	49.25	12	Distalgut_Kangaroo	Distalgut	Distalgut: Kangaroo (EMP)	EMP	Kangaroo
0.43103448275862066	0.6573493803865471	0.5374169741697417	46.63636363636363	11	Distalgut_Kangaroo	Distalgut	Distalgut: Kangaroo (EMP)	EMP	Kangaroo
0.4517241379310345	0.6654047034063199	0.5325626032227827	42.2	10	Distalgut_Kangaroo	Distalgut	Distalgut: Kangaroo (EMP)	EMP	Kangaroo
0.4724137931034482	0.6647228008331996	0.5175989805334622	40.25	8	Distalgut_Kangaroo	Distalgut	Distalgut: Kangaroo (EMP)	EMP	Kangaroo
0.49310344827586206	0.666659	0.5017814874797558	36.857142857142854	7	Distalgut_Kangaroo	Distalgut	Distalgut: Kangaroo (EMP)	EMP	Kangaroo
0.5137931034482759	0.6977449245541326	0.48645810544738566	32	7	Distalgut_Kangaroo	Distalgut	Distalgut: Kangaroo (EMP)	EMP	Kangaroo
0.5344827586206896	0.717613	0.483766	28.833333333333332	6	Distalgut_Kangaroo	Distalgut	Distalgut: Kangaroo (EMP)	EMP	Kangaroo
0.5551724137931034	0.7254995671921634	0.4974025974025974	23	6	Distalgut_Kangaroo	Distalgut	Distalgut: Kangaroo (EMP)	EMP	Kangaroo
0.5758620689655173	0.7328108018355272	0.544081	17.666666666666668	6	Distalgut_Kangaroo	Distalgut	Distalgut: Kangaroo (EMP)	EMP	Kangaroo
0.596552	0.7409362813140323	0.5174002047082907	17.75	4	Distalgut_Kangaroo	Distalgut	Distalgut: Kangaroo (EMP)	EMP	Kangaroo
0.6172413793103448	0.7305570205687855	0.44923076923076927	17	3	Distalgut_Kangaroo	Distalgut	Distalgut: Kangaroo (EMP)	EMP	Kangaroo
0.6379310344827586	0.7444628099173555	0.45137614678899085	13	3	Distalgut_Kangaroo	Distalgut	Distalgut: Kangaroo (EMP)	EMP	Kangaroo
0.6586206896551724	0.7442607897153353	0.42666666666666664	11.666666666666666	3	Distalgut_Kangaroo	Distalgut	Distalgut: Kangaroo (EMP)	EMP	Kangaroo
0.1	0.44062428559731165	0.5297183487162642	354	3	Distalgut_Monkey	Distalgut	Distalgut: Monkey (EMP)	EMP	Monkey
0.1206896551724138	0.4443155597203451	0.5371612850805836	331	3	Distalgut_Monkey	Distalgut	Distalgut: Monkey (EMP)	EMP	Monkey
0.1413793103448276	0.42280394334771476	0.5495104861671837	294.3333333333333	3	Distalgut_Monkey	Distalgut	Distalgut: Monkey (EMP)	EMP	Monkey
0.16206896551724137	0.425412	0.5539474665791358	199.5	4	Distalgut_Monkey	Distalgut	Distalgut: Monkey (EMP)	EMP	Monkey
0.18275862068965518	0.44987097123289715	0.5548353506323143	246	3	Distalgut_Monkey	Distalgut	Distalgut: Monkey (EMP)	EMP	Monkey
0.20344827586206898	0.4519022939928932	0.555493	228	3	Distalgut_Monkey	Distalgut	Distalgut: Monkey (EMP)	EMP	Monkey
0.22413793103448276	0.4681257532960994	0.5575328668246184	226.33333333333334	3	Distalgut_Monkey	Distalgut	Distalgut: Monkey (EMP)	EMP	Monkey
0.24482758620689657	0.4662598679896312	0.5591881968726936	211.33333333333334	3	Distalgut_Monkey	Distalgut	Distalgut: Monkey (EMP)	EMP	Monkey
0.2655172413793103	0.4792326582121843	0.5587864937792172	142.75	4	Distalgut_Monkey	Distalgut	Distalgut: Monkey (EMP)	EMP	Monkey
0.28620689655172415	0.4853610390288713	0.5609553344618929	132.5	4	Distalgut_Monkey	Distalgut	Distalgut: Monkey (EMP)	EMP	Monkey
0.30689655172413793	0.48850730043897156	0.5588302532557202	97.2	5	Distalgut_Monkey	Distalgut	Distalgut: Monkey (EMP)	EMP	Monkey
0.3275862068965517	0.5140893287384848	0.5538232440603776	164.66666666666666	3	Distalgut_Monkey	Distalgut	Distalgut: Monkey (EMP)	EMP	Monkey
0.34827586206896555	0.5213993590242025	0.5512156837693611	114.5	4	Distalgut_Monkey	Distalgut	Distalgut: Monkey (EMP)	EMP	Monkey
0.36896551724137927	0.5309705883290791	0.5460797168557046	105.75	4	Distalgut_Monkey	Distalgut	Distalgut: Monkey (EMP)	EMP	Monkey
0.3896551724137931	0.5298469944954062	0.5360360909589709	75.6	5	Distalgut_Monkey	Distalgut	Distalgut: Monkey (EMP)	EMP	Monkey
0.41034482758620694	0.5304737029039969	0.5257016731459248	59.833333333333336	6	Distalgut_Monkey	Distalgut	Distalgut: Monkey (EMP)	EMP	Monkey
0.43103448275862066	0.5337857988859019	0.5116505576208179	87.25	4	Distalgut_Monkey	Distalgut	Distalgut: Monkey (EMP)	EMP	Monkey
0.4517241379310345	0.5319906391295075	0.5078864676199346	83	4	Distalgut_Monkey	Distalgut	Distalgut: Monkey (EMP)	EMP	Monkey
0.4724137931034482	0.5425185541450184	0.49875822404252534	45.5	6	Distalgut_Monkey	Distalgut	Distalgut: Monkey (EMP)	EMP	Monkey
0.49310344827586206	0.5446285059497014	0.49443958515556663	30.5	8	Distalgut_Monkey	Distalgut	Distalgut: Monkey (EMP)	EMP	Monkey
0.5137931034482759	0.5442504804412701	0.49283322563590437	43.8	5	Distalgut_Monkey	Distalgut	Distalgut: Monkey (EMP)	EMP	Monkey
0.5344827586206896	0.5611366503069687	0.4926558497011101	24.875	8	Distalgut_Monkey	Distalgut	Distalgut: Monkey (EMP)	EMP	Monkey
0.5551724137931034	0.5573867754839055	0.5014479979853941	41	4	Distalgut_Monkey	Distalgut	Distalgut: Monkey (EMP)	EMP	Monkey
0.5758620689655173	0.5582092579820683	0.47957232267037553	31.75	4	Distalgut_Monkey	Distalgut	Distalgut: Monkey (EMP)	EMP	Monkey
0.596552	0.5811352696473008	0.4494296577946768	23.2	5	Distalgut_Monkey	Distalgut	Distalgut: Monkey (EMP)	EMP	Monkey
0.6172413793103448	0.5577261423616006	0.43252595155709345	20	4	Distalgut_Monkey	Distalgut	Distalgut: Monkey (EMP)	EMP	Monkey
0.6379310344827586	0.598327	0.4187263739459145	21.5	4	Distalgut_Monkey	Distalgut	Distalgut: Monkey (EMP)	EMP	Monkey
0.6586206896551724	0.5862281033737025	0.3943404837973528	21	3	Distalgut_Monkey	Distalgut	Distalgut: Monkey (EMP)	EMP	Monkey
0.6793103448275862	0.6553057199211046	0.38840349483717235	18	3	Distalgut_Monkey	Distalgut	Distalgut: Monkey (EMP)	EMP	Monkey
0.7	0.6703161100609113	0.4052924791086351	17.5	2	Distalgut_Monkey	Distalgut	Distalgut: Monkey (EMP)	EMP	Monkey
0.1	0.6615675638287809	0.6240756611351606	682.4	5	Distalgut_Rabbit	Distalgut	Distalgut: Rabbit (EMP)	EMP	Rabbit
0.1206896551724138	0.6663347535204899	0.5985297601688533	664.6	5	Distalgut_Rabbit	Distalgut	Distalgut: Rabbit (EMP)	EMP	Rabbit
0.1413793103448276	0.6696196871003387	0.5835305853813995	638	5	Distalgut_Rabbit	Distalgut	Distalgut: Rabbit (EMP)	EMP	Rabbit
0.16206896551724137	0.6692981768781687	0.5762176269578657	582	5	Distalgut_Rabbit	Distalgut	Distalgut: Rabbit (EMP)	EMP	Rabbit
0.18275862068965518	0.6665359975350346	0.5734281831958926	425.3333333333333	6	Distalgut_Rabbit	Distalgut	Distalgut: Rabbit (EMP)	EMP	Rabbit
0.20344827586206898	0.669767	0.5668133707382262	371	6	Distalgut_Rabbit	Distalgut	Distalgut: Rabbit (EMP)	EMP	Rabbit
0.22413793103448276	0.6587622303478435	0.5592655378617697	274.2857142857143	7	Distalgut_Rabbit	Distalgut	Distalgut: Rabbit (EMP)	EMP	Rabbit
0.24482758620689657	0.6626030418356188	0.5521188827653026	235.85714285714286	7	Distalgut_Rabbit	Distalgut	Distalgut: Rabbit (EMP)	EMP	Rabbit
0.2655172413793103	0.6644594202992752	0.5461205070398072	206.57142857142858	7	Distalgut_Rabbit	Distalgut	Distalgut: Rabbit (EMP)	EMP	Rabbit
0.28620689655172415	0.663966	0.5406138450507683	157	8	Distalgut_Rabbit	Distalgut	Distalgut: Rabbit (EMP)	EMP	Rabbit
0.30689655172413793	0.6672788673117473	0.5354139380400487	136.25	8	Distalgut_Rabbit	Distalgut	Distalgut: Rabbit (EMP)	EMP	Rabbit
0.3275862068965517	0.6595553409951369	0.5352957369365893	117.5	8	Distalgut_Rabbit	Distalgut	Distalgut: Rabbit (EMP)	EMP	Rabbit
0.34827586206896555	0.6471911951883579	0.5378393476991834	71	11	Distalgut_Rabbit	Distalgut	Distalgut: Rabbit (EMP)	EMP	Rabbit
0.36896551724137927	0.6549571875640441	0.5346242665383045	66.3	10	Distalgut_Rabbit	Distalgut	Distalgut: Rabbit (EMP)	EMP	Rabbit
0.3896551724137931	0.6676186422396413	0.5351012248086955	83.57142857142857	7	Distalgut_Rabbit	Distalgut	Distalgut: Rabbit (EMP)	EMP	Rabbit
0.41034482758620694	0.6664508654304319	0.5347532360930354	57.25	8	Distalgut_Rabbit	Distalgut	Distalgut: Rabbit (EMP)	EMP	Rabbit
0.43103448275862066	0.6682115653608303	0.5236582957487124	65.83333333333333	6	Distalgut_Rabbit	Distalgut	Distalgut: Rabbit (EMP)	EMP	Rabbit
0.4517241379310345	0.6627667878205014	0.5037750932670101	63.2	5	Distalgut_Rabbit	Distalgut	Distalgut: Rabbit (EMP)	EMP	Rabbit
0.4724137931034482	0.6597606692108703	0.4931843575418994	55	5	Distalgut_Rabbit	Distalgut	Distalgut: Rabbit (EMP)	EMP	Rabbit
0.49310344827586206	0.6629974765696867	0.50815	44.6	5	Distalgut_Rabbit	Distalgut	Distalgut: Rabbit (EMP)	EMP	Rabbit
0.5137931034482759	0.6791599536710499	0.49274775139777977	34.6	5	Distalgut_Rabbit	Distalgut	Distalgut: Rabbit (EMP)	EMP	Rabbit
0.5344827586206896	0.6925514661047534	0.49311163895486937	23	6	Distalgut_Rabbit	Distalgut	Distalgut: Rabbit (EMP)	EMP	Rabbit
0.5551724137931034	0.6883633064930936	0.4949260655262395	21.6	5	Distalgut_Rabbit	Distalgut	Distalgut: Rabbit (EMP)	EMP	Rabbit
0.5758620689655173	0.7290271604938271	0.5292115711854792	17	3	Distalgut_Rabbit	Distalgut	Distalgut: Rabbit (EMP)	EMP	Rabbit
0.596552	0.7456250000000003	0.5029940119760479	15.333333333333334	3	Distalgut_Rabbit	Distalgut	Distalgut: Rabbit (EMP)	EMP	Rabbit
0.6172413793103448	0.7589444642221431	0.5301455301455302	13.333333333333334	3	Distalgut_Rabbit	Distalgut	Distalgut: Rabbit (EMP)	EMP	Rabbit
0.6379310344827586	0.7628676470588234	0.5593220338983051	12	1	Distalgut_Rabbit	Distalgut	Distalgut: Rabbit (EMP)	EMP	Rabbit
0.1	0.46453706853512416	0.4107875653493732	78.5	4	Human_Saliva	Human Secretion	Secretion: Human saliva (EMP)	EMP	Human
0.1206896551724138	0.46453706853512416	0.4107875653493732	78.5	4	Human_Saliva	Human Secretion	Secretion: Human saliva (EMP)	EMP	Human
0.1413793103448276	0.4537608197235988	0.41097971547269607	105	3	Human_Saliva	Human Secretion	Secretion: Human saliva (EMP)	EMP	Human
0.16206896551724137	0.464606	0.4164617737595106	78.75	4	Human_Saliva	Human Secretion	Secretion: Human saliva (EMP)	EMP	Human
0.18275862068965518	0.46697917082363477	0.4251405212059274	74.75	4	Human_Saliva	Human Secretion	Secretion: Human saliva (EMP)	EMP	Human
0.20344827586206898	0.4646159017385222	0.4342827473668595	90.33333333333333	3	Human_Saliva	Human Secretion	Secretion: Human saliva (EMP)	EMP	Human
0.22413793103448276	0.4296792160043853	0.440281	61.75	4	Human_Saliva	Human Secretion	Secretion: Human saliva (EMP)	EMP	Human
0.24482758620689657	0.4383974085790621	0.4391307909720231	71.33333333333333	3	Human_Saliva	Human Secretion	Secretion: Human saliva (EMP)	EMP	Human
0.2655172413793103	0.42119332219600913	0.44042121363649733	46.25	4	Human_Saliva	Human Secretion	Secretion: Human saliva (EMP)	EMP	Human
0.28620689655172415	0.4469187435105343	0.4421885465505693	37	4	Human_Saliva	Human Secretion	Secretion: Human saliva (EMP)	EMP	Human
0.30689655172413793	0.46656380977017325	0.4388902035021297	45.666666666666664	3	Human_Saliva	Human Secretion	Secretion: Human saliva (EMP)	EMP	Human
0.3275862068965517	0.458428	0.4369796389415547	31.25	4	Human_Saliva	Human Secretion	Secretion: Human saliva (EMP)	EMP	Human
0.34827586206896555	0.4642837819384792	0.4314143567874911	32.666666666666664	3	Human_Saliva	Human Secretion	Secretion: Human saliva (EMP)	EMP	Human
0.36896551724137927	0.47692187040486217	0.43660086985613916	31.333333333333332	3	Human_Saliva	Human Secretion	Secretion: Human saliva (EMP)	EMP	Human
0.3896551724137931	0.48845937500000003	0.43599122165325527	32.666666666666664	3	Human_Saliva	Human Secretion	Secretion: Human saliva (EMP)	EMP	Human
0.41034482758620694	0.4850389551733222	0.4254032258064516	37	2	Human_Saliva	Human Secretion	Secretion: Human saliva (EMP)	EMP	Human
0.43103448275862066	0.49141949323398004	0.4246713852376138	18	2	Human_Saliva	Human Secretion	Secretion: Human saliva (EMP)	EMP	Human
0.4517241379310345	0.4981476012778867	0.4315937940761636	23.5	2	Human_Saliva	Human Secretion	Secretion: Human saliva (EMP)	EMP	Human
0.4724137931034482	0.5069665978607618	0.4209944751381215	14	2	Human_Saliva	Human Secretion	Secretion: Human saliva (EMP)	EMP	Human
0.49310344827586206	0.4589030915576695	0.4702194357366771	17	2	Human_Saliva	Human Secretion	Secretion: Human saliva (EMP)	EMP	Human
0.5137931034482759	0.4743381076388888	0.47619047619047616	16	1	Human_Saliva	Human Secretion	Secretion: Human saliva (EMP)	EMP	Human
0.5344827586206896	0.4827353395061729	0.5163204747774481	18	1	Human_Saliva	Human Secretion	Secretion: Human saliva (EMP)	EMP	Human
0.5551724137931034	0.4518313327177593	0.4858299595141701	14	1	Human_Saliva	Human Secretion	Secretion: Human saliva (EMP)	EMP	Human
0.5758620689655173	0.3253968253968255	0.5172413793103449	13	1	Human_Saliva	Human Secretion	Secretion: Human saliva (EMP)	EMP	Human
0.1	0.4542490492853662	0.5201056589478072	530.6666666666666	3	Lake_Mendota	Freshwater	Freshwater: Lake Mendota	Lake_Mendota	Lake
0.1206896551724138	0.4591581954701565	0.5277428216721443	483.3333333333333	3	Lake_Mendota	Freshwater	Freshwater: Lake Mendota	Lake_Mendota	Lake
0.1413793103448276	0.45273478244991205	0.534434	429.3333333333333	3	Lake_Mendota	Freshwater	Freshwater: Lake Mendota	Lake_Mendota	Lake
0.16206896551724137	0.4492139342040817	0.5417201481699578	374.6666666666667	3	Lake_Mendota	Freshwater	Freshwater: Lake Mendota	Lake_Mendota	Lake
0.18275862068965518	0.4529810449100021	0.5492242452091908	225	4	Lake_Mendota	Freshwater	Freshwater: Lake Mendota	Lake_Mendota	Lake
0.20344827586206898	0.4498687438540343	0.551281	297.6666666666667	3	Lake_Mendota	Freshwater	Freshwater: Lake Mendota	Lake_Mendota	Lake
0.22413793103448276	0.4437735096873216	0.556234	265	3	Lake_Mendota	Freshwater	Freshwater: Lake Mendota	Lake_Mendota	Lake
0.24482758620689657	0.44798529544790777	0.5595869737887211	104	6	Lake_Mendota	Freshwater	Freshwater: Lake Mendota	Lake_Mendota	Lake
0.2655172413793103	0.44870932836320143	0.5625305419880919	213.66666666666666	3	Lake_Mendota	Freshwater	Freshwater: Lake Mendota	Lake_Mendota	Lake
0.28620689655172415	0.44626043116733083	0.5684505176669029	137.75	4	Lake_Mendota	Freshwater	Freshwater: Lake Mendota	Lake_Mendota	Lake
0.30689655172413793	0.4296209124381414	0.5714667242890474	121.25	4	Lake_Mendota	Freshwater	Freshwater: Lake Mendota	Lake_Mendota	Lake
0.3275862068965517	0.4110847634456536	0.5692387787475803	66.83333333333333	6	Lake_Mendota	Freshwater	Freshwater: Lake Mendota	Lake_Mendota	Lake
0.34827586206896555	0.40697948232397935	0.5668134797747627	93	4	Lake_Mendota	Freshwater	Freshwater: Lake Mendota	Lake_Mendota	Lake
0.36896551724137927	0.3884701123367999	0.5592292757976483	62.4	5	Lake_Mendota	Freshwater	Freshwater: Lake Mendota	Lake_Mendota	Lake
0.3896551724137931	0.3743043924278749	0.5553489261766362	53	4	Lake_Mendota	Freshwater	Freshwater: Lake Mendota	Lake_Mendota	Lake
0.41034482758620694	0.36894586307299854	0.5621748258131256	43.4	5	Lake_Mendota	Freshwater	Freshwater: Lake Mendota	Lake_Mendota	Lake
0.43103448275862066	0.3770498438527283	0.5603654980234594	27.8	5	Lake_Mendota	Freshwater	Freshwater: Lake Mendota	Lake_Mendota	Lake
0.4517241379310345	0.37803515704651736	0.5410802883265204	29.5	4	Lake_Mendota	Freshwater	Freshwater: Lake Mendota	Lake_Mendota	Lake
0.4724137931034482	0.37234824835241076	0.5251035073525913	33.666666666666664	3	Lake_Mendota	Freshwater	Freshwater: Lake Mendota	Lake_Mendota	Lake
0.49310344827586206	0.4052318312142261	0.5148499693815064	26.5	4	Lake_Mendota	Freshwater	Freshwater: Lake Mendota	Lake_Mendota	Lake
0.5137931034482759	0.4292982635044576	0.5137384562763653	27.666666666666668	3	Lake_Mendota	Freshwater	Freshwater: Lake Mendota	Lake_Mendota	Lake
0.5344827586206896	0.45872508977275817	0.5078405441148687	23	3	Lake_Mendota	Freshwater	Freshwater: Lake Mendota	Lake_Mendota	Lake
0.5551724137931034	0.42791716447630423	0.49451612903225806	27.5	2	Lake_Mendota	Freshwater	Freshwater: Lake Mendota	Lake_Mendota	Lake
0.5758620689655173	0.4710935202431132	0.48065395095367847	15	2	Lake_Mendota	Freshwater	Freshwater: Lake Mendota	Lake_Mendota	Lake
0.596552	0.510774	0.48985239852398527	14.666666666666666	3	Lake_Mendota	Freshwater	Freshwater: Lake Mendota	Lake_Mendota	Lake
0.6172413793103448	0.5706997084548106	0.4427184466019417	14	2	Lake_Mendota	Freshwater	Freshwater: Lake Mendota	Lake_Mendota	Lake
0.6379310344827586	0.61804	0.43661971830985913	15	1	Lake_Mendota	Freshwater	Freshwater: Lake Mendota	Lake_Mendota	Lake
0.1	0.440362	0.6230213123459112	1379.5	2	Nose_Secretion	Human Secretion	Secretion: Human nose (EMP)	EMP	Human
0.1206896551724138	0.42083527282399935	0.6321896443765281	1205.5	2	Nose_Secretion	Human Secretion	Secretion: Human nose (EMP)	EMP	Human
0.1413793103448276	0.4052275989534278	0.640956	1064	2	Nose_Secretion	Human Secretion	Secretion: Human nose (EMP)	EMP	Human
0.16206896551724137	0.39432929274741135	0.645332	919	2	Nose_Secretion	Human Secretion	Secretion: Human nose (EMP)	EMP	Human
0.18275862068965518	0.3681282298573766	0.6425238771869518	186.125	8	Nose_Secretion	Human Secretion	Secretion: Human nose (EMP)	EMP	Human
0.20344827586206898	0.3757557101199283	0.6378948978595068	146.33333333333334	9	Nose_Secretion	Human Secretion	Secretion: Human nose (EMP)	EMP	Human
0.22413793103448276	0.3906050743424682	0.6313815960183607	106	11	Nose_Secretion	Human Secretion	Secretion: Human nose (EMP)	EMP	Human
0.24482758620689657	0.3917628415172645	0.6225992921694784	94.45454545454545	11	Nose_Secretion	Human Secretion	Secretion: Human nose (EMP)	EMP	Human
0.2655172413793103	0.4093630288380689	0.6084385080919495	93.4	10	Nose_Secretion	Human Secretion	Secretion: Human nose (EMP)	EMP	Human
0.28620689655172415	0.45107991102537826	0.592463	100	8	Nose_Secretion	Human Secretion	Secretion: Human nose (EMP)	EMP	Human
0.30689655172413793	0.45440245264846785	0.5686403013750474	80.44444444444444	9	Nose_Secretion	Human Secretion	Secretion: Human nose (EMP)	EMP	Human
0.3275862068965517	0.4761073575885777	0.545503	79	8	Nose_Secretion	Human Secretion	Secretion: Human nose (EMP)	EMP	Human
0.34827586206896555	0.5166984521542511	0.527325	80.14285714285714	7	Nose_Secretion	Human Secretion	Secretion: Human nose (EMP)	EMP	Human
0.36896551724137927	0.5401708135895955	0.5209861779711689	75.85714285714286	7	Nose_Secretion	Human Secretion	Secretion: Human nose (EMP)	EMP	Human
0.3896551724137931	0.5600376462908533	0.5216464211525499	69.28571428571429	7	Nose_Secretion	Human Secretion	Secretion: Human nose (EMP)	EMP	Human
0.41034482758620694	0.5491723295667236	0.5328693185929066	59.285714285714285	7	Nose_Secretion	Human Secretion	Secretion: Human nose (EMP)	EMP	Human
0.43103448275862066	0.5572923528187136	0.5546221374701507	48.285714285714285	7	Nose_Secretion	Human Secretion	Secretion: Human nose (EMP)	EMP	Human
0.4517241379310345	0.5725249988739249	0.5932989967272922	56.4	5	Nose_Secretion	Human Secretion	Secretion: Human nose (EMP)	EMP	Human
0.4724137931034482	0.5773494384084398	0.6252672678256019	47	5	Nose_Secretion	Human Secretion	Secretion: Human nose (EMP)	EMP	Human
0.49310344827586206	0.5762540806092399	0.6415829169595532	34	6	Nose_Secretion	Human Secretion	Secretion: Human nose (EMP)	EMP	Human
0.5137931034482759	0.587189	0.6571040899399108	30.333333333333332	6	Nose_Secretion	Human Secretion	Secretion: Human nose (EMP)	EMP	Human
0.5344827586206896	0.5765486541581727	0.6534853342833393	25	6	Nose_Secretion	Human Secretion	Secretion: Human nose (EMP)	EMP	Human
0.5551724137931034	0.5745841999331338	0.6615533759124088	26.6	5	Nose_Secretion	Human Secretion	Secretion: Human nose (EMP)	EMP	Human
0.5758620689655173	0.5721052851725162	0.6864297392651235	26	4	Nose_Secretion	Human Secretion	Secretion: Human nose (EMP)	EMP	Human
0.596552	0.5552570594117557	0.6953667466229012	23.5	4	Nose_Secretion	Human Secretion	Secretion: Human nose (EMP)	EMP	Human
0.6172413793103448	0.5740760856914519	0.6557482337829159	17.75	4	Nose_Secretion	Human Secretion	Secretion: Human nose (EMP)	EMP	Human
0.6379310344827586	0.5436699326985533	0.6290322580645161	22.666666666666668	3	Nose_Secretion	Human Secretion	Secretion: Human nose (EMP)	EMP	Human
0.6586206896551724	0.583756	0.589142	20	2	Nose_Secretion	Human Secretion	Secretion: Human nose (EMP)	EMP	Human
0.6793103448275862	0.6413988657844995	0.5345303867403315	15	2	Nose_Secretion	Human Secretion	Secretion: Human nose (EMP)	EMP	Human
0.7	0.6737755102040818	0.4444444444444444	13	2	Nose_Secretion	Human Secretion	Secretion: Human nose (EMP)	EMP	Human
0.1	0.49734457634610924	0.4484937861012735	2555.75	4	Plant_Rhizosphere	Plant-associated	Plant: Rhizosphere (EMP)	EMP	Plant
0.1206896551724138	0.4859892065994216	0.4486633514214533	2554.75	4	Plant_Rhizosphere	Plant-associated	Plant: Rhizosphere (EMP)	EMP	Plant
0.1413793103448276	0.47149301156653955	0.4490474511108089	2537	4	Plant_Rhizosphere	Plant-associated	Plant: Rhizosphere (EMP)	EMP	Plant
0.16206896551724137	0.49566963418254445	0.4476353188026503	2447.75	4	Plant_Rhizosphere	Plant-associated	Plant: Rhizosphere (EMP)	EMP	Plant
0.18275862068965518	0.4934255448427754	0.4446587997102991	2301.25	4	Plant_Rhizosphere	Plant-associated	Plant: Rhizosphere (EMP)	EMP	Plant
0.20344827586206898	0.5096696955731237	0.4414801562028204	2131.75	4	Plant_Rhizosphere	Plant-associated	Plant: Rhizosphere (EMP)	EMP	Plant
0.22413793103448276	0.5127996277495449	0.4388765576544339	1554.2	5	Plant_Rhizosphere	Plant-associated	Plant: Rhizosphere (EMP)	EMP	Plant
0.24482758620689657	0.506453	0.436645	1409	5	Plant_Rhizosphere	Plant-associated	Plant: Rhizosphere (EMP)	EMP	Plant
0.2655172413793103	0.5202829965636102	0.434207	1271.6	5	Plant_Rhizosphere	Plant-associated	Plant: Rhizosphere (EMP)	EMP	Plant
0.28620689655172415	0.5059353366797594	0.4321740030417001	714.375	8	Plant_Rhizosphere	Plant-associated	Plant: Rhizosphere (EMP)	EMP	Plant
0.30689655172413793	0.5175504298185826	0.4309281611116593	1032.8	5	Plant_Rhizosphere	Plant-associated	Plant: Rhizosphere (EMP)	EMP	Plant
0.3275862068965517	0.5152202369768896	0.4300751887605931	992	5	Plant_Rhizosphere	Plant-associated	Plant: Rhizosphere (EMP)	EMP	Plant
0.34827586206896555	0.5145008435340279	0.4305897057796343	454.3333333333333	9	Plant_Rhizosphere	Plant-associated	Plant: Rhizosphere (EMP)	EMP	Plant
0.36896551724137927	0.5143431242034968	0.43080206148498834	499.375	8	Plant_Rhizosphere	Plant-associated	Plant: Rhizosphere (EMP)	EMP	Plant
0.3896551724137931	0.5036245226523443	0.4317206748748015	392	9	Plant_Rhizosphere	Plant-associated	Plant: Rhizosphere (EMP)	EMP	Plant
0.41034482758620694	0.5085479998002034	0.4323277030453616	389.75	8	Plant_Rhizosphere	Plant-associated	Plant: Rhizosphere (EMP)	EMP	Plant
0.43103448275862066	0.4922740046860325	0.43131396264223865	273.7	10	Plant_Rhizosphere	Plant-associated	Plant: Rhizosphere (EMP)	EMP	Plant
0.4517241379310345	0.5036512110176867	0.4296070856639774	261.3333333333333	9	Plant_Rhizosphere	Plant-associated	Plant: Rhizosphere (EMP)	EMP	Plant
0.4724137931034482	0.48200222071235654	0.42624868198735943	182.0909090909091	11	Plant_Rhizosphere	Plant-associated	Plant: Rhizosphere (EMP)	EMP	Plant
0.49310344827586206	0.47408482170441413	0.4230139244014852	133.15384615384616	13	Plant_Rhizosphere	Plant-associated	Plant: Rhizosphere (EMP)	EMP	Plant
0.5137931034482759	0.49136846794613703	0.41940376105943544	65.65	20	Plant_Rhizosphere	Plant-associated	Plant: Rhizosphere (EMP)	EMP	Plant
0.5344827586206896	0.4956963347024295	0.4167337354210716	47.30434782608695	23	Plant_Rhizosphere	Plant-associated	Plant: Rhizosphere (EMP)	EMP	Plant
0.5551724137931034	0.4786843977447332	0.40834946087918167	41.42857142857143	21	Plant_Rhizosphere	Plant-associated	Plant: Rhizosphere (EMP)	EMP	Plant
0.5758620689655173	0.5009463142189446	0.39754125462141937	40.13333333333333	15	Plant_Rhizosphere	Plant-associated	Plant: Rhizosphere (EMP)	EMP	Plant
0.596552	0.4917243184858324	0.38324771917035894	41.22222222222222	9	Plant_Rhizosphere	Plant-associated	Plant: Rhizosphere (EMP)	EMP	Plant
0.6172413793103448	0.5176080166674365	0.37154554759467756	40.22222222222222	9	Plant_Rhizosphere	Plant-associated	Plant: Rhizosphere (EMP)	EMP	Plant
0.6379310344827586	0.5325700932394393	0.3482815340663146	37.42857142857143	7	Plant_Rhizosphere	Plant-associated	Plant: Rhizosphere (EMP)	EMP	Plant
0.6586206896551724	0.5692623075750652	0.3121879841625065	32	5	Plant_Rhizosphere	Plant-associated	Plant: Rhizosphere (EMP)	EMP	Plant
0.6793103448275862	0.5712609298887877	0.29146005509641876	27	3	Plant_Rhizosphere	Plant-associated	Plant: Rhizosphere (EMP)	EMP	Plant
0.7	0.6059587543104026	0.28750000000000003	22	3	Plant_Rhizosphere	Plant-associated	Plant: Rhizosphere (EMP)	EMP	Plant
0.1	0.47130897880538936	0.4941205854008194	1583.75	4	Plant_Roots	Plant-associated	Plant: Roots (EMP)	EMP	Plant
0.1206896551724138	0.45264962010771326	0.5024275096546478	2062.3333333333335	3	Plant_Roots	Plant-associated	Plant: Roots (EMP)	EMP	Plant
0.1413793103448276	0.4779474837870603	0.5135262166854416	1438.25	4	Plant_Roots	Plant-associated	Plant: Roots (EMP)	EMP	Plant
0.16206896551724137	0.489474	0.5232392145094232	1311	4	Plant_Roots	Plant-associated	Plant: Roots (EMP)	EMP	Plant
0.18275862068965518	0.47015264384200867	0.5309058341596564	1580.3333333333333	3	Plant_Roots	Plant-associated	Plant: Roots (EMP)	EMP	Plant
0.20344827586206898	0.48806691363647287	0.5365922060533939	1058.75	4	Plant_Roots	Plant-associated	Plant: Roots (EMP)	EMP	Plant
0.22413793103448276	0.4720420849467005	0.5409616878940111	1249	3	Plant_Roots	Plant-associated	Plant: Roots (EMP)	EMP	Plant
0.24482758620689657	0.47808616507420815	0.542068	476.2857142857143	7	Plant_Roots	Plant-associated	Plant: Roots (EMP)	EMP	Plant
0.2655172413793103	0.4955154814736541	0.5404473474826029	371.5	8	Plant_Roots	Plant-associated	Plant: Roots (EMP)	EMP	Plant
0.28620689655172415	0.4867365004698799	0.5371729682629673	261.5	10	Plant_Roots	Plant-associated	Plant: Roots (EMP)	EMP	Plant
0.30689655172413793	0.5029189668203703	0.5307371565191985	259.44444444444446	9	Plant_Roots	Plant-associated	Plant: Roots (EMP)	EMP	Plant
0.3275862068965517	0.5138223627913677	0.521965	313.57142857142856	7	Plant_Roots	Plant-associated	Plant: Roots (EMP)	EMP	Plant
0.34827586206896555	0.5049781221826993	0.5111845420631413	164.63636363636363	11	Plant_Roots	Plant-associated	Plant: Roots (EMP)	EMP	Plant
0.36896551724137927	0.5168529691588348	0.49593966635519593	210.625	8	Plant_Roots	Plant-associated	Plant: Roots (EMP)	EMP	Plant
0.3896551724137931	0.513085	0.48169115641778393	213.14285714285714	7	Plant_Roots	Plant-associated	Plant: Roots (EMP)	EMP	Plant
0.41034482758620694	0.5376650357241698	0.4650015256046157	181.71428571428572	7	Plant_Roots	Plant-associated	Plant: Roots (EMP)	EMP	Plant
0.43103448275862066	0.5419879455638341	0.4497036749872904	135.375	8	Plant_Roots	Plant-associated	Plant: Roots (EMP)	EMP	Plant
0.4517241379310345	0.569015	0.43529385391172254	191.2	5	Plant_Roots	Plant-associated	Plant: Roots (EMP)	EMP	Plant
0.4724137931034482	0.573863	0.42724561347844014	128.33333333333334	6	Plant_Roots	Plant-associated	Plant: Roots (EMP)	EMP	Plant
0.49310344827586206	0.5642095117124986	0.42554034907315463	78.5	8	Plant_Roots	Plant-associated	Plant: Roots (EMP)	EMP	Plant
0.5137931034482759	0.5865014588826981	0.42114824311955457	64.125	8	Plant_Roots	Plant-associated	Plant: Roots (EMP)	EMP	Plant
0.5344827586206896	0.5967752932585558	0.4248990595769995	61	7	Plant_Roots	Plant-associated	Plant: Roots (EMP)	EMP	Plant
0.5551724137931034	0.5943836963625174	0.42134225776020845	42.75	8	Plant_Roots	Plant-associated	Plant: Roots (EMP)	EMP	Plant
0.5758620689655173	0.5830924901152468	0.399839	35.25	8	Plant_Roots	Plant-associated	Plant: Roots (EMP)	EMP	Plant
0.596552	0.5826291689708437	0.3860327570518653	38.4	5	Plant_Roots	Plant-associated	Plant: Roots (EMP)	EMP	Plant
0.6172413793103448	0.615338	0.389344	27.6	5	Plant_Roots	Plant-associated	Plant: Roots (EMP)	EMP	Plant
0.6379310344827586	0.6300914865101102	0.36779661016949156	24	5	Plant_Roots	Plant-associated	Plant: Roots (EMP)	EMP	Plant
0.6586206896551724	0.5885752066115705	0.3954198473282443	19	3	Plant_Roots	Plant-associated	Plant: Roots (EMP)	EMP	Plant
0.6793103448275862	0.6653934559221201	0.3887240356083086	17.25	4	Plant_Roots	Plant-associated	Plant: Roots (EMP)	EMP	Plant
0.7	0.6714665326055733	0.39431616341030196	14.666666666666666	3	Plant_Roots	Plant-associated	Plant: Roots (EMP)	EMP	Plant
0.1	0.4880195288029314	0.46056958293726447	177.5	6	Plant_Surface	Plant-associated	Plant: Surface (EMP)	EMP	Plant
0.1206896551724138	0.4870668653292455	0.46549019292345817	160.66666666666666	6	Plant_Surface	Plant-associated	Plant: Surface (EMP)	EMP	Plant
0.1413793103448276	0.5177971996219591	0.47151008272150424	138	6	Plant_Surface	Plant-associated	Plant: Surface (EMP)	EMP	Plant
0.16206896551724137	0.4910965386591926	0.48008424064213623	77.625	8	Plant_Surface	Plant-associated	Plant: Surface (EMP)	EMP	Plant
0.18275862068965518	0.5162196888775087	0.4858667213871646	101.33333333333333	6	Plant_Surface	Plant-associated	Plant: Surface (EMP)	EMP	Plant
0.20344827586206898	0.5234549370075156	0.49707084405819557	72.85714285714286	7	Plant_Surface	Plant-associated	Plant: Surface (EMP)	EMP	Plant
0.22413793103448276	0.5305176009212861	0.5000578674234183	89.4	5	Plant_Surface	Plant-associated	Plant: Surface (EMP)	EMP	Plant
0.24482758620689657	0.5095442295748559	0.5042715984000669	53.285714285714285	7	Plant_Surface	Plant-associated	Plant: Surface (EMP)	EMP	Plant
0.2655172413793103	0.5496021053592437	0.5088861201096437	53.666666666666664	6	Plant_Surface	Plant-associated	Plant: Surface (EMP)	EMP	Plant
0.28620689655172415	0.5587876343490306	0.5125334522747547	45.666666666666664	6	Plant_Surface	Plant-associated	Plant: Surface (EMP)	EMP	Plant
0.30689655172413793	0.5461151305441957	0.5108611326609775	47.4	5	Plant_Surface	Plant-associated	Plant: Surface (EMP)	EMP	Plant
0.3275862068965517	0.5491507547337282	0.5145281800571903	41.6	5	Plant_Surface	Plant-associated	Plant: Surface (EMP)	EMP	Plant
0.34827586206896555	0.5985768086279311	0.507916	38.6	5	Plant_Surface	Plant-associated	Plant: Surface (EMP)	EMP	Plant
0.36896551724137927	0.5893807705982759	0.5104180760384252	32.6	5	Plant_Surface	Plant-associated	Plant: Surface (EMP)	EMP	Plant
0.3896551724137931	0.5693412136381674	0.5279934240569915	33	4	Plant_Surface	Plant-associated	Plant: Surface (EMP)	EMP	Plant
0.41034482758620694	0.5819529579942094	0.5107512248230811	32.25	4	Plant_Surface	Plant-associated	Plant: Surface (EMP)	EMP	Plant
0.43103448275862066	0.5445463938366164	0.5256	23.5	4	Plant_Surface	Plant-associated	Plant: Surface (EMP)	EMP	Plant
0.4517241379310345	0.5660785990481856	0.5117967332123412	21.5	4	Plant_Surface	Plant-associated	Plant: Surface (EMP)	EMP	Plant
0.4724137931034482	0.5684364465595875	0.47132169576059857	17	3	Plant_Surface	Plant-associated	Plant: Surface (EMP)	EMP	Plant
0.49310344827586206	0.5826938775510204	0.4525862068965517	18	2	Plant_Surface	Plant-associated	Plant: Surface (EMP)	EMP	Plant
0.5137931034482759	0.5971180555555553	0.41964285714285715	16.5	2	Plant_Surface	Plant-associated	Plant: Surface (EMP)	EMP	Plant
0.5344827586206896	0.649811	0.4368932038834951	14.666666666666666	3	Plant_Surface	Plant-associated	Plant: Surface (EMP)	EMP	Plant
0.5551724137931034	0.6800042007981517	0.48863636363636365	14	1	Plant_Surface	Plant-associated	Plant: Surface (EMP)	EMP	Plant
0.5758620689655173	0.6599384851980007	0.45882352941176474	13	1	Plant_Surface	Plant-associated	Plant: Surface (EMP)	EMP	Plant
0.596552	0.6150474799123448	0.375	14	1	Plant_Surface	Plant-associated	Plant: Surface (EMP)	EMP	Plant
0.1	0.531968	0.4942333028886613	2351.25	4	Soil_Australia	Soil	Soil: Australia	Soil_Australia	Soil
0.1206896551724138	0.5698972752613879	0.49540142196974124	2260.25	4	Soil_Australia	Soil	Soil: Australia	Soil_Australia	Soil
0.1413793103448276	0.5933946694460315	0.4982611340339084	1413	6	Soil_Australia	Soil	Soil: Australia	Soil_Australia	Soil
0.16206896551724137	0.6020302783211189	0.5035092761421684	1290.6666666666667	6	Soil_Australia	Soil	Soil: Australia	Soil_Australia	Soil
0.18275862068965518	0.6065365834431002	0.5106361455149974	992.5714285714286	7	Soil_Australia	Soil	Soil: Australia	Soil_Australia	Soil
0.20344827586206898	0.6162681831374197	0.5173499644081783	865.5714285714286	7	Soil_Australia	Soil	Soil: Australia	Soil_Australia	Soil
0.22413793103448276	0.6197559441064623	0.521364	869.6666666666666	6	Soil_Australia	Soil	Soil: Australia	Soil_Australia	Soil
0.24482758620689657	0.6290236316803772	0.5220169990334064	692.1428571428571	7	Soil_Australia	Soil	Soil: Australia	Soil_Australia	Soil
0.2655172413793103	0.6281451272154516	0.521282	523.125	8	Soil_Australia	Soil	Soil: Australia	Soil_Australia	Soil
0.28620689655172415	0.6148791608658171	0.5173791307547821	442.875	8	Soil_Australia	Soil	Soil: Australia	Soil_Australia	Soil
0.30689655172413793	0.6063571464126619	0.5138427030906676	246.5	12	Soil_Australia	Soil	Soil: Australia	Soil_Australia	Soil
0.3275862068965517	0.6111070069601147	0.5107591189648707	243.3	10	Soil_Australia	Soil	Soil: Australia	Soil_Australia	Soil
0.34827586206896555	0.5934374361284676	0.5058535008435041	130.06666666666666	15	Soil_Australia	Soil	Soil: Australia	Soil_Australia	Soil
0.36896551724137927	0.6035499786355174	0.5023430332859371	236	7	Soil_Australia	Soil	Soil: Australia	Soil_Australia	Soil
0.3896551724137931	0.5971651859150829	0.4964104627766599	91.57142857142857	14	Soil_Australia	Soil	Soil: Australia	Soil_Australia	Soil
0.41034482758620694	0.5880911678694556	0.470424	74.07692307692308	13	Soil_Australia	Soil	Soil: Australia	Soil_Australia	Soil
0.43103448275862066	0.5865503808369806	0.4308534701441271	102	8	Soil_Australia	Soil	Soil: Australia	Soil_Australia	Soil
0.4517241379310345	0.5904129357627648	0.39840318258419205	48.72727272727273	11	Soil_Australia	Soil	Soil: Australia	Soil_Australia	Soil
0.4724137931034482	0.6209643882119447	0.37569135302846357	45.55555555555556	9	Soil_Australia	Soil	Soil: Australia	Soil_Australia	Soil
0.49310344827586206	0.6135984004309532	0.3772577109512488	45	7	Soil_Australia	Soil	Soil: Australia	Soil_Australia	Soil
0.5137931034482759	0.6260725047402995	0.37700587730304425	46.4	5	Soil_Australia	Soil	Soil: Australia	Soil_Australia	Soil
0.5344827586206896	0.6641947629026959	0.3960216998191681	28.8	5	Soil_Australia	Soil	Soil: Australia	Soil_Australia	Soil
0.5551724137931034	0.6661084861338558	0.37693188322839155	29.25	4	Soil_Australia	Soil	Soil: Australia	Soil_Australia	Soil
0.5758620689655173	0.6204036196495262	0.40398126463700235	16	4	Soil_Australia	Soil	Soil: Australia	Soil_Australia	Soil
0.596552	0.679027	0.4075471698113208	15.5	2	Soil_Australia	Soil	Soil: Australia	Soil_Australia	Soil
0.6172413793103448	0.6547080126754187	0.3791208791208791	12.5	2	Soil_Australia	Soil	Soil: Australia	Soil_Australia	Soil
0.6379310344827586	0.6307966706302021	0.36666666666666664	13	1	Soil_Australia	Soil	Soil: Australia	Soil_Australia	Soil
0.1	0.3798828596756413	0.5260835231350899	863.6666666666666	3	Soil_Cultivated	Soil	Soil: Cultivated (EMP)	EMP	Soil
0.1206896551724138	0.3413321495026055	0.5445123532612359	223.75	8	Soil_Cultivated	Soil	Soil: Cultivated (EMP)	EMP	Soil
0.1413793103448276	0.35233821861899284	0.5511196602152633	263.4	5	Soil_Cultivated	Soil	Soil: Cultivated (EMP)	EMP	Soil
0.16206896551724137	0.33414363866597235	0.5538143192577987	322	3	Soil_Cultivated	Soil	Soil: Cultivated (EMP)	EMP	Soil
0.18275862068965518	0.35041482135933105	0.5550371076135956	212.25	4	Soil_Cultivated	Soil	Soil: Cultivated (EMP)	EMP	Soil
0.20344827586206898	0.3547436718925472	0.557953	277.3333333333333	3	Soil_Cultivated	Soil	Soil: Cultivated (EMP)	EMP	Soil
0.22413793103448276	0.36345297455157893	0.5585860972093906	238	3	Soil_Cultivated	Soil	Soil: Cultivated (EMP)	EMP	Soil
0.24482758620689657	0.36972039874851303	0.5571777025659654	213.33333333333334	3	Soil_Cultivated	Soil	Soil: Cultivated (EMP)	EMP	Soil
0.2655172413793103	0.3743126107571557	0.5580948256528834	189.66666666666666	3	Soil_Cultivated	Soil	Soil: Cultivated (EMP)	EMP	Soil
0.28620689655172415	0.374149	0.5541644548115201	147.33333333333334	3	Soil_Cultivated	Soil	Soil: Cultivated (EMP)	EMP	Soil
0.30689655172413793	0.3904937369780742	0.5557312566535624	128.33333333333334	3	Soil_Cultivated	Soil	Soil: Cultivated (EMP)	EMP	Soil
0.3275862068965517	0.3970598514531733	0.5508745628773706	188.5	2	Soil_Cultivated	Soil	Soil: Cultivated (EMP)	EMP	Soil
0.34827586206896555	0.40205843571914435	0.5530276187456875	102	3	Soil_Cultivated	Soil	Soil: Cultivated (EMP)	EMP	Soil
0.36896551724137927	0.4125162303955642	0.5488427981819132	150.5	2	Soil_Cultivated	Soil	Soil: Cultivated (EMP)	EMP	Soil
0.3896551724137931	0.41902073661481737	0.5455367685852825	77.66666666666667	3	Soil_Cultivated	Soil	Soil: Cultivated (EMP)	EMP	Soil
0.41034482758620694	0.4267767186408944	0.5394255269863331	115.5	2	Soil_Cultivated	Soil	Soil: Cultivated (EMP)	EMP	Soil
0.43103448275862066	0.43694309521190833	0.5372709247130926	58.666666666666664	3	Soil_Cultivated	Soil	Soil: Cultivated (EMP)	EMP	Soil
0.4517241379310345	0.444745	0.5288573891389714	89	2	Soil_Cultivated	Soil	Soil: Cultivated (EMP)	EMP	Soil
0.4724137931034482	0.44651169689076264	0.5267107643935574	51.333333333333336	3	Soil_Cultivated	Soil	Soil: Cultivated (EMP)	EMP	Soil
0.49310344827586206	0.4508685476296509	0.5222172013857509	68	2	Soil_Cultivated	Soil	Soil: Cultivated (EMP)	EMP	Soil
0.5137931034482759	0.44246163473058475	0.5271495060014697	45.5	2	Soil_Cultivated	Soil	Soil: Cultivated (EMP)	EMP	Soil
0.5344827586206896	0.44037149173394835	0.5176803394625177	39	2	Soil_Cultivated	Soil	Soil: Cultivated (EMP)	EMP	Soil
0.5551724137931034	0.4205721753532425	0.5222098833981121	39	2	Soil_Cultivated	Soil	Soil: Cultivated (EMP)	EMP	Soil
0.5758620689655173	0.3926292224932341	0.5011248593925759	16	3	Soil_Cultivated	Soil	Soil: Cultivated (EMP)	EMP	Soil
0.596552	0.38662429688070704	0.4943705220061413	17.5	2	Soil_Cultivated	Soil	Soil: Cultivated (EMP)	EMP	Soil
0.6172413793103448	0.34840721764312776	0.4643734643734644	20	1	Soil_Cultivated	Soil	Soil: Cultivated (EMP)	EMP	Soil
0.1	0.4303145442759359	0.5001347431670591	4221	2	Soil_Field	Soil	Soil: Field (EMP)	EMP	Soil
0.1206896551724138	0.4402078937436373	0.49684829771391004	3877	2	Soil_Field	Soil	Soil: Field (EMP)	EMP	Soil
0.1413793103448276	0.45217141245427633	0.4946737181347152	1756	4	Soil_Field	Soil	Soil: Field (EMP)	EMP	Soil
0.16206896551724137	0.45714029917796456	0.49368310312748187	1263.2	5	Soil_Field	Soil	Soil: Field (EMP)	EMP	Soil
0.18275862068965518	0.46523108278603975	0.4929821773026518	1407.75	4	Soil_Field	Soil	Soil: Field (EMP)	EMP	Soil
0.20344827586206898	0.468852	0.49245817299816474	1252.5	4	Soil_Field	Soil	Soil: Field (EMP)	EMP	Soil
0.22413793103448276	0.46925684671013695	0.49173584055480835	634.7142857142857	7	Soil_Field	Soil	Soil: Field (EMP)	EMP	Soil
0.24482758620689657	0.4740220876438517	0.4902476425372303	559.5714285714286	7	Soil_Field	Soil	Soil: Field (EMP)	EMP	Soil
0.2655172413793103	0.480862	0.48827578385882453	496.2857142857143	7	Soil_Field	Soil	Soil: Field (EMP)	EMP	Soil
0.28620689655172415	0.4870468715732814	0.48654358431925226	508.6666666666667	6	Soil_Field	Soil	Soil: Field (EMP)	EMP	Soil
0.30689655172413793	0.4905879261243862	0.4827684972873747	445	6	Soil_Field	Soil	Soil: Field (EMP)	EMP	Soil
0.3275862068965517	0.48936066537512624	0.4784766461062254	335.2857142857143	7	Soil_Field	Soil	Soil: Field (EMP)	EMP	Soil
0.34827586206896555	0.493818	0.47428811882875743	450.6	5	Soil_Field	Soil	Soil: Field (EMP)	EMP	Soil
0.36896551724137927	0.49651562150993866	0.4695131472709686	220.25	8	Soil_Field	Soil	Soil: Field (EMP)	EMP	Soil
0.3896551724137931	0.48992	0.4622842144871637	249	7	Soil_Field	Soil	Soil: Field (EMP)	EMP	Soil
0.41034482758620694	0.49933964587768953	0.45540977589265685	298.6	5	Soil_Field	Soil	Soil: Field (EMP)	EMP	Soil
0.43103448275862066	0.5026174370824852	0.4513995498000768	123.33333333333333	9	Soil_Field	Soil	Soil: Field (EMP)	EMP	Soil
0.4517241379310345	0.5089586644459754	0.4456323983844015	118.66666666666667	9	Soil_Field	Soil	Soil: Field (EMP)	EMP	Soil
0.4724137931034482	0.5272073308452947	0.43857208598116393	114.125	8	Soil_Field	Soil	Soil: Field (EMP)	EMP	Soil
0.49310344827586206	0.5047951435433854	0.43038557369856145	112.42857142857143	7	Soil_Field	Soil	Soil: Field (EMP)	EMP	Soil
0.5137931034482759	0.5436443277766488	0.4264160851519344	84.125	8	Soil_Field	Soil	Soil: Field (EMP)	EMP	Soil
0.5344827586206896	0.5663339194086621	0.4242866254074739	90.33333333333333	6	Soil_Field	Soil	Soil: Field (EMP)	EMP	Soil
0.5551724137931034	0.5385391183441125	0.4270249472250242	61.57142857142857	7	Soil_Field	Soil	Soil: Field (EMP)	EMP	Soil
0.5758620689655173	0.5801403430608155	0.41881708152546243	51.285714285714285	7	Soil_Field	Soil	Soil: Field (EMP)	EMP	Soil
0.596552	0.5697288045402666	0.41540887587294434	56.4	5	Soil_Field	Soil	Soil: Field (EMP)	EMP	Soil
0.6172413793103448	0.6182662429844108	0.41531047007054556	31.285714285714285	7	Soil_Field	Soil	Soil: Field (EMP)	EMP	Soil
0.6379310344827586	0.6374117611262122	0.3953706181428953	31.4	5	Soil_Field	Soil	Soil: Field (EMP)	EMP	Soil
0.6586206896551724	0.5865742362263004	0.3699708454810496	28.5	4	Soil_Field	Soil	Soil: Field (EMP)	EMP	Soil
0.6793103448275862	0.6870180991802614	0.35552304316020483	20.25	4	Soil_Field	Soil	Soil: Field (EMP)	EMP	Soil
0.7	0.7470554438379781	0.2860310421286031	16	4	Soil_Field	Soil	Soil: Field (EMP)	EMP	Soil
0.1	0.5463139390817223	0.5204622411092982	1516.6666666666667	3	Soil_Garden	Soil	Soil: Garden (EMP)	EMP	Soil
0.1206896551724138	0.5433743990303673	0.5158978119551194	1041.75	4	Soil_Garden	Soil	Soil: Garden (EMP)	EMP	Soil
0.1413793103448276	0.5532259394112783	0.5164451639731026	1267.3333333333333	3	Soil_Garden	Soil	Soil: Garden (EMP)	EMP	Soil
0.16206896551724137	0.5594868622597299	0.5080848398572535	818.5	4	Soil_Garden	Soil	Soil: Garden (EMP)	EMP	Soil
0.18275862068965518	0.5611458014595431	0.49277069879477153	922.6666666666666	3	Soil_Garden	Soil	Soil: Garden (EMP)	EMP	Soil
0.20344827586206898	0.5487940684539918	0.47543101622156303	593.75	4	Soil_Garden	Soil	Soil: Garden (EMP)	EMP	Soil
0.22413793103448276	0.5555022314588532	0.4597954209214914	679.3333333333334	3	Soil_Garden	Soil	Soil: Garden (EMP)	EMP	Soil
0.24482758620689657	0.5446285107509066	0.4469987779585687	288.5	6	Soil_Garden	Soil	Soil: Garden (EMP)	EMP	Soil
0.2655172413793103	0.5352412510810834	0.4395681347701571	245.5	6	Soil_Garden	Soil	Soil: Garden (EMP)	EMP	Soil
0.28620689655172415	0.518228	0.44059959550475597	247	5	Soil_Garden	Soil	Soil: Garden (EMP)	EMP	Soil
0.30689655172413793	0.49719647055772265	0.44285196015166217	174.83333333333334	6	Soil_Garden	Soil	Soil: Garden (EMP)	EMP	Soil
0.3275862068965517	0.4727078158741125	0.45561205064316046	171	5	Soil_Garden	Soil	Soil: Garden (EMP)	EMP	Soil
0.34827586206896555	0.4460139101085166	0.4679150511499185	119.5	6	Soil_Garden	Soil	Soil: Garden (EMP)	EMP	Soil
0.36896551724137927	0.4208841926642657	0.47781242668112356	94.16666666666667	6	Soil_Garden	Soil	Soil: Garden (EMP)	EMP	Soil
0.3896551724137931	0.3930075649679828	0.48410446384118044	116.75	4	Soil_Garden	Soil	Soil: Garden (EMP)	EMP	Soil
0.41034482758620694	0.36495617581754874	0.4935343250504396	99	4	Soil_Garden	Soil	Soil: Garden (EMP)	EMP	Soil
0.43103448275862066	0.3539051985886573	0.5145108246699606	40.333333333333336	6	Soil_Garden	Soil	Soil: Garden (EMP)	EMP	Soil
0.4517241379310345	0.3431461655101739	0.5167960139603233	38.6	5	Soil_Garden	Soil	Soil: Garden (EMP)	EMP	Soil
0.4724137931034482	0.3159683401972672	0.5193304037070602	39	4	Soil_Garden	Soil	Soil: Garden (EMP)	EMP	Soil
0.49310344827586206	0.2950147635488753	0.5062708489565825	32.75	4	Soil_Garden	Soil	Soil: Garden (EMP)	EMP	Soil
0.5137931034482759	0.30014259846084185	0.4942207081153425	30	4	Soil_Garden	Soil	Soil: Garden (EMP)	EMP	Soil
0.5344827586206896	0.3133450649552298	0.4843946639818777	26	4	Soil_Garden	Soil	Soil: Garden (EMP)	EMP	Soil
0.5551724137931034	0.27948095824319436	0.4838811630847029	28	3	Soil_Garden	Soil	Soil: Garden (EMP)	EMP	Soil
0.5758620689655173	0.27608801918048415	0.4994635193133047	23.666666666666668	3	Soil_Garden	Soil	Soil: Garden (EMP)	EMP	Soil
0.596552	0.33317599999999986	0.5111111111111111	20.5	2	Soil_Garden	Soil	Soil: Garden (EMP)	EMP	Soil
0.6172413793103448	0.34333910034602083	0.4961283185840708	18.5	2	Soil_Garden	Soil	Soil: Garden (EMP)	EMP	Soil
0.6379310344827586	0.26924734271760986	0.4610837438423645	20	1	Soil_Garden	Soil	Soil: Garden (EMP)	EMP	Soil
0.6586206896551724	0.34460937499999994	0.43529411764705883	19	1	Soil_Garden	Soil	Soil: Garden (EMP)	EMP	Soil
0.1	0.3525813661635311	0.4857902865309885	2715.5	2	Soil_Sandfilter	Soil	Soil: Sandfilter (EMP)	EMP	Soil
0.1206896551724138	0.3724266289048365	0.48455710488041814	688.4285714285714	7	Soil_Sandfilter	Soil	Soil: Sandfilter (EMP)	EMP	Soil
0.1413793103448276	0.36174463191662143	0.48351902435966143	882	5	Soil_Sandfilter	Soil	Soil: Sandfilter (EMP)	EMP	Soil
0.16206896551724137	0.3694300871599677	0.48294733638528686	438.55555555555554	9	Soil_Sandfilter	Soil	Soil: Sandfilter (EMP)	EMP	Soil
0.18275862068965518	0.37302777393768255	0.48324346401662976	294.3333333333333	12	Soil_Sandfilter	Soil	Soil: Sandfilter (EMP)	EMP	Soil
0.20344827586206898	0.4007225446643061	0.484379	354.6666666666667	9	Soil_Sandfilter	Soil	Soil: Sandfilter (EMP)	EMP	Soil
0.22413793103448276	0.37888011222442614	0.48660747776583746	410.7142857142857	7	Soil_Sandfilter	Soil	Soil: Sandfilter (EMP)	EMP	Soil
0.24482758620689657	0.4028230689628754	0.48954253189561464	281.44444444444446	9	Soil_Sandfilter	Soil	Soil: Sandfilter (EMP)	EMP	Soil
0.2655172413793103	0.40479166045015275	0.49258121551164746	323.2857142857143	7	Soil_Sandfilter	Soil	Soil: Sandfilter (EMP)	EMP	Soil
0.28620689655172415	0.4106411441191722	0.4947484060005192	291.2857142857143	7	Soil_Sandfilter	Soil	Soil: Sandfilter (EMP)	EMP	Soil
0.30689655172413793	0.4189860611956056	0.4973978972128582	229.625	8	Soil_Sandfilter	Soil	Soil: Sandfilter (EMP)	EMP	Soil
0.3275862068965517	0.42168255657815207	0.5004615092398386	204.75	8	Soil_Sandfilter	Soil	Soil: Sandfilter (EMP)	EMP	Soil
0.34827586206896555	0.41081772751241863	0.5014413651387917	224.71428571428572	7	Soil_Sandfilter	Soil	Soil: Sandfilter (EMP)	EMP	Soil
0.36896551724137927	0.4134422841152859	0.503267	202.28571428571428	7	Soil_Sandfilter	Soil	Soil: Sandfilter (EMP)	EMP	Soil
0.3896551724137931	0.4080049563975522	0.5067680730493037	178.42857142857142	7	Soil_Sandfilter	Soil	Soil: Sandfilter (EMP)	EMP	Soil
0.41034482758620694	0.4121140922455912	0.5103327570813955	121.375	8	Soil_Sandfilter	Soil	Soil: Sandfilter (EMP)	EMP	Soil
0.43103448275862066	0.3934735731393349	0.5137037235050814	111.5	8	Soil_Sandfilter	Soil	Soil: Sandfilter (EMP)	EMP	Soil
0.4517241379310345	0.41255087358408216	0.5183690043740979	107.5	8	Soil_Sandfilter	Soil	Soil: Sandfilter (EMP)	EMP	Soil
0.4724137931034482	0.40448707441897114	0.5246260129415965	84.88888888888889	9	Soil_Sandfilter	Soil	Soil: Sandfilter (EMP)	EMP	Soil
0.49310344827586206	0.395219	0.5259864030277341	73.55555555555556	9	Soil_Sandfilter	Soil	Soil: Sandfilter (EMP)	EMP	Soil
0.5137931034482759	0.3952656081165629	0.5184366417146857	65.55555555555556	9	Soil_Sandfilter	Soil	Soil: Sandfilter (EMP)	EMP	Soil
0.5344827586206896	0.3804612347144666	0.5168227998416678	61	8	Soil_Sandfilter	Soil	Soil: Sandfilter (EMP)	EMP	Soil
0.5551724137931034	0.37710966716285055	0.5131516573276125	45.55555555555556	9	Soil_Sandfilter	Soil	Soil: Sandfilter (EMP)	EMP	Soil
0.5758620689655173	0.37525550184551293	0.5187713620827576	48.714285714285715	7	Soil_Sandfilter	Soil	Soil: Sandfilter (EMP)	EMP	Soil
0.596552	0.3707008848031821	0.5299380979178391	47.166666666666664	6	Soil_Sandfilter	Soil	Soil: Sandfilter (EMP)	EMP	Soil
0.6172413793103448	0.34796875383753456	0.5305689741852281	46.8	5	Soil_Sandfilter	Soil	Soil: Sandfilter (EMP)	EMP	Soil
0.6379310344827586	0.31438407266732615	0.5470103092783505	53	3	Soil_Sandfilter	Soil	Soil: Sandfilter (EMP)	EMP	Soil
0.6586206896551724	0.31776594213800274	0.5424712579528965	45.666666666666664	3	Soil_Sandfilter	Soil	Soil: Sandfilter (EMP)	EMP	Soil
0.6793103448275862	0.3060932093425605	0.5478535232813844	63	1	Soil_Sandfilter	Soil	Soil: Sandfilter (EMP)	EMP	Soil
0.7	0.2824471169988709	0.5752781641168289	54	1	Soil_Sandfilter	Soil	Soil: Sandfilter (EMP)	EMP	Soil
0.1	0.487752	0.5821555604202185	592.2857142857143	7	SPOT	Marine	Marine: SPOT	SPOT	Ocean
0.1206896551724138	0.4925764508312569	0.5739798317509208	535.2857142857143	7	SPOT	Marine	Marine: SPOT	SPOT	Ocean
0.1413793103448276	0.5038319124791439	0.5701402169743642	475.85714285714283	7	SPOT	Marine	Marine: SPOT	SPOT	Ocean
0.16206896551724137	0.4989885308880452	0.5688921623287562	423.57142857142856	7	SPOT	Marine	Marine: SPOT	SPOT	Ocean
0.18275862068965518	0.4874664618509305	0.5690687885134277	433	6	SPOT	Marine	Marine: SPOT	SPOT	Ocean
0.20344827586206898	0.5020626598223916	0.5706832146852419	571.25	4	SPOT	Marine	Marine: SPOT	SPOT	Ocean
0.22413793103448276	0.5150280074749626	0.5721408611600187	336.5	6	SPOT	Marine	Marine: SPOT	SPOT	Ocean
0.24482758620689657	0.5021804359212462	0.5743531822304501	300.6666666666667	6	SPOT	Marine	Marine: SPOT	SPOT	Ocean
0.2655172413793103	0.5174780033005801	0.5774358401944627	262.8333333333333	6	SPOT	Marine	Marine: SPOT	SPOT	Ocean
0.28620689655172415	0.5173498271141397	0.5807158849963521	234.16666666666666	6	SPOT	Marine	Marine: SPOT	SPOT	Ocean
0.30689655172413793	0.5206170178198172	0.585778	333.5	4	SPOT	Marine	Marine: SPOT	SPOT	Ocean
0.3275862068965517	0.5284919217883275	0.5892919929678759	232.4	5	SPOT	Marine	Marine: SPOT	SPOT	Ocean
0.34827586206896555	0.5346034414444574	0.592237	208.4	5	SPOT	Marine	Marine: SPOT	SPOT	Ocean
0.36896551724137927	0.5322423997721893	0.5934338065256399	189.4	5	SPOT	Marine	Marine: SPOT	SPOT	Ocean
0.3896551724137931	0.5318322795736096	0.5946954869925325	140.66666666666666	6	SPOT	Marine	Marine: SPOT	SPOT	Ocean
0.41034482758620694	0.5435496162527047	0.5958254694526739	116.28571428571429	7	SPOT	Marine	Marine: SPOT	SPOT	Ocean
0.43103448275862066	0.5446583811407477	0.5977947403463306	122.83333333333333	6	SPOT	Marine	Marine: SPOT	SPOT	Ocean
0.4517241379310345	0.5422536462633218	0.5995991597542059	99.33333333333333	6	SPOT	Marine	Marine: SPOT	SPOT	Ocean
0.4724137931034482	0.5404762595540167	0.6008135849549798	80.85714285714286	7	SPOT	Marine	Marine: SPOT	SPOT	Ocean
0.49310344827586206	0.5460685931042768	0.6021131892154482	81.66666666666667	6	SPOT	Marine	Marine: SPOT	SPOT	Ocean
0.5137931034482759	0.5435921968235353	0.6047507055503293	75.66666666666667	6	SPOT	Marine	Marine: SPOT	SPOT	Ocean
0.5344827586206896	0.5500729554441803	0.6102471665812789	59.285714285714285	7	SPOT	Marine	Marine: SPOT	SPOT	Ocean
0.5551724137931034	0.5508231153685965	0.6184429632819124	68.4	5	SPOT	Marine	Marine: SPOT	SPOT	Ocean
0.5758620689655173	0.5533680548744074	0.6267064740715047	75.5	4	SPOT	Marine	Marine: SPOT	SPOT	Ocean
0.596552	0.5621247004536336	0.6366340051514909	66	4	SPOT	Marine	Marine: SPOT	SPOT	Ocean
0.6172413793103448	0.5587118160926324	0.6441146816266384	58	4	SPOT	Marine	Marine: SPOT	SPOT	Ocean
0.6379310344827586	0.5526382007968873	0.6609472259810555	63	3	SPOT	Marine	Marine: SPOT	SPOT	Ocean
0.6586206896551724	0.5636015491034364	0.6653517248682852	39.75	4	SPOT	Marine	Marine: SPOT	SPOT	Ocean
0.6793103448275862	0.5514001146764637	0.6618653222902413	46.333333333333336	3	SPOT	Marine	Marine: SPOT	SPOT	Ocean
0.7	0.5456506780131815	0.6847419596110695	35.333333333333336	3	SPOT	Marine	Marine: SPOT	SPOT	Ocean
0.1	0.6216000743754692	0.5195506384617401	387.42857142857144	7	Surface_Foot	Human skin	Skin: Human foot (EMP)	EMP	Human
0.1206896551724138	0.6483013661765566	0.5397947281843466	405.5	6	Surface_Foot	Human skin	Skin: Human foot (EMP)	EMP	Human
0.1413793103448276	0.6710531190043403	0.558848	304	7	Surface_Foot	Human skin	Skin: Human foot (EMP)	EMP	Human
0.16206896551724137	0.6937190650048827	0.5741989178583012	263.42857142857144	7	Surface_Foot	Human skin	Skin: Human foot (EMP)	EMP	Human
0.18275862068965518	0.7099613553266881	0.5879378533160672	229.28571428571428	7	Surface_Foot	Human skin	Skin: Human foot (EMP)	EMP	Human
0.20344827586206898	0.7180883432359958	0.5997777488420893	201.85714285714286	7	Surface_Foot	Human skin	Skin: Human foot (EMP)	EMP	Human
0.22413793103448276	0.7171656368221179	0.6153073287860567	143.875	8	Surface_Foot	Human skin	Skin: Human foot (EMP)	EMP	Human
0.24482758620689657	0.7301490082674504	0.6316697876619036	121.33333333333333	9	Surface_Foot	Human skin	Skin: Human foot (EMP)	EMP	Human
0.2655172413793103	0.7399768629964025	0.6482259747455882	121.5	8	Surface_Foot	Human skin	Skin: Human foot (EMP)	EMP	Human
0.28620689655172415	0.743309	0.6592834887384021	108.875	8	Surface_Foot	Human skin	Skin: Human foot (EMP)	EMP	Human
0.30689655172413793	0.7419209215857657	0.6647271752601395	84	9	Surface_Foot	Human skin	Skin: Human foot (EMP)	EMP	Human
0.3275862068965517	0.7458722504746653	0.6745287460740379	73.77777777777777	9	Surface_Foot	Human skin	Skin: Human foot (EMP)	EMP	Human
0.34827586206896555	0.7476986957361649	0.6823981785465849	66.44444444444444	9	Surface_Foot	Human skin	Skin: Human foot (EMP)	EMP	Human
0.36896551724137927	0.739167	0.6910637572087965	70.85714285714286	7	Surface_Foot	Human skin	Skin: Human foot (EMP)	EMP	Human
0.3896551724137931	0.7410701364236487	0.6892784669138402	63.42857142857143	7	Surface_Foot	Human skin	Skin: Human foot (EMP)	EMP	Human
0.41034482758620694	0.7390851503790914	0.6980272138799595	56	7	Surface_Foot	Human skin	Skin: Human foot (EMP)	EMP	Human
0.43103448275862066	0.7340136551870781	0.7106322267413385	48.57142857142857	7	Surface_Foot	Human skin	Skin: Human foot (EMP)	EMP	Human
0.4517241379310345	0.7288980293066338	0.709569	40.714285714285715	7	Surface_Foot	Human skin	Skin: Human foot (EMP)	EMP	Human
0.4724137931034482	0.7191503227450896	0.6755893742781439	30.75	8	Surface_Foot	Human skin	Skin: Human foot (EMP)	EMP	Human
0.49310344827586206	0.7253353174565635	0.6623736941257065	38	5	Surface_Foot	Human skin	Skin: Human foot (EMP)	EMP	Human
0.5137931034482759	0.7363804317089265	0.6323827153352231	32.4	5	Surface_Foot	Human skin	Skin: Human foot (EMP)	EMP	Human
0.5344827586206896	0.7473675744807727	0.6218987082222678	27.8	5	Surface_Foot	Human skin	Skin: Human foot (EMP)	EMP	Human
0.5551724137931034	0.7525451035657141	0.6158239543087518	22.8	5	Surface_Foot	Human skin	Skin: Human foot (EMP)	EMP	Human
0.5758620689655173	0.752852	0.6208226221079691	20.25	4	Surface_Foot	Human skin	Skin: Human foot (EMP)	EMP	Human
0.596552	0.7527815881725345	0.6158503026967529	15.5	4	Surface_Foot	Human skin	Skin: Human foot (EMP)	EMP	Human
0.6172413793103448	0.761289	0.6376221498371336	13.5	4	Surface_Foot	Human skin	Skin: Human foot (EMP)	EMP	Human
0.6379310344827586	0.735576	0.5422222222222222	14	2	Surface_Foot	Human skin	Skin: Human foot (EMP)	EMP	Human
0.6586206896551724	0.7042769376181477	0.48775055679287305	15	1	Surface_Foot	Human skin	Skin: Human foot (EMP)	EMP	Human
0.6793103448275862	0.7195833333333331	0.4072398190045249	13	1	Surface_Foot	Human skin	Skin: Human foot (EMP)	EMP	Human
0.1	0.6173561122263803	0.5040461520314952	416.8333333333333	6	Surface_Hand	Human skin	Skin: Human hand (EMP)	EMP	Human
0.1206896551724138	0.5937822919233221	0.5215075659429116	244.25	8	Surface_Hand	Human skin	Skin: Human hand (EMP)	EMP	Human
0.1413793103448276	0.6402480359077263	0.5354014079858653	359	5	Surface_Hand	Human skin	Skin: Human hand (EMP)	EMP	Human
0.16206896551724137	0.6297564705474274	0.5500333775696568	180.5	8	Surface_Hand	Human skin	Skin: Human hand (EMP)	EMP	Human
0.18275862068965518	0.6380262570997838	0.5641752157526644	112.18181818181819	11	Surface_Hand	Human skin	Skin: Human hand (EMP)	EMP	Human
0.20344827586206898	0.6511320377482556	0.5854611905189298	95.9091	11	Surface_Hand	Human skin	Skin: Human hand (EMP)	EMP	Human
0.22413793103448276	0.6723558249301497	0.5974279128737386	97.8	10	Surface_Hand	Human skin	Skin: Human hand (EMP)	EMP	Human
0.24482758620689657	0.6803073822708527	0.6103136196547392	77.18181818181819	11	Surface_Hand	Human skin	Skin: Human hand (EMP)	EMP	Human
0.2655172413793103	0.6967352495719145	0.6176840680837721	68.72727272727273	11	Surface_Hand	Human skin	Skin: Human hand (EMP)	EMP	Human
0.28620689655172415	0.7011390793744905	0.6221029883001714	60.45454545454545	11	Surface_Hand	Human skin	Skin: Human hand (EMP)	EMP	Human
0.30689655172413793	0.6989315130072846	0.6214837459910886	57.8	10	Surface_Hand	Human skin	Skin: Human hand (EMP)	EMP	Human
0.3275862068965517	0.7033005961366554	0.6214891141764999	62.125	8	Surface_Hand	Human skin	Skin: Human hand (EMP)	EMP	Human
0.34827586206896555	0.7088244361849462	0.6258679101534006	51.375	8	Surface_Hand	Human skin	Skin: Human hand (EMP)	EMP	Human
0.36896551724137927	0.7167617341514442	0.6394359497633167	50.857142857142854	7	Surface_Hand	Human skin	Skin: Human hand (EMP)	EMP	Human
0.3896551724137931	0.7212017279678754	0.6446511933723453	45.142857142857146	7	Surface_Hand	Human skin	Skin: Human hand (EMP)	EMP	Human
0.41034482758620694	0.7205498265734327	0.6444969512195122	40.714285714285715	7	Surface_Hand	Human skin	Skin: Human hand (EMP)	EMP	Human
0.43103448275862066	0.7306617148093243	0.6435061346302642	39.333333333333336	6	Surface_Hand	Human skin	Skin: Human hand (EMP)	EMP	Human
0.4517241379310345	0.738538	0.6502655576711093	34.5	6	Surface_Hand	Human skin	Skin: Human hand (EMP)	EMP	Human
0.4724137931034482	0.7382051460039798	0.6458499882435929	30.166666666666668	6	Surface_Hand	Human skin	Skin: Human hand (EMP)	EMP	Human
0.49310344827586206	0.7371193158765331	0.6530075988921241	30	5	Surface_Hand	Human skin	Skin: Human hand (EMP)	EMP	Human
0.5137931034482759	0.7332035624978864	0.6538731335805191	28	5	Surface_Hand	Human skin	Skin: Human hand (EMP)	EMP	Human
0.5344827586206896	0.721283	0.6736351331027223	24.25	4	Surface_Hand	Human skin	Skin: Human hand (EMP)	EMP	Human
0.5551724137931034	0.7056063489625897	0.6677461139896373	22	4	Surface_Hand	Human skin	Skin: Human hand (EMP)	EMP	Human
0.5758620689655173	0.7065306122448979	0.646794	19.333333333333332	3	Surface_Hand	Human skin	Skin: Human hand (EMP)	EMP	Human
0.596552	0.6981793939778738	0.6075216972034715	18.666666666666668	3	Surface_Hand	Human skin	Skin: Human hand (EMP)	EMP	Human
0.6172413793103448	0.6934693877551021	0.587522	16.666666666666668	3	Surface_Hand	Human skin	Skin: Human hand (EMP)	EMP	Human
0.6379310344827586	0.6764112903225804	0.5826086956521739	17	2	Surface_Hand	Human skin	Skin: Human hand (EMP)	EMP	Human
0.6586206896551724	0.6911625708884692	0.5647058823529412	16	1	Surface_Hand	Human skin	Skin: Human hand (EMP)	EMP	Human
0.6793103448275862	0.6420118343195265	0.6831683168316832	11	1	Surface_Hand	Human skin	Skin: Human hand (EMP)	EMP	Human
0.1	0.5876567470558698	0.5312717038145249	282.3	10	Surface_Nonsaline	Indoor surface	Indoor surface (EMP)	EMP	Indoor
0.1206896551724138	0.5943656154620839	0.5340811170063315	236.7	10	Surface_Nonsaline	Indoor surface	Indoor surface (EMP)	EMP	Indoor
0.1413793103448276	0.6328855255092336	0.5410766251903962	225.44444444444446	9	Surface_Nonsaline	Indoor surface	Indoor surface (EMP)	EMP	Indoor
0.16206896551724137	0.6541170407639796	0.5480443038122047	202.44444444444446	9	Surface_Nonsaline	Indoor surface	Indoor surface (EMP)	EMP	Indoor
0.18275862068965518	0.6742479340244135	0.5605414246882524	199.375	8	Surface_Nonsaline	Indoor surface	Indoor surface (EMP)	EMP	Indoor
0.20344827586206898	0.6827221342556827	0.5740917070485281	197.71428571428572	7	Surface_Nonsaline	Indoor surface	Indoor surface (EMP)	EMP	Indoor
0.22413793103448276	0.7114836395272621	0.5903160508304759	175.28571428571428	7	Surface_Nonsaline	Indoor surface	Indoor surface (EMP)	EMP	Indoor
0.24482758620689657	0.7176401483357223	0.6078716878813497	153.14285714285714	7	Surface_Nonsaline	Indoor surface	Indoor surface (EMP)	EMP	Indoor
0.2655172413793103	0.7248045269974301	0.6254832515752192	135.85714285714286	7	Surface_Nonsaline	Indoor surface	Indoor surface (EMP)	EMP	Indoor
0.28620689655172415	0.7246412138842976	0.6410150822865491	105.125	8	Surface_Nonsaline	Indoor surface	Indoor surface (EMP)	EMP	Indoor
0.30689655172413793	0.7248092578164543	0.6637615660405913	61.666666666666664	12	Surface_Nonsaline	Indoor surface	Indoor surface (EMP)	EMP	Indoor
0.3275862068965517	0.7137658275040281	0.6846492492463147	63	10	Surface_Nonsaline	Indoor surface	Indoor surface (EMP)	EMP	Indoor
0.34827586206896555	0.7148361258800322	0.7022032131194924	60.888888888888886	9	Surface_Nonsaline	Indoor surface	Indoor surface (EMP)	EMP	Indoor
0.36896551724137927	0.7005988492533236	0.7194319493181979	54.55555555555556	9	Surface_Nonsaline	Indoor surface	Indoor surface (EMP)	EMP	Indoor
0.3896551724137931	0.6822125224126488	0.7395544544721682	52.75	8	Surface_Nonsaline	Indoor surface	Indoor surface (EMP)	EMP	Indoor
0.41034482758620694	0.6807901054684482	0.7607619715968901	39.111111111111114	9	Surface_Nonsaline	Indoor surface	Indoor surface (EMP)	EMP	Indoor
0.43103448275862066	0.6587232657840865	0.7748356950195645	42.285714285714285	7	Surface_Nonsaline	Indoor surface	Indoor surface (EMP)	EMP	Indoor
0.4517241379310345	0.6456103032015148	0.7589369004664261	33	7	Surface_Nonsaline	Indoor surface	Indoor surface (EMP)	EMP	Indoor
0.4724137931034482	0.6279995489451367	0.7302077922077922	35.2	5	Surface_Nonsaline	Indoor surface	Indoor surface (EMP)	EMP	Indoor
0.49310344827586206	0.6199508298173407	0.7267066149688638	32.5	4	Surface_Nonsaline	Indoor surface	Indoor surface (EMP)	EMP	Indoor
0.5137931034482759	0.6166262209691074	0.7084892271964908	33	3	Surface_Nonsaline	Indoor surface	Indoor surface (EMP)	EMP	Indoor
0.5344827586206896	0.6235776644813826	0.6890368302373027	24.25	4	Surface_Nonsaline	Indoor surface	Indoor surface (EMP)	EMP	Indoor
0.5551724137931034	0.6196148101472614	0.6591160220994475	31	2	Surface_Nonsaline	Indoor surface	Indoor surface (EMP)	EMP	Indoor
0.5758620689655173	0.6099274807441104	0.6435826408125578	27	2	Surface_Nonsaline	Indoor surface	Indoor surface (EMP)	EMP	Indoor
0.596552	0.579518	0.6063829787234042	16	2	Surface_Nonsaline	Indoor surface	Indoor surface (EMP)	EMP	Indoor
0.6172413793103448	0.5927229439470008	0.5824634655532359	14.5	2	Surface_Nonsaline	Indoor surface	Indoor surface (EMP)	EMP	Indoor
0.6379310344827586	0.5701300340866052	0.48283261802575106	14	1	Surface_Nonsaline	Indoor surface	Indoor surface (EMP)	EMP	Indoor
0.6586206896551724	0.5352000000000001	0.4565217391304348	13	1	Surface_Nonsaline	Indoor surface	Indoor surface (EMP)	EMP	Indoor
0.1	0.6610794800927011	0.6791782993418695	383	9	Water_Nonsaline_Germany	Freshwater	Freshwater: Germany (EMP)	EMP	Lake
0.1206896551724138	0.6372339556812123	0.6468203045307925	363.125	8	Water_Nonsaline_Germany	Freshwater	Freshwater: Germany (EMP)	EMP	Lake
0.1413793103448276	0.5936437359364948	0.6284074827237984	348.85714285714283	7	Water_Nonsaline_Germany	Freshwater	Freshwater: Germany (EMP)	EMP	Lake
0.16206896551724137	0.5233436548079999	0.6424418424575704	159.66666666666666	12	Water_Nonsaline_Germany	Freshwater	Freshwater: Germany (EMP)	EMP	Lake
0.18275862068965518	0.4539380382858972	0.6652575061950904	134.83333333333334	12	Water_Nonsaline_Germany	Freshwater	Freshwater: Germany (EMP)	EMP	Lake
0.20344827586206898	0.3983006261919399	0.6827307795099967	140.2	10	Water_Nonsaline_Germany	Freshwater	Freshwater: Germany (EMP)	EMP	Lake
0.22413793103448276	0.3587515081133823	0.6927239057571303	119.7	10	Water_Nonsaline_Germany	Freshwater	Freshwater: Germany (EMP)	EMP	Lake
0.24482758620689657	0.32003203656121654	0.6991766614122861	112.11111111111111	9	Water_Nonsaline_Germany	Freshwater	Freshwater: Germany (EMP)	EMP	Lake
0.2655172413793103	0.28533780578952594	0.7044737448169611	109.125	8	Water_Nonsaline_Germany	Freshwater	Freshwater: Germany (EMP)	EMP	Lake
0.28620689655172415	0.2525647235628663	0.7106257397484113	96.625	8	Water_Nonsaline_Germany	Freshwater	Freshwater: Germany (EMP)	EMP	Lake
0.30689655172413793	0.22511589961763867	0.7156776649521348	96.14285714285714	7	Water_Nonsaline_Germany	Freshwater	Freshwater: Germany (EMP)	EMP	Lake
0.3275862068965517	0.198929	0.7201571861785291	87.85714285714286	7	Water_Nonsaline_Germany	Freshwater	Freshwater: Germany (EMP)	EMP	Lake
0.34827586206896555	0.17624709299172966	0.7250086481191625	91.83333333333333	6	Water_Nonsaline_Germany	Freshwater	Freshwater: Germany (EMP)	EMP	Lake
0.36896551724137927	0.161573	0.7315575375176586	64.16666666666667	6	Water_Nonsaline_Germany	Freshwater	Freshwater: Germany (EMP)	EMP	Lake
0.3896551724137931	0.1513	0.7369010749060213	51	5	Water_Nonsaline_Germany	Freshwater	Freshwater: Germany (EMP)	EMP	Lake
0.41034482758620694	0.13251961813038088	0.7385466156956965	48.4	5	Water_Nonsaline_Germany	Freshwater	Freshwater: Germany (EMP)	EMP	Lake
0.43103448275862066	0.11508796553534419	0.7367436567027531	53.75	4	Water_Nonsaline_Germany	Freshwater	Freshwater: Germany (EMP)	EMP	Lake
0.4517241379310345	0.15332985091752782	0.7329445600180817	65.33333333333333	3	Water_Nonsaline_Germany	Freshwater	Freshwater: Germany (EMP)	EMP	Lake
0.4724137931034482	0.16822982123550412	0.7259847030851643	61	3	Water_Nonsaline_Germany	Freshwater	Freshwater: Germany (EMP)	EMP	Lake
0.49310344827586206	0.16411739656549584	0.7240298124790793	81.5	2	Water_Nonsaline_Germany	Freshwater	Freshwater: Germany (EMP)	EMP	Lake
0.5137931034482759	0.14781595641054304	0.7159163843822429	77	2	Water_Nonsaline_Germany	Freshwater	Freshwater: Germany (EMP)	EMP	Lake
0.5344827586206896	0.18839671085893875	0.7077690051625665	73	2	Water_Nonsaline_Germany	Freshwater	Freshwater: Germany (EMP)	EMP	Lake
0.5551724137931034	0.1618756995764469	0.7025209096716869	70	2	Water_Nonsaline_Germany	Freshwater	Freshwater: Germany (EMP)	EMP	Lake
0.5758620689655173	0.18264524002663388	0.6907558583426323	46.666666666666664	3	Water_Nonsaline_Germany	Freshwater	Freshwater: Germany (EMP)	EMP	Lake
0.596552	0.22429881198347112	0.686838	63	2	Water_Nonsaline_Germany	Freshwater	Freshwater: Germany (EMP)	EMP	Lake
0.6172413793103448	0.17658395210458963	0.685603	58	2	Water_Nonsaline_Germany	Freshwater	Freshwater: Germany (EMP)	EMP	Lake
0.6379310344827586	0.16717801510997207	0.6942031758178687	30.333333333333332	3	Water_Nonsaline_Germany	Freshwater	Freshwater: Germany (EMP)	EMP	Lake
0.6586206896551724	0.168503	0.6991994100916465	27.666666666666668	3	Water_Nonsaline_Germany	Freshwater	Freshwater: Germany (EMP)	EMP	Lake
0.6793103448275862	0.19046504784045493	0.7053998632946001	26.666666666666668	3	Water_Nonsaline_Germany	Freshwater	Freshwater: Germany (EMP)	EMP	Lake
0.7	0.17348464199893213	0.7228005948976091	22.666666666666668	3	Water_Nonsaline_Germany	Freshwater	Freshwater: Germany (EMP)	EMP	Lake
0.1	0.5094854927156562	0.5977241128646762	408.5	6	Water_Nonsaline_Timeseries	Freshwater	Freshwater: Timeseries (EMP)	EMP	Lake
0.1206896551724138	0.5045597876038813	0.5914505940573866	344.5	6	Water_Nonsaline_Timeseries	Freshwater	Freshwater: Timeseries (EMP)	EMP	Lake
0.1413793103448276	0.5134949903212447	0.5848649870897116	299.3333333333333	6	Water_Nonsaline_Timeseries	Freshwater	Freshwater: Timeseries (EMP)	EMP	Lake
0.16206896551724137	0.5230202965407444	0.5793633984785782	403.75	4	Water_Nonsaline_Timeseries	Freshwater	Freshwater: Timeseries (EMP)	EMP	Lake
0.18275862068965518	0.5424348768753028	0.5764453899634243	291	5	Water_Nonsaline_Timeseries	Freshwater	Freshwater: Timeseries (EMP)	EMP	Lake
0.20344827586206898	0.5553581170944881	0.5747802140503355	186	7	Water_Nonsaline_Timeseries	Freshwater	Freshwater: Timeseries (EMP)	EMP	Lake
0.22413793103448276	0.5661971914342621	0.5717159707110061	189.66666666666666	6	Water_Nonsaline_Timeseries	Freshwater	Freshwater: Timeseries (EMP)	EMP	Lake
0.24482758620689657	0.5863376703193806	0.5693540147093041	170.83333333333334	6	Water_Nonsaline_Timeseries	Freshwater	Freshwater: Timeseries (EMP)	EMP	Lake
0.2655172413793103	0.5821054651419352	0.5652433708951191	121.71428571428571	7	Water_Nonsaline_Timeseries	Freshwater	Freshwater: Timeseries (EMP)	EMP	Lake
0.28620689655172415	0.6072249449506936	0.5571993757942972	117.14285714285714	7	Water_Nonsaline_Timeseries	Freshwater	Freshwater: Timeseries (EMP)	EMP	Lake
0.30689655172413793	0.6147485121332092	0.5463426646644716	105.42857142857143	7	Water_Nonsaline_Timeseries	Freshwater	Freshwater: Timeseries (EMP)	EMP	Lake
0.3275862068965517	0.6347124269005849	0.5365705474577611	128.4	5	Water_Nonsaline_Timeseries	Freshwater	Freshwater: Timeseries (EMP)	EMP	Lake
0.34827586206896555	0.6416659164187561	0.5321228283780954	117.6	5	Water_Nonsaline_Timeseries	Freshwater	Freshwater: Timeseries (EMP)	EMP	Lake
0.36896551724137927	0.6517649245846474	0.5168996715700462	104.6	5	Water_Nonsaline_Timeseries	Freshwater	Freshwater: Timeseries (EMP)	EMP	Lake
0.3896551724137931	0.6682565689484695	0.5037478022147506	94.2	5	Water_Nonsaline_Timeseries	Freshwater	Freshwater: Timeseries (EMP)	EMP	Lake
0.41034482758620694	0.6796232861354472	0.4959815174380023	69	6	Water_Nonsaline_Timeseries	Freshwater	Freshwater: Timeseries (EMP)	EMP	Lake
0.43103448275862066	0.6866524436973722	0.48494589932570176	75	5	Water_Nonsaline_Timeseries	Freshwater	Freshwater: Timeseries (EMP)	EMP	Lake
0.4517241379310345	0.708318	0.4813415625205913	65	5	Water_Nonsaline_Timeseries	Freshwater	Freshwater: Timeseries (EMP)	EMP	Lake
0.4724137931034482	0.6939942215419707	0.4583256601966778	57.6	5	Water_Nonsaline_Timeseries	Freshwater	Freshwater: Timeseries (EMP)	EMP	Lake
0.49310344827586206	0.7091901215371671	0.4442307692307692	39	6	Water_Nonsaline_Timeseries	Freshwater	Freshwater: Timeseries (EMP)	EMP	Lake
0.5137931034482759	0.7043664677889675	0.41797418073485604	34	6	Water_Nonsaline_Timeseries	Freshwater	Freshwater: Timeseries (EMP)	EMP	Lake
0.5344827586206896	0.7116627050482993	0.40414769853313104	40.75	4	Water_Nonsaline_Timeseries	Freshwater	Freshwater: Timeseries (EMP)	EMP	Lake
0.5551724137931034	0.7149804025313107	0.4076969332531569	33.25	4	Water_Nonsaline_Timeseries	Freshwater	Freshwater: Timeseries (EMP)	EMP	Lake
0.5758620689655173	0.7077307162534436	0.420546	27	4	Water_Nonsaline_Timeseries	Freshwater	Freshwater: Timeseries (EMP)	EMP	Lake
0.596552	0.6961173346356948	0.42599999999999993	20.25	4	Water_Nonsaline_Timeseries	Freshwater	Freshwater: Timeseries (EMP)	EMP	Lake
0.6172413793103448	0.6755022321428572	0.4231578947368421	16.5	2	Water_Nonsaline_Timeseries	Freshwater	Freshwater: Timeseries (EMP)	EMP	Lake
0.6379310344827586	0.6522656249999998	0.40217391304347827	14	1	Water_Nonsaline_Timeseries	Freshwater	Freshwater: Timeseries (EMP)	EMP	Lake
0.6586206896551724	0.7061533888228299	0.43124999999999997	12	1	Water_Nonsaline_Timeseries	Freshwater	Freshwater: Timeseries (EMP)	EMP	Lake
0.1	0.44584826292011454	0.5037933832016298	137.33333333333334	12	Water_Nonsaline_USA	Freshwater	Freshwater: USA (EMP)	EMP	Lake
0.1206896551724138	0.4140777773300931	0.5161720837947568	118.81818181818181	11	Water_Nonsaline_USA	Freshwater	Freshwater: USA (EMP)	EMP	Lake
0.1413793103448276	0.39581876325437537	0.523513	114.77777777777777	9	Water_Nonsaline_USA	Freshwater	Freshwater: USA (EMP)	EMP	Lake
0.16206896551724137	0.37849640427128234	0.5268897357541691	95.22222222222223	9	Water_Nonsaline_USA	Freshwater	Freshwater: USA (EMP)	EMP	Lake
0.18275862068965518	0.37068848617607464	0.5284278365555102	88.5	8	Water_Nonsaline_USA	Freshwater	Freshwater: USA (EMP)	EMP	Lake
0.20344827586206898	0.3517819033870353	0.5291125880238139	72.5	8	Water_Nonsaline_USA	Freshwater	Freshwater: USA (EMP)	EMP	Lake
0.22413793103448276	0.31855029486214514	0.5294910987232512	53.375	8	Water_Nonsaline_USA	Freshwater	Freshwater: USA (EMP)	EMP	Lake
0.24482758620689657	0.3384516695660237	0.5292662080027013	81.16666666666667	6	Water_Nonsaline_USA	Freshwater	Freshwater: USA (EMP)	EMP	Lake
0.2655172413793103	0.32754553884248705	0.525429	59.285714285714285	7	Water_Nonsaline_USA	Freshwater	Freshwater: USA (EMP)	EMP	Lake
0.28620689655172415	0.30300769596886573	0.5199077125906394	54.333333333333336	6	Water_Nonsaline_USA	Freshwater	Freshwater: USA (EMP)	EMP	Lake
0.30689655172413793	0.32646665464331853	0.5120766087683595	71.5	4	Water_Nonsaline_USA	Freshwater	Freshwater: USA (EMP)	EMP	Lake
0.3275862068965517	0.31393151381693346	0.5061865713430959	78	3	Water_Nonsaline_USA	Freshwater	Freshwater: USA (EMP)	EMP	Lake
0.34827586206896555	0.3000955318732682	0.5093483194639576	65	3	Water_Nonsaline_USA	Freshwater	Freshwater: USA (EMP)	EMP	Lake
0.36896551724137927	0.2938395332860452	0.5049707824239205	77.5	2	Water_Nonsaline_USA	Freshwater	Freshwater: USA (EMP)	EMP	Lake
0.3896551724137931	0.27602062083045825	0.49790895754417464	73.5	2	Water_Nonsaline_USA	Freshwater	Freshwater: USA (EMP)	EMP	Lake
0.41034482758620694	0.2669141704385556	0.4906378827453819	36.333333333333336	3	Water_Nonsaline_USA	Freshwater	Freshwater: USA (EMP)	EMP	Lake
0.43103448275862066	0.2820236011011338	0.4842798933547965	40.333333333333336	3	Water_Nonsaline_USA	Freshwater	Freshwater: USA (EMP)	EMP	Lake
0.4517241379310345	0.3173814316067183	0.49031916502798367	34.666666666666664	3	Water_Nonsaline_USA	Freshwater	Freshwater: USA (EMP)	EMP	Lake
0.4724137931034482	0.31423166975233047	0.5038819026790596	23	3	Water_Nonsaline_USA	Freshwater	Freshwater: USA (EMP)	EMP	Lake
0.49310344827586206	0.2983227707985012	0.5184122429459589	25.666666666666668	3	Water_Nonsaline_USA	Freshwater	Freshwater: USA (EMP)	EMP	Lake
0.5137931034482759	0.35532699167657544	0.5251928020565553	20.666666666666668	3	Water_Nonsaline_USA	Freshwater	Freshwater: USA (EMP)	EMP	Lake
0.5344827586206896	0.34574829931972767	0.5618512110726643	20.5	2	Water_Nonsaline_USA	Freshwater	Freshwater: USA (EMP)	EMP	Lake
0.5551724137931034	0.34126237344273386	0.589824	20	1	Water_Nonsaline_USA	Freshwater	Freshwater: USA (EMP)	EMP	Lake
0.5758620689655173	0.30738221214411693	0.574468	18	1	Water_Nonsaline_USA	Freshwater	Freshwater: USA (EMP)	EMP	Lake
0.596552	0.3046941276274863	0.5544303797468355	19	1	Water_Nonsaline_USA	Freshwater	Freshwater: USA (EMP)	EMP	Lake
0.6379310344827586	0.2786860879904876	0.5422740524781341	12	1	Water_Nonsaline_USA	Freshwater	Freshwater: USA (EMP)	EMP	Lake
0.6586206896551724	0.33102493074792255	0.5898876404494382	11	1	Water_Nonsaline_USA	Freshwater	Freshwater: USA (EMP)	EMP	Lake

## Sheet: Fig. 3b
Abundance_ratio	Sample_ID	temp_max	Season
-5.08746	102.100.100/10714	32.6567	Autumn
-6.18982	102.100.100/10718	32.6567	Autumn
-7.05889	102.100.100/10720	33.20425033569336	Autumn
5.78323	102.100.100/12426	20.53333282470703	Winter
6.53605	102.100.100/12428	20.53333282470703	Winter
5.235216461694032	102.100.100/12430	20.19916725158691	Winter
10.805743872151618	102.100.100/12432	20.19916725158691	Winter
11.399277924508967	102.100.100/12434	20.19916725158691	Winter
8.417852514885896	102.100.100/12438	21.30714225769043	Winter
3.906890595608519	102.100.100/12442	21.30714225769043	Winter
11.182859864042896	102.100.100/12444	18.152000427246097	Winter
12.673309075561694	102.100.100/12447	19.11025047302246	Winter
13.864742334135443	102.100.100/12459	23.775249481201172	Winter
12.889313822384395	102.100.100/12467	23.775249481201172	Winter
12.00211177647985	102.100.100/12469	23.775249481201172	Winter
12.178353623512892	102.100.100/12471	23.775249481201172	Winter
11.914758838941857	102.100.100/12473	23.775249481201172	Winter
13.704011685029329	102.100.100/12475	23.775249481201172	Winter
13.65424442508658	102.100.100/12477	23.775249481201172	Winter
-5.83289	102.100.100/12481	34.16749954223633	Autumn
-9.0372	102.100.100/12483	36.2552	Autumn
-6.72476	102.100.100/12485	37.14274978637695	Autumn
-9.59039	102.100.100/12487	35.98175048828125	Autumn
-11.9251	102.100.100/12489	35.802	Autumn
6.593230116704757	102.100.100/12491	24.49099922180176	Autumn
10.672756805509056	102.100.100/12493	24.49099922180176	Autumn
5.715008646507448	102.100.100/12495	24.49099922180176	Autumn
8.956589690550963	102.100.100/12497	24.49099922180176	Autumn
7.6181695461110746	102.100.100/12499	24.49099922180176	Autumn
12.196986261318122	102.100.100/12558	24.99774932861328	Autumn
6.441165682880825	102.100.100/12560	24.49099922180176	Spring
11.812418002071059	102.100.100/12562	24.49099922180176	Spring
4.775146341147267	102.100.100/12564	24.49099922180176	Spring
9.179835929182195	102.100.100/12566	24.49099922180176	Spring
6.977898707571545	102.100.100/12568	24.49099922180176	Spring
10.86484940190643	102.100.100/12570	24.49099922180176	Spring
6.905829400238208	102.100.100/12572	24.49099922180176	Summer
8.902590458174894	102.100.100/12574	24.49099922180176	Summer
6.389133367103423	102.100.100/12576	24.49099922180176	Summer
8.845848439976374	102.100.100/12578	24.49099922180176	Summer
6.809928865721431	102.100.100/12580	24.49099922180176	Summer
10.009455418105626	102.100.100/12582	24.49099922180176	Summer
4.744086327098943	102.100.100/12816	28.684280395507812	Spring
4.293628774081703	102.100.100/12818	28.684280395507812	Spring
4.4014128787141775	102.100.100/12819	28.684280395507812	Spring
5.37008	102.100.100/12824	27.83074951171875	Spring
6.790866799269034	102.100.100/12828	27.83074951171875	Spring
8.270924206220842	102.100.100/12830	27.83074951171875	Spring
3.1099176920780356	102.100.100/12834	29.054136276245117	Spring
4.1319883527451085	102.100.100/12838	29.79749298095703	Winter
-8.13162	102.100.100/12876	36.68301010131836	Winter
-7.79274	102.100.100/12878	35.24599838256836	Winter
-5.72369	102.100.100/12880	34.25349807739258	Winter
-7.03174	102.100.100/12882	37.769500732421875	Winter
1.9024446905773258	102.100.100/12884	29.334999084472656	Spring
14.792434456125648	102.100.100/12891	26.73550033569336	Spring
-2.4744	102.100.100/12897	32.856998443603516	Spring
0.642413	102.100.100/12899	32.98775100708008	Spring
-1	102.100.100/12901	33.20425033569336	Spring
10.968477331359157	102.100.100/12903	17.900249481201172	Summer
-2.90099	102.100.100/12939	36.31925201416016	Winter
10.730130439739542	102.100.100/13270	20.720748901367188	Spring
-8.46964	102.100.100/13729	34.26100158691406	Spring
-9.58646	102.100.100/13731	34.26100158691406	Spring
-4.4021	102.100.100/13733	34.26100158691406	Spring
-4.99498	102.100.100/13735	34.26100158691406	Spring
-3.24984	102.100.100/13739	35.57374954223633	Spring
1.6222986519941296	102.100.100/138358	30.73674964904785	Spring
5.176588731723323	102.100.100/138360	30.73674964904785	Spring
1.6761103887793518	102.100.100/138362	30.73674964904785	Spring
3.20945	102.100.100/138364	30.73674964904785	Spring
7.400879436282184	102.100.100/138366	30.73674964904785	Spring
1.7608123361205739	102.100.100/138368	30.73674964904785	Spring
0.8403951838216123	102.100.100/138370	30.73674964904785	Spring
4.770073905978145	102.100.100/138372	30.73674964904785	Spring
5.419538891513786	102.100.100/138374	30.73674964904785	Spring
8.948367231584678	102.100.100/138376	30.73674964904785	Spring
7.576589319696151	102.100.100/138378	30.73674964904785	Spring
5.2196780366394115	102.100.100/138380	30.73674964904785	Spring
-4.20294	102.100.100/138382	30.73674964904785	Spring
0.22677086184702225	102.100.100/138384	30.73674964904785	Spring
0.710493	102.100.100/138386	30.73674964904785	Spring
1.3638121759236719	102.100.100/138388	30.73674964904785	Spring
3.972692654004264	102.100.100/138390	30.73674964904785	Summer
1.465663572348812	102.100.100/138392	30.73674964904785	Summer
-1.90046	102.100.100/138394	30.73674964904785	Summer
0.4903256265830809	102.100.100/138396	30.73674964904785	Summer
3.1604646721932466	102.100.100/138398	30.73674964904785	Summer
4.941210668792396	102.100.100/138400	30.73674964904785	Summer
1.4150374992788441	102.100.100/138402	30.73674964904785	Summer
1.4594316186372973	102.100.100/138404	30.73674964904785	Summer
2.339850002884625	102.100.100/138406	30.73674964904785	Summer
-3.61891	102.100.100/138408	34.71274948120117	Spring
-2.10692	102.100.100/138410	34.71274948120117	Spring
-2.97628	102.100.100/138412	34.71274948120117	Spring
-3.32193	102.100.100/138418	34.71274948120117	Spring
-2.32193	102.100.100/138420	34.71274948120117	Spring
0	102.100.100/138422	34.71274948120117	Spring
-2.83371	102.100.100/138424	34.71274948120117	Spring
-3.35168	102.100.100/138426	34.71274948120117	Spring
-0.321928	102.100.100/138428	34.71274948120117	Spring
-1.57191	102.100.100/138430	34.71274948120117	Spring
-2.46395	102.100.100/138432	34.71274948120117	Spring
-5.26366	102.100.100/138434	34.71274948120117	Spring
-3.08746	102.100.100/138436	34.71274948120117	Spring
-1.08901	102.100.100/138438	34.71274948120117	Spring
-3.80735	102.100.100/138440	34.71274948120117	Spring
-0.241008	102.100.100/138444	34.71274948120117	Spring
-1.80735	102.100.100/138446	34.71274948120117	Spring
-1.81323	102.100.100/138448	34.71274948120117	Spring
-6.52356	102.100.100/138450	34.71274948120117	Spring
-0.512206	102.100.100/138452	34.71274948120117	Spring
-1.56294	102.100.100/138454	34.71274948120117	Spring
-4.26777	102.100.100/138458	34.71274948120117	Spring
-4.62544	102.100.100/138462	34.71274948120117	Spring
-2.89162	102.100.100/138464	34.71274948120117	Spring
-4.50312	102.100.100/138466	34.71274948120117	Spring
-2.36095	102.100.100/138468	34.71274948120117	Spring
-2.90099	102.100.100/138472	34.71274948120117	Spring
-2.16701	102.100.100/138476	32.9635	Summer
-0.151206	102.100.100/138478	32.9635	Summer
-2.01191	102.100.100/138480	33.47574996948242	Summer
-1.03171	102.100.100/138482	33.47574996948242	Summer
1.0197182346145053	102.100.100/138484	33.47574996948242	Summer
1	102.100.100/138486	33.47574996948242	Summer
0.42146376843827665	102.100.100/138488	33.47574996948242	Summer
-5.32193	102.100.100/138490	33.47574996948242	Summer
-1.78022	102.100.100/138492	33.47574996948242	Summer
-2.29605	102.100.100/138494	33.47574996948242	Summer
-0.00897015	102.100.100/138496	33.47574996948242	Summer
1.6575010482796373	102.100.100/138498	33.47574996948242	Summer
1.4780472968046439	102.100.100/138500	33.47574996948242	Summer
-1.58496	102.100.100/138502	33.47574996948242	Summer
-2.42853	102.100.100/138504	33.47574996948242	Summer
-1.77761	102.100.100/138506	33.47574996948242	Summer
-2.08859	102.100.100/138508	33.47574996948242	Summer
-2.71516	102.100.100/138511	30.45775032043457	Spring
-2.20328	102.100.100/138513	28.84749984741211	Spring
7.396215547389968	102.100.100/138524	22.092639923095703	Autumn
4.829849559844689	102.100.100/138526	22.01333236694336	Autumn
5.070389327891397	102.100.100/138528	22.01333236694336	Autumn
4.496425826119498	102.100.100/138530	22.01333236694336	Autumn
7.37089	102.100.100/138532	22.092639923095703	Autumn
2.9696263509564815	102.100.100/138534	22.01333236694336	Autumn
-1.80735	102.100.100/138536	22.01333236694336	Autumn
6.596603907156552	102.100.100/138538	22.092639923095703	Autumn
7.497718802229193	102.100.100/138543	21.995569229125977	Autumn
6.161551820417308	102.100.100/138545	21.995569229125977	Autumn
-2.43544	102.100.100/138590	34.337249755859375	Winter
0.5025003405291831	102.100.100/138598	34.3344	Winter
-3.85914	102.100.100/138602	34.491111755371094	Winter
-2.9542	102.100.100/138604	34.491111755371094	Winter
-2.89794	102.100.100/138607	34.369632720947266	Winter
-4.1566	102.100.100/138609	34.369632720947266	Winter
-2.10506	102.100.100/138612	32.9635	Summer
-1.85622	102.100.100/13892	24.25228500366211	Autumn
2.5563933485243853	102.100.100/13893	26.772499084472656	Autumn
4.4345456581680605	102.100.100/13894	29.508750915527344	Autumn
-6.04943	102.100.100/13895	29.508750915527344	Autumn
-4.47573	102.100.100/13896	29.82825088500977	Autumn
-5.07039	102.100.100/13897	29.214000701904297	Autumn
-4.28701	102.100.100/13898	28.75349998474121	Autumn
-1.54597	102.100.100/13899	27.61775016784668	Autumn
1.7620144151021224	102.100.100/13900	26.336750030517575	Autumn
-2.46381	102.100.100/13901	26.336750030517575	Autumn
5.754630589146871	102.100.100/13902	32.65449905395508	Autumn
11.087462841250339	102.100.100/13903	31.77199935913086	Autumn
9.816383708474728	102.100.100/13904	33.067501068115234	Autumn
8.943057422984186	102.100.100/13905	31.69849967956543	Autumn
11.166476950816804	102.100.100/13906	24.49099922180176	Winter
-0.236067	102.100.100/139064	30.20574951171875	Summer
1.578703510249474	102.100.100/139066	30.20574951171875	Summer
2.6688505692415956	102.100.100/139068	30.20574951171875	Summer
4.345774836841731	102.100.100/139070	31.253570556640625	Autumn
3.700439718141092	102.100.100/139071	32.3442	Autumn
4.481126689736616	102.100.100/139072	31.9998	Autumn
0.9018196060610969	102.100.100/139073	32.465999603271484	Autumn
1.0824621601919733	102.100.100/139074	31.096702575683594	Autumn
3.9068905956085187	102.100.100/139075	31.69700050354004	Autumn
0.045443	102.100.100/139076	30.69862365722656	Autumn
2.7645700555608084	102.100.100/139077	32.465999603271484	Autumn
2.8345763907926282	102.100.100/139078	30.69862365722656	Autumn
3.4329594072761065	102.100.100/139079	32.3442	Autumn
5.26679	102.100.100/139081	31.69700050354004	Autumn
1.9541963103868747	102.100.100/139083	32.934749603271484	Autumn
-3.29068	102.100.100/139084	31.253570556640625	Autumn
5.954196310386875	102.100.100/139085	31.253570556640625	Autumn
2.142957953842043	102.100.100/139086	31.253570556640625	Autumn
1.0703893278913976	102.100.100/139088	32.18349838256836	Autumn
4.623097629607927	102.100.100/139089	31.69700050354004	Autumn
-0.110424	102.100.100/139090	31.253570556640625	Autumn
2.5715419849588343	102.100.100/139092	31.253570556640625	Autumn
6	102.100.100/139093	32.3442	Autumn
1.9842326841416835	102.100.100/139095	31.42706298828125	Autumn
2.6054266032808715	102.100.100/139096	31.9998	Autumn
5.727920454563199	102.100.100/139098	32.934749603271484	Autumn
-3.40718	102.100.100/139100	31.42706298828125	Autumn
5.376969458445324	102.100.100/139101	32.18349838256836	Autumn
1.9740047914670555	102.100.100/139102	32.18349838256836	Autumn
4.977279923499916	102.100.100/139103	32.18349838256836	Autumn
-0.540568	102.100.100/139104	31.253570556640625	Autumn
-5.05528	102.100.100/139107	31.096702575683594	Autumn
-1.19265	102.100.100/139109	31.096702575683594	Autumn
-1.25054	102.100.100/139496	31.42706298828125	Autumn
-1.10764	102.100.100/139498	31.096702575683594	Autumn
1.777607578663552	102.100.100/139500	31.69700050354004	Autumn
2.5849625007211565	102.100.100/139508	32.3442	Autumn
2.321928094887363	102.100.100/139510	31.096702575683594	Autumn
5.700439718141092	102.100.100/139516	31.69700050354004	Autumn
4.044394119358453	102.100.100/139517	31.69700050354004	Autumn
2.8694158901898557	102.100.100/139518	32.3442	Autumn
1.6918777046376683	102.100.100/139523	30.69862365722656	Autumn
-4.13876	102.100.100/139531	32.18349838256836	Autumn
3.3300331445244176	102.100.100/140218	27.098974227905273	Autumn
6.51202	102.100.100/140220	27.098974227905273	Autumn
5.993047239358235	102.100.100/140222	27.098974227905273	Autumn
1.4617307347268849	102.100.100/140224	27.098974227905273	Autumn
1.2954558835261711	102.100.100/140226	27.098974227905273	Autumn
1.234465253637023	102.100.100/140228	27.098974227905273	Autumn
1.0834160081876372	102.100.100/140230	27.098974227905273	Autumn
0.9374154626219776	102.100.100/140232	27.098974227905273	Autumn
0.8450253400236589	102.100.100/140234	27.098974227905273	Autumn
7.969386521342283	102.100.100/140236	27.098974227905273	Autumn
10.94909715572921	102.100.100/140238	27.098974227905273	Autumn
11.295768934420506	102.100.100/140242	27.098974227905273	Autumn
[truncated: 6,319 more rows]

## Sheet: Fig. 3c
Parameter	Cluster_1	Cluster_2	Cluster_3	Cluster_4	Cluster_5	Cluster_6	Cluster_7	Cluster_8
[truncated: 16 more rows]

[truncated: 8 more sheets: Fig. 3e, Fig. 3f, Fig. 4, Fig. 5ab, Fig. 5c, Fig. 5d, Fig. S4, Fig. S7]
