# Supplementary material for: Microbial cohorts: bringing ecological meaning to the modularity concept of co-occurrence networks
Source: ISME Commun. 2026 Feb 21;6(1):ycag037. doi: 10.1093/ismeco/ycag037 (PMC12981664; doi:10.1093/ismeco/ycag037)
Supplement: ycag037_Supplemental_Files [file ycag037_supplemental_files.zip › Supplementary_Table_S1_ycag037.csv]

Dataset	DOI	Sample Number	Total ASVs	ASVs in 10% of samples	ASVs after Filter	Retained Proportion of Reads after Filter	ASVs in Network (r-threshold 0.25)	Edges in Network (r-threshold 0.25)	Proportion of Reads covered by ASVs in Network (r-threshold 0.25)	ASVs in Network (r-threshold 0.4)	Edges in Network (r-threshold 0.4)	Proportion of Reads covered by ASVs in Network (r-threshold 0.4)
Distalgut: Deer	10.1186/s13071-016-1607-1; 10.1016/j.watres.2012.12.027	863	28944	1394	5000	0.9143680919696446	1093	25400	0.7473192874765672	328	3247	0.5241509292085287
Distalgut: Human	10.1186/gb-2011-12-5-r50; 10.3945/ajcn.114.088120	86	1297	371	1297	1	216	973	0.8263521532300233	46	107	0.5062513010563668
Distalgut: Kangaroo	10.1186/s13071-016-1607-1; 10.1016/j.watres.2012.12.027	457	24198	1324	5000	0.926070654	1958	61241	0.8300095842053898	667	6960	0.5863228368919675
Distalgut: Monkey	10.1016/j.gecco.2016.06.004; 10.1016/j.mimet.2015.03.021; 10.1016/j.mimet.2016.09.017	119	1615	1114	1615	1	622	17610	0.9762737258001194	384	4896	0.9379152693297897
Distalgut: Rabbit	10.1186/s13071-016-1607-1; 10.1016/j.watres.2012.12.027	249	19152	1005	5000	0.9471011036683384	1601	48695	0.824839392	555	5069	0.6066912807299107
Marine: CalCOFI	10.1038/s41467-022-30139-4	1483	25487	1209	5000	0.9929821303551993	1244	50743	0.9409584565008801	650	11524	0.8760842878770724
Marine: Comparison	10.1038/s41467-023-41909-z	899	30333	478	5000	0.964437615	975	14400	0.8351090594930467	392	2604	0.6828186183947582
Marine: SPOT	10.1038/s43705-022-00121-8	940	54550	1098	5000	0.9778215436162514	1880	110970	0.9299628546517889	884	24559	0.8505588629615635
Plant: Rhizosphere	10.1128/mBio.02527-14	88	37801	11170	11170	0.9124137026765158	7343	703123	0.9502469171131086	3377	85230	0.8139465860087197
Plant: Roots	10.1128/mBio.02527-14	153	34187	6349	6349	0.940864434	3526	211431	0.959649175	1478	27220	0.8364742741188762
Plant: Surface	10.1111/1462-2920.12972	1285	9863	555	5000	0.997241092	386	3645	0.8850904478417172	141	612	0.7217685148905351
Secretion: Nose	10.1126/science.1254529	298	27196	1593	5000	0.9803040816837232	1104	43287	0.9454349377192773	468	6128	0.8932499376235259
Secretion: Saliva	10.1186/gb-2011-12-5-r50; 10.1371/journal.pone.0085611	65	891	380	891	1	255	1875	0.9744119515006523	99	347	0.8729903307939352
Soil: Australia	10.1186/s13742-016-0126-5	900	30146	9596	9596	0.6470088120346718	4769	199258	0.8306248536331509	1246	13165	0.4955448581550707
Soil: Cultivated	10.1016/j.agee.2014.04.006	192	13306	2059	5000	0.9655522447476046	647	19957	0.7303247166125542	253	3324	0.5036394026986973
Soil: Field	10.1111/1462-2920.13231	696	46187	9323	9323	0.934414439	4154	292521	0.9155438429191689	1669	37580	0.7588135122785146
Soil: Garden	10.1038/ismej.2015.152	145	30972	4312	5000	0.8075957687733443	1675	42359	0.7017603325766318	461	4405	0.40719449891768017
Soil: Sandfilter	10.1016/j.watres.2014.05.008	462	23432	5813	5813	0.9519376934433434	2705	146088	0.9271679660130276	1219	25217	0.8062419348613292
Surface: Foot	10.1126/science.1254529	279	29816	1387	5000	0.9761370634724883	1077	23663	0.9289107783563869	440	4504	0.6607334032001922
Surface: Hand	10.1126/science.1254529	278	28159	1117	5000	0.9796211760416496	882	14543	0.9388210359776473	321	2701	0.6637492768595445
Surface: Nonsaline	10.1126/science.1254529	670	44098	1234	5000	0.9778886139438204	1036	21181	0.9528135502876974	412	3537	0.7167467716532556
Water Nonsaline: Germany	10.1128/AEM.72.5.3489-3497.2006	1079	37644	759	5000	0.945777932	1013	35484	0.8223072754698197	403	11865	0.6280559317654747
Water Nonsaline: Mendota	10.1073/pnas.2211796120	1008	32652	674	5000	0.994583245	706	13093	0.8880922568069101	289	2216	0.6803763044381774
Water Nonsaline: Timeseries	10.1128/msphere.00169-17	1196	14899	824	5000	0.9928655407275171	1010	30014	0.9191523288781991	445	4243	0.8272060996045791
Water Nonsaline: USA	10.1038/ismej.2012.9	555	24693	976	5000	0.945451094	533	7333	0.7640006740734872	152	1220	0.5560831935431725
