# Supplementary material for: Microbial cohorts: bringing ecological meaning to the modularity concept of co-occurrence networks
Source: ISME Commun. 2026 Feb 21;6(1):ycag037. doi: 10.1093/ismeco/ycag037 (PMC12981664; doi:10.1093/ismeco/ycag037)
Supplement: ycag037_Supplemental_Files [file ycag037_supplemental_files.zip › Supplementary_Table_S2_ycag037.csv]

Dataset	r-threshold	Observed Modularity	Avg. Random Modularity	SD Random Modularity	p_value	Bootstrapping_Iterations
CalCOFI	0.4	0.5942	0.1112	0.0021	0	50
Comparison	0.4	0.5904	0.2041	0.0044	0	50
Distalgut Deer	0.4	0.3884	0.1386	0.0029	0	50
Distalgut Human	0.4	0.5036	0.3342	0.0177	0	50
Distalgut Kangaroo	0.4	0.6073	0.1508	0.0019	0	50
Distalgut Monkey	0.4	0.4713	0.1359	0.0021	0	50
Distalgut Rabbit	0.4	0.6724	0.1587	0.0026	0	50
Water Nonsaline Germany	0.4	0.2095	0.0588	0.0015	0	50
Water Nonsaline Timeseries	0.4	0.6459	0.164	0.0029	0	50
Water Nonsaline USA	0.4	0.2885	0.1472	0.0045	0	50
Surface Nonsaline	0.4	0.6674	0.1665	0.0029	0	50
Lake Mendota	0.4	0.3931	0.171	0.0032	0	50
Plant Rhizosphere	0.4	0.4503	0.0894	0.0009	0	50
Plant Roots	0.4	0.4514	0.1042	0.0018	0	50
Plant Surface	0.4	0.538	0.2544	0.0054	0	50
Nose Secretion	0.4	0.5569	0.1266	0.0027	0	50
Human Saliva	0.4	0.5197	0.2917	0.0112	0	50
Surface Foot	0.4	0.7185	0.1574	0.0031	0	50
Surface Hand	0.4	0.7032	0.1751	0.0032	0	50
Soil Australia	0.4	0.584	0.1483	0.0022	0	50
Soil Cultivated	0.4	0.4257	0.116	0.0023	0	50
Soil Field	0.4	0.4893	0.0924	0.001	0	50
Soil Garden	0.4	0.3781	0.1433	0.0024	0	50
Soil Sandfilter	0.4	0.4004	0.0961	0.0016	0	50
SPOT	0.4	0.5272	0.0839	0.0013	0	50
CalCOFI	0.25	0.5332	0.067	0.001	0	50
Comparison	0.25	0.5085	0.1263	0.0019	0	50
Distalgut Deer	0.25	0.4393	0.0851	0.0016	0	50
Distalgut Human	0.25	0.5804	0.2623	0.0056	0	50
Distalgut Kangaroo	0.25	0.6266	0.0783	0.001	0	50
Distalgut Monkey	0.25	0.4803	0.0838	0.0015	0	50
Distalgut Rabbit	0.25	0.6399	0.0786	0.0011	0	50
Water Nonsaline Germany	0.25	0.3456	0.063	0.0011	0	50
Water Nonsaline Timeseries	0.25	0.5483	0.0804	0.0013	0	50
Water Nonsaline USA	0.25	0.3546	0.1121	0.0024	0	50
Surface Nonsaline	0.25	0.6241	0.1057	0.0014	0	50
Lake Mendota	0.25	0.4387	0.1029	0.0018	0	50
Plant Rhizosphere	0.25	0.4509	0.0426	0.0005	0	50
Plant Roots	0.25	0.38	0.0531	0.0007	0	50
Plant Surface	0.25	0.4951	0.1595	0.0032	0	50
Nose Secretion	0.25	0.446	0.0632	0.0011	0	50
Human Saliva	0.25	0.4713	0.1915	0.0042	0	50
Surface Foot	0.25	0.6719	0.1007	0.0013	0	50
Surface Hand	0.25	0.6398	0.1176	0.0018	0	50
Soil Australia	0.25	0.5798	0.0665	0.0009	0	50
Soil Cultivated	0.25	0.376	0.0677	0.0014	0	50
Soil Field	0.25	0.4695	0.0477	0.0006	0	50
Soil Garden	0.25	0.4584	0.0862	0.0011	0	50
Soil Sandfilter	0.25	0.3941	0.0561	0.0006	0	50
SPOT	0.25	0.4931	0.0545	0.0007	0	50
