# Supplementary material for: Microbial cohorts: bringing ecological meaning to the modularity concept of co-occurrence networks
Source: ISME Commun. 2026 Feb 21;6(1):ycag037. doi: 10.1093/ismeco/ycag037 (PMC12981664; doi:10.1093/ismeco/ycag037)
Supplement: ycag037_Supplemental_Files [file ycag037_supplemental_files.zip › Supplementary_Table_S3_ycag037.csv]

Culture Name	Min Number of Species	Max Number of Species	Cultivation Method	Culture Type	Environment	Organism Kingdom	Ecological Concept	Reference	Year
Microcosms	2	2	Isolates	Non-pure culture	Lab	Bacteria-Virus	Stability of interaction type	Bohannan et al., 2002	2002
Coculture	1	1	Isolates (genetically modified)	Non-pure culture	Lab	Yeast	Cross-feeding	Shou et al., 2007	2007
Coculture	2	2	Isolates	Non-pure culture	Lab	Bacteria-Archaea	Mutualism	Hillesland et al., 2010	2010
Coculture	2	3	Isolates	Non-pure culture	Lab	Bacteria	Syntrophy	Summers et al., 2010	2010
Coculture	2	2	Isolates (genetically modified)	Non-pure culture	Lab	Bacteria	Cross-feeding	Harcombe et al., 2010	2010
Coculture	2	2	Isolates (genetically modified)	Non-pure culture	Lab	Bacteria	Cross-feeding	Wintermute and Silver, 2010	2010
Cultures	1	1	Enrichment	Pure culture	Soil	Bacteria	Cultivability	Shade et al., 2012	2012
Coculture	2	2	Isolates	Non-pure culture	Lab	Bacteria-Yeast	Enhanced production	Zuroff et al., 2013	2013
Coculture	2	2	Isolates (genetically modified)	Non-pure culture	Lab	Bacteria	Cross-feeding	Marchand et al., 2013	2013
Coculture	1	1	Isolates (genetically modified)	Non-pure culture	Lab	Yeast	Mutualism	Müller et al., 2014	2014
Coculture	1	1	Isolates (genetically modified)	Non-pure culture	Lab	Bacteria	Cross-feeding	Pande et al., 2014	2014
Synthetic microbial communities	1	1	Isolates (genetically modified)	Non-pure culture	Lab	Bacteria	Cross-feeding	Mee et al., 2014	2014
Coculture	2	2	Isolates	Non-pure culture	Freswhater	Bacteria-Algal	Mutualism	Grant et al., 2014	2014
Coculture	2	2	Isolates (genetically modified)	Non-pure culture	Lab	Bacteria-Archaea	Syntrophy	Hillesland et al., 2014	2014
Coculture	2	2	Isolates	Non-pure culture	Lab	Yeast-Algae	Mutualism	Hom & Murray, 2014	2014
Microbial model community	2 to 3	3	Isolates	Non-pure culture	Lab	Bacteria	Mutualism	Harcombe et al., 2014	2014
Synthetic microbial communities	2 to 11	11	Isolates	Non-pure culture	Lab	Bacteria	Community function	Ho et al., 2014	2014
Microbial model community	3	3	Isolates	Non-pure culture	Lab	Bacteria	Stability of interaction type	Lee et al., 2014	2014
Coculture	2	2	Isolates (genetically modified)	Non-pure culture	Lab	Bacteria	Cross-feeding	Zhang and Reed, 2014	2014
Coculture	2	2	Isolates (genetically modified)	Non-pure culture	Lab	Bacteria	Mutualism	Zhou et al., 2015	2015
Synthetic microbial communities	2 to 4	4	Isolates	Non-pure culture	Soil	Bacteria	Complex interdependencies	Aziz et al., 2015	2015
Synthetic microbial communities	4	4	Isolates	Non-pure culture	Soil	Bacteria	Complex interdependencies	Ren et al., 2015	2015
Coculture	1	1	Isolates (genetically modified)	Non-pure culture	Lab	Bacteria	Enhanced production	Jones et al., 2016	2016
Coculture	2 to 3	3	Isolates (genetically modified)	Non-pure culture	Lab	Bacteria	Stability of interaction type	Harcombe et al., 2016	2016
Coculture	1	1	Isolates (genetically modified)	Non-pure culture	Lab	Bacteria	Enhanced production	Ganesan et al., 2017	2017
Coculture	2	2	Isolates (genetically modified)	Non-pure culture	Lab	Bacteria	Stability of interaction type	LaSarre et al., 2017	2017
Coculture	2	2	Isolates	Non-pure culture	Gut microbiome	Bacteria-Algal	Mutualism	Bezler et al., 2017	2017
Coculture	2	2	Isolates	Non-pure culture	Lab	Bacteria	Exploitation	Mizuno et al., 2017	2017
Synthetic microbial communities	2 to 3	3	Isolates (genetically modified)	Non-pure culture	Lab	Bacteria	Cross-feeding	Liu et al., 2017	2017
Synthetic microbial communities	2 to 8	8	Dilution and enrichement	Non-pure culture	Soil	Bacteria	Competition	Friedman et al., 2017	2017
Dilution mixed cultures	3 to 5	5	Dilution-to-extinction	Non-pure culture	Freswhater	Bacteria-Fungi	Complex interdependencies	Garcia et al., 2018	2018
Enrichment culture	4 to 22	22	Enrichment	Non-pure culture	Plant/Soil	Bacteria	Cross-feeding	Goldford et al., 2018	2018
Computational simulations (cocultures)	2	2	Computational metabolic modeling	Non-pure culture	Computational metabolic modeling	Bacteria-Yeast	Cross-feeding	Pacheco et al., 2019	2019
Coculture	2	2	Isolates	Non-pure culture	Lab	Bacteria	Cross-feeding	Liu et al., 2019	2019
Dilution mixed cultures	5 to 350	350	Dilution	Non-pure culture	Marine	Bacteria	Community function	Yu et al., 2019	2019
Enrichment culture	1	1	Dilution-to-extinction	Pure culture	Soil	Bacteria	Cultivability	Bartelme et al., 2020	2020
Enrichment culture	2	2	Enrichment	Non-pure culture	Municipal drinking water	Bacteria	Commensalism	Yu and Leadbetter, 2020	2020
Coculture	2	2	Isolates (genetically modified)	Non-pure culture	Lab	Bacteria-Fungi	Cross-feeding	Zuñiga et al., 2020	2020
Synthetic microbial communities	2 to 12	12	Dilution-to-extinction and enrichment	Non-pure culture	Soil	Bacteria	Community function	Kang et al., 2020	2020
Microcosms	6 to 16	16	Dilution and enrichement	Non-pure culture	Plant	Bacteria	Community function	Biitleston et al., 2020	2020
Coculture and mixed culture	2 to 92	92	Dilution and enrichment	Non-pure culture	Soil	Bacteria	Stability of interaction type	Ratzke et al., 2020	2020
Coculture	1	1	Isolates (genetically modified)	Non-pure culture	Lab	Bacteria	Cross-feeding	Guillen et al., 2021	2021
Cultures	1	1	Dilution and enrichment	Pure culture	Marine	Bacteria	Cultivability	Jung et al., 2021	2021
iChip culturing	1	1	Dilution, cell sorting, and enrichement	Pure culture	Soil	Bacteria	Cultivability	Liu et al., 2021	2021
Coculture	2	2	Isolates	Non-pure culture	Lab	Bacteria	Stability of interaction type	Rodríguez-Verdugo & Ackermann, 2021	2021
Coculture	2	2	Isolates (genetically modified)	Non-pure culture	Lab	Bacteria	Mutualism	Hammarlund et al., 2021	2021
Coculture	2	2	Isolates	Non-pure culture	Lab	Bacteria	Complex interdependencies	Gao et al., 2021	2021
Microcosms	2 to 3	3	Isolates	Non-pure culture	Lab	Bacteria	Stability of interaction type	Meroz et al., 2021	2021
Coculture	5	5	Isolates (genetically modified)	Non-pure culture	Lab	Bacteria	Complex interdependencies	Oña et al., 2021	2021
Synthetic microbial communities	13	13	Isolates	Non-pure culture	Lab	Bacteria	Competition	Pacheco et al., 2021	2021
Enrichment culture	5 a 36	36	Enrichment	Non-pure culture	Soil	Bacteria	Complex interdependencies	Estrela et al., 2021	2021
Coculture	2	2	Isolates (genetically modified)	Non-pure culture	Lab	Bacteria-Yeast	Enhanced production	Urui et al., 2021	2021
Coculture	2	2	Isolates	Non-pure culture	Lab	Bacteria	Cross-feeding	Giri et al., 2021	2021
Coculture	2	2	Isolates (genetically modified)	Non-pure culture	Lab	Bacteria	Mutualism	Reyes-González et al., 2022	2022
Synthetic microbial communities	2	12	Isolates	Non-pure culture	Gut microbiome	Bacteria	Competition	Weiss et al., 2022	2022
Coculture	1	1	Isolates (genetically modified)	Non-pure culture	Lab	Yeast	Syntrophy	Aulakh et al., 2023	2023
Coculture	1	1	Isolates (genetically modified)	Non-pure culture	Lab	Bacteria	Cross-feeding	Micali et al., 2023	2023
Cultures	1	1	Dilution-to-extinction	Pure culture	Marine	Bacteria	Cultivability	Lim et al., 2023	2023
Cultures	1	1	Enrichment	Pure culture	Marine	Bacteria	Cultivability	Sans-Sáez et al., 2023	2023
Synthetic microbial communities	2	2	Isolates (genetically modified)	Non-pure culture	Lab	Bacteria	Enhanced production	Bao et al., 2023	2023
Coculture	2	2	Enrichment	Non-pure culture	Marine	Bacteria	Exploitation	D'Souza et al., 2023	2023
Coculture	2	2	Isolates (genetically modified)	Non-pure culture	Lab	Bacteria-Yeast	Cross-feeding	Gabrielli et al., 2023	2023
Coculture	2	2	Isolates (genetically modified)	Non-pure culture	Lab	Bacteria	Community function	Mizrahi et al., 2023	2023
Cultures	1 to 2	2	Isolates (genetically modified)	Non-pure culture	Lab	Bacteria-Virus	Exploitation	Pherribo & Taga, 2023	2023
Coculture	2 to 3	3	Isolates (genetically modified)	Non-pure culture	Lab	Yeast	Enhanced production	Peng et al., 2023	2023
Enrichment culture	4	4	Enrichment	Non-pure culture	Soil	Bacteria	Complex interdependencies	Pinheiro et al., 2023	2023
Coculture and mixed culture	2 to 5	5	Isolates	Non-pure culture	Lab	Bacteria-Algal	Community function	Beiralas et al., 2023	2023
Coculture and mixed culture	2 to 13	13	Dilution and enrichment	Non-pure culture	Plant/Soil	Bacteria	Complex interdependencies	Chang et al., 2023	2023
Enrichment culture	1 to 20	20	Enrichment and cell sorting	Both	Marine	Bacteria	Cultivability	Mueller et al., 2023	2023
Microbial model community	2 to 32	32	Dilution-to-extinction and enrichment	Non-pure culture	Water, sand, soil, and sediments	Bacteria	Community function	Cao et al., 2023	2023
Dilution mixed cultures	1 to 120	120	Dilution	Non-pure culture	Sediments	Bacteria	Community function	Font-Verdara et al., 2023	2023
Cultures	51 to 136	136	Dilution	Non-pure culture	Marine	Bacteria-Protist-Virus	Competition	Yang et al., 2023	2023
Coculture	2	2	Isolates	Non-pure culture	Rhizosphere	Bacteria	Competition	Qiao et al., 2023	2023
Synthetic microbial communities	1	1	Isolates (genetically modified)	Non-pure culture	Lab	Bacteria	Enhanced production	Brooks et al., 2023	2023
Microcosms	50 to 250	250	Dilution-to-extinction	Non-pure culture	Freswhater	Bacteria	Community function	Mao et al, 2023	2023
Coculture	2	2	Isolates and mathematical modelling	Non-pure culture	Industrial liquid waste	Bacteria	Stability of interaction type	Martino et al., 2024	2024
Coculture	2	2	Isolates	Non-pure culture	Lab	Bacteria-Algal	Complex interdependencies	Gopalakrishnappa et al., 2023	2024
Coculture	2	2	Isolates	Non-pure culture	Marine	Bacteria	Cross-feeding	Wienhausen et al., 2024	2024
Coculture	2	2	Isolates	Non-pure culture	Marine	Bacteria-Archaea	Cross-feeding	Bayer et al., 2024	2024
Coculture	2	2	Isolates (genetically modified)	Non-pure culture	Lab	Bacteria	Enhanced production	Benninghaus et al., 2024	2024
Coculture	2	2	Dilution	Non-pure culture	Soil	Bacteria	Cross-feeding	Xu et al., 2024	2024
Synthetic microbial communities	3	3	Isolates	Non-pure culture	Plant/Soil	Bacteria	Competition	Chodkowski and Shade, 2024	2024
Synthetic microbial communities	3	3	Isolates	Non-pure culture	Rhizosphere	Bacteria	Competition	Wang et al., 2024	2024
Coculture	2 to 3	3	Isolates	Non-pure culture	Soil	Bacteria-Algal	Mutualism	Flores et al., 2024	2024
Coculture	2 to 3	3	Isolates	Non-pure culture	Lab	Bacteria	Exploitation	Muzafar elt al., 2024	2024
Synthetic microbial communities	4	4	Isolates	Non-pure culture	Lab	Bacteria-Virus	Exploitation	Bisesi et al., 2024	2024
Microbial model community	1 to 5	5	Isolates	Non-pure culture	Soil	Bacteria	Stability of interaction type	Castledine et al., 2024	2024
Coculture and mixed culture	6	6	Isolates	Non-pure culture	Human respiratory tract	Bacteria-Fungi	Stability of interaction type	Lopes et al., 2024	2024
Microbial model community	4 to 10	10	Isolates	Non-pure culture	Marine	Bacteria	Stability of interaction type	Yu et al., 2024	2024
Synthetic microbial communities	8 to 48	48	Enrichment	Non-pure culture	Plant	Bacteria	Exploitation	Dooley et al., 2024	2024
Coculture	2	2	Isolates (genetically modified)	Non-pure culture	Lab	Bacteria	Mutualism	Melero-Jiménez et al., 2025	2025
